# Supplementary material for: Acute-phase innate immune responses in SIVmac239-infected Mamu-B*08+ Indian rhesus macaques may contribute to the establishment of elite control
Source: Front Immunol. 2024 Oct 22;15:1478063. doi: 10.3389/fimmu.2024.1478063 (PMC11534762; doi:10.3389/fimmu.2024.1478063)
Supplement: Supplementary file 2 [file Table1.xlsx]

## Sheet: DE_all_v_grpbsln
Gene	cluster	LFC_grp1_D3	LFC_grp1_D7	LFC_grp1_D10	LFC_grp1_D14	LFC_grp2_D3	LFC_grp2_D7	LFC_grp2_D10	LFC_grp2_D14	LFC_grp3_D3	LFC_grp3_D7	LFC_grp3_D10	LFC_grp3_D14	padj_grp1_D3	padj_grp1_D7	padj_grp1_D10	padj_grp1_D14	padj_grp2_D3	padj_grp2_D7	padj_grp2_D10	padj_grp2_D14	padj_grp3_D3	padj_grp3_D7	padj_grp3_D10	padj_grp3_D14
AADAT	cluster1	-0.220734	0.37042	-0.0582994	-0.163882	-0.308932	-0.295959	-1.18865	-0.886122	0.712039	0.214666	0.540559	-0.0978557	0.930199	0.654446	0.877952	0.598512	0.598114	0.533846	0.000914042	0.00285266	0.99974	0.999787	0.616321	0.895459
ABCB4	cluster1	0.00726606	0.0633489	-0.298442	-0.165025	-0.082076	-0.0456964	-0.467633	-0.787099	0.535839	0.68649	0.288404	-1.00517	0.997267	0.992825	0.227513	0.529686	0.887946	0.927507	0.02519	0.000117397	0.99974	0.999787	0.813705	0.043988
ABCD2	cluster1	0.23356	0.23813	-0.270399	-0.158989	-0.518492	-0.139218	-0.283219	-0.982401	0.32413	0.495762	0.0988409	-0.161073	0.916528	0.899872	0.371378	0.613277	0.364267	0.803808	0.336707	0.000708919	0.99974	0.999787	0.970803	0.817808
ABTB2	cluster1	-0.320998	-0.365964	-0.375557	-0.620373	0.0166488	0.0911391	0.20757	-0.61755	0.231133	0.0716813	0.084632	0.608895	0.889893	0.696158	0.169855	0.0173389	0.98294	0.861912	0.429908	0.0112584	0.99974	0.999787	0.975444	0.259304
ACOT11	cluster1	0.223365	0.0538919	-0.00622154	-0.0285111	0.15671	0.0377322	0.0799051	-0.0533235	-0.0909707	-0.160362	-0.222413	-0.790945	0.879656	0.990818	0.98016	0.89713	0.672268	0.92219	0.664593	0.76313	0.99974	0.999787	0.806478	0.0185586
ADAM11	cluster1	0.0843996	0.173759	-0.283051	-0.446582	-0.038336	-0.0444546	-0.322879	-0.633994	0.046075	0.256188	0.9308	0.654947	0.960784	0.905756	0.183931	0.0260938	0.951913	0.927992	0.119185	0.00127005	0.99974	0.999787	0.0445922	0.0890689
ADAM22	cluster1	0.237532	0.410952	0.18891	0.0583746	-0.533243	0.416041	0.311028	-0.657334	0.0185058	0.331261	0.221154	-0.448233	0.939186	0.729	0.63181	0.891775	0.422283	0.33171	0.265385	0.0298083	0.99974	0.999787	0.900196	0.507337
ADGRB3	cluster1	0.0314712	0.385088	-0.346967	-0.156787	-0.0180268	0.0596335	-0.356892	-0.795801	0.228107	0.2872	0.530751	-0.133339	0.991337	0.786418	0.365232	0.701625	0.98378	0.930778	0.235088	0.00571107	0.99974	0.999787	0.750615	0.890113
ADGRG1	cluster1	0.282433	0.0663618	0.120332	0.211248	0.19131	-0.033907	0.186079	-0.0192833	-0.145986	-0.267465	-0.353968	-1.04423	0.891025	0.993153	0.694493	0.4371	0.739149	0.958454	0.467745	0.942524	0.99974	0.999787	0.791378	0.0377087
ADGRG5	cluster1	0.0519528	0.0523762	-0.040395	-0.0901717	-0.0285158	-0.144047	-0.37225	-0.597032	0.0435761	0.00779451	-0.0249842	-0.485376	0.965999	0.98655	0.815232	0.543508	0.941992	0.511054	0.0015876	2.75503e-07	0.99974	0.999787	0.987368	0.0648811
AFF2	cluster1	-0.428106	0.00569965	-0.257465	-0.451225	-0.335684	-0.383645	-0.29215	-0.595703	0.832036	0.974644	0.596879	0.612556	0.891025	0.998205	0.518262	0.229287	0.632491	0.477338	0.372334	0.0489049	0.99974	0.999787	0.700858	0.4
AGO2	cluster1	-0.113347	-0.00334046	-0.225488	-0.140811	-0.147162	0.103568	-0.360744	-0.766455	0.413038	0.193701	-0.175371	-0.67853	0.944247	0.997749	0.205523	0.461762	0.707353	0.754713	0.0232563	5.93329e-07	0.99974	0.999787	0.869509	0.0466434
AGTPBP1	cluster1	-0.125346	-0.0451841	-0.0317054	-0.318116	-0.0408834	0.1592	-0.155799	-0.907413	0.366705	0.280467	0.140746	-0.435371	0.940586	0.993795	0.896743	0.0599698	0.936398	0.608408	0.381137	5.99953e-09	0.99974	0.999787	0.908684	0.232758
AK9	cluster1	-0.111938	0.0726724	-0.0194357	-0.158598	-0.239818	-0.00425054	-0.0409036	-1.03172	0.157921	0.0103388	0.192774	-0.394647	0.957608	0.99126	0.956809	0.576238	0.651541	0.994607	0.889274	9.8789e-06	0.99974	0.999787	0.917206	0.526277
AKAP6	cluster1	-0.23497	0.0389732	-0.133973	-0.687625	-0.320614	-0.388562	-0.766081	-0.415004	0.286301	0.350073	0.365816	0.216627	0.947199	0.9948	0.785829	0.0823314	0.695092	0.534253	0.0490532	0.208029	0.99974	0.999787	0.851041	0.800394
AKT1S1	cluster1	0.043099	0.0314648	-0.300861	-0.0932325	0.0790043	0.0256326	-0.388805	-0.276682	0.0571565	-0.0653747	-0.242611	-0.625176	0.960341	0.990882	0.00139117	0.391188	0.739041	0.912028	2.89453e-05	0.00256634	0.99974	0.999787	0.551191	0.00172474
AKT3	cluster1	-0.0311461	0.089172	-0.054336	-0.00962538	-0.318161	-0.163081	-0.329485	-0.600452	0.0884983	0.0918105	-0.0431294	-0.40677	0.984133	0.961319	0.761493	0.957382	0.234075	0.47623	0.0101578	1.75857e-06	0.99974	0.999787	0.977265	0.167042
ALOX5AP	cluster1	-0.399046	-0.397496	-0.435872	-0.595138	0.225737	0.210185	-0.0103254	-0.0701315	0.233802	0.0548858	-0.351918	-0.538685	0.813275	0.518844	0.0573338	0.00727393	0.689413	0.636299	0.974045	0.792203	0.99974	0.999787	0.765641	0.282292
AMOT	cluster1	0.0961236	-0.00375947	-0.216205	-0.189311	-0.197528	-0.289711	-0.55618	-0.606012	-0.220116	0.0977906	-0.117577	-0.540094	0.957608	0.998205	0.372445	0.430077	0.684193	0.407956	0.00728891	0.00260586	0.99974	0.999787	0.949137	0.263422
ANK1	cluster1	0.0636169	0.179366	0.0285492	0.174839	-0.191184	0.273057	0.116374	-0.864515	0.353948	0.361014	-0.0493111	-0.313837	0.9826	0.961137	0.943625	0.579472	0.784119	0.574331	0.711119	0.00119481	0.99974	0.999787	0.988707	0.667526
ANKRD33B	cluster1	-0.080114	0.123118	0.00347929	-0.195029	-0.337465	-0.16687	-0.259517	-0.671625	-0.140393	-0.0711323	-0.559639	-0.432287	0.96815	0.967893	0.990952	0.397662	0.435342	0.67696	0.237668	0.00111528	0.99974	0.999787	0.528647	0.381221
ANTXR2	cluster1	-0.213717	-0.16804	-0.176208	-0.406325	0.0837238	0.147928	-0.291408	-0.669784	0.253124	0.0821792	-0.10055	-0.551292	0.891025	0.899872	0.385194	0.0211618	0.868779	0.674046	0.106314	5.40712e-05	0.99974	0.999787	0.949937	0.141682
ANXA3	cluster1	-0.206958	-0.131312	-0.0742853	-0.6493	0.18953	0.373657	0.219248	-0.261922	0.457434	0.089723	-0.0174898	-0.113962	0.915428	0.971572	0.809065	0.00262629	0.731555	0.3031	0.360782	0.236078	0.99974	0.999787	0.994931	0.855353
ARHGAP29	cluster1	0.0894083	0.320369	-0.522726	-0.166449	-0.639492	-0.59201	-1.07373	-0.508416	1.4295	0.905177	0.419204	0.376823	0.979556	0.902522	0.211884	0.715561	0.329225	0.252278	0.00232034	0.106033	0.99974	0.999787	0.877465	0.724885
ARHGAP5	cluster1	-0.145628	0.0464015	0.116822	0.0289072	-0.268625	-0.13591	0.160727	-0.0229558	0.0626288	0.0587583	0.297782	0.606828	0.894612	0.990818	0.45877	0.873999	0.305816	0.56881	0.229748	0.876622	0.99974	0.999787	0.607188	0.0217975
ARHGAP8	cluster1	0.0079817	0.226745	-0.198448	-0.0226844	-0.190737	-0.406789	-0.295374	-0.690563	-0.0101693	0.647992	0.178995	-0.0711856	0.997031	0.891865	0.502383	0.944448	0.733698	0.278112	0.213543	0.00254764	0.99974	0.999787	0.922872	0.918201
ARHGEF12	cluster1	-0.0307299	0.167506	0.0140658	-0.0193856	-0.350215	0.114685	0.0145613	-0.696409	0.107187	0.247003	0.0351858	-0.448026	0.987536	0.925459	0.963997	0.944448	0.391106	0.782179	0.956895	0.000362283	0.99974	0.999787	0.98904	0.356865
ARHGEF17	cluster1	0.205055	0.117429	-0.123846	-0.123409	0.201552	0.163897	-0.650282	-0.287483	0.194628	-0.121247	-0.266102	-0.567524	0.944247	0.986672	0.770574	0.761749	0.754856	0.756046	0.0219444	0.291949	0.99974	0.999787	0.899872	0.435877
ARMC2	cluster1	0.0367535	0.0275099	-0.0788473	-0.187319	-0.0433708	-0.0632075	-0.270314	-0.435675	-0.0099874	0.128341	-0.045579	-0.596161	0.971292	0.993153	0.521278	0.073735	0.88032	0.760716	0.0082864	1.45983e-05	0.99974	0.999787	0.966334	0.00994295
ASB1	cluster1	0.111981	-0.0171153	-0.165962	-0.137738	-0.0183876	-0.125253	-0.394566	-0.331081	-0.113995	-0.0406418	-0.215009	-0.618567	0.894612	0.9948	0.127381	0.221417	0.956537	0.485394	5.80547e-05	0.000646184	0.99974	0.999787	0.658199	0.00340415
ATP13A3	cluster1	-0.17524	0.0242778	-0.222327	-0.319253	-0.102387	0.00719351	-0.581069	-0.628609	0.438135	0.371765	-0.357084	-0.294142	0.947199	0.9948	0.503912	0.296888	0.90109	0.992522	0.033918	0.0177867	0.99974	0.999787	0.827597	0.684169
ATP5F1E	cluster1	-0.142062	0.022242	0.0202761	-0.353091	0.00790629	0.0674445	0.12158	-0.87376	0.123452	0.078978	0.332072	-0.416417	0.933823	0.9948	0.93973	0.040678	0.989482	0.857813	0.534705	3.41992e-08	0.99974	0.999787	0.70535	0.274018
ATP5MC1	cluster1	-0.049726	-0.0327925	-0.047049	0.21708	0.217228	0.162608	0.101158	0.580326	-0.380742	-0.00983174	-0.095092	-0.339641	0.978855	0.9948	0.851731	0.243952	0.588582	0.631133	0.629733	0.000366348	0.99974	0.999787	0.954494	0.442642
ATP6V1G2	cluster1	0.0311488	-0.386449	-0.153609	-0.0830509	0.00467294	-0.307918	0.0100383	-0.627081	0.0753398	-0.0206336	-0.262847	-0.536277	0.988844	0.750213	0.683255	0.825796	0.996397	0.574395	0.978562	0.0365864	0.99974	0.999787	0.899113	0.451899
ATXN3	cluster1	-0.0940788	0.0318847	-0.00266929	-0.243014	-0.111117	0.0154118	-0.0520024	-0.715016	0.162839	0.192682	0.174002	-0.117609	0.939186	0.993949	0.989254	0.0506957	0.699711	0.964328	0.713716	9.51703e-10	0.99974	0.999787	0.79534	0.712199
AUH	cluster1	0.00316979	0.0692278	-0.0940958	-0.0868632	-0.136239	0.0935818	-0.143251	-0.922428	0.221886	0.340673	0.0601784	-0.656094	0.997972	0.976906	0.594987	0.612258	0.681407	0.741147	0.338958	6.78908e-11	0.99974	0.999787	0.968069	0.0361815
AVPR2	cluster1	0.116326	0.256451	-0.0457888	0.638381	-0.398439	0.25643	-0.299384	-0.663604	0.467854	-0.300729	-0.337835	-1.21711	0.975137	0.938192	0.929127	0.0495366	0.639725	0.708711	0.45889	0.0731836	0.99974	0.999787	0.903685	0.194716
B3GNT7	cluster1	-0.235652	-0.099467	0.158568	-0.178007	0.011431	0.415273	0.691079	0.0712114	-0.142	-0.277585	0.238648	-0.330252	0.912893	0.98655	0.587003	0.530167	0.989482	0.272729	0.00232569	0.796258	0.99974	0.999787	0.892169	0.616663
BAD	cluster1	0.11759	0.10998	-0.101571	0.130709	0.202438	0.0379325	-0.0639525	0.306387	0.0482657	-0.164975	-0.319629	-0.591068	0.916874	0.924069	0.532458	0.366994	0.461549	0.908187	0.693392	0.0140418	0.99974	0.999787	0.58425	0.0435447
BCL11A	cluster1	-0.101591	-0.0264538	-0.282034	-0.345448	-0.238386	-0.0764629	-0.316649	-0.989545	-0.0873009	0.0332682	0.0633372	-0.40869	0.944247	0.9948	0.0586604	0.0176538	0.434105	0.80181	0.0329853	2.45091e-10	0.99974	0.999787	0.966433	0.229892
BEND6	cluster1	-0.182337	0.153575	0.206593	-0.0166406	-0.378466	-0.158304	0.22528	-0.749545	0.137464	0.562881	0.737164	0.67554	0.927625	0.943776	0.371893	0.953032	0.391806	0.712709	0.311631	0.000480412	0.99974	0.999787	0.245201	0.111169
BLNK	cluster1	-0.131267	-0.0468988	-0.246304	-0.452151	-0.269628	-0.0975416	-0.318553	-1.01076	-0.122544	0.0846188	0.165737	-0.23612	0.909529	0.988902	0.0654035	0.000390566	0.307787	0.706168	0.0144081	6.06722e-13	0.99974	0.999787	0.831507	0.462282
BLTP1	cluster1	-0.141847	0.0389428	-0.00307903	-0.396769	-0.111082	0.224774	-0.135306	-0.78338	0.173053	0.105863	-0.0469087	0.000513706	0.947199	0.9948	0.992943	0.0880948	0.864583	0.609221	0.612527	0.000241338	0.99974	0.999787	0.986973	0.999344
BMF	cluster1	0.0199571	0.143961	-0.054643	-0.0119473	-0.130494	-0.115466	-0.10949	-0.046656	0.363587	0.126565	0.274712	0.580353	0.986593	0.81085	0.743317	0.942951	0.65189	0.620224	0.425988	0.732184	0.99974	0.999787	0.595537	0.0125981
BMP2K	cluster1	-0.141574	0.0441162	-0.00693613	-0.149049	-0.37402	0.0169624	-0.198797	-0.959774	0.31198	0.299649	0.198851	-0.531963	0.923966	0.993685	0.977723	0.416161	0.234075	0.971345	0.222302	2.86238e-10	0.99974	0.999787	0.835757	0.116989
BOLA3	cluster1	-0.172037	0.0559609	0.0228773	-0.0793191	-0.0744824	0.0361021	0.105589	-0.706633	0.0700676	0.37887	0.330511	-0.661776	0.923966	0.992043	0.938707	0.750678	0.891747	0.94272	0.622708	0.000221659	0.99974	0.999787	0.749187	0.175465
BRAP	cluster1	-0.0930774	-0.0145552	-0.0661436	-0.191407	-0.0884643	0.0906271	-0.0982251	-0.72441	0.175986	0.191006	0.0531581	-0.414105	0.942894	0.9948	0.685245	0.153451	0.783579	0.716021	0.478606	9.11163e-10	0.99974	0.999787	0.966779	0.119811
BRSK1	cluster1	0.154976	-0.0592445	-0.405325	-0.233173	-0.0717593	-0.155074	-0.677113	-0.192467	0.155347	0.137263	-0.165722	-0.392521	0.916528	0.990818	0.0232075	0.213291	0.883939	0.64009	0.000141271	0.271947	0.99974	0.999787	0.895301	0.34245
BSDC1	cluster1	0.000769436	0.0323025	-0.20611	0.0085331	-0.00459921	0.324665	-0.170913	-0.706852	0.333473	0.280177	-0.0910175	-0.778478	0.999447	0.9948	0.373302	0.975842	0.994358	0.319072	0.423725	8.25255e-05	0.99974	0.999787	0.964015	0.0511085
BSG	cluster1	-0.17474	0.0625332	-0.165902	0.157269	-0.19741	0.237642	-0.00240645	-0.823089	0.358796	0.287221	0.0502345	-0.848292	0.947199	0.994091	0.649639	0.668782	0.766513	0.640038	0.99483	0.000639345	0.99974	0.999787	0.988559	0.139316
BTBD3	cluster1	-0.221135	0.0801333	-0.217414	-0.369044	-0.44408	-0.127199	-0.124344	-0.610137	-0.180876	0.0652407	-0.0244923	-0.247243	0.891025	0.985025	0.283803	0.0490577	0.248303	0.727611	0.542313	0.000755958	0.99974	0.999787	0.991958	0.588165
BVES	cluster1	0.340177	0.384226	0.27665	0.10394	-0.275173	-0.104103	-0.102487	-0.791875	0.236969	0.147459	0.61079	-0.280506	0.891025	0.751162	0.422095	0.790971	0.694613	0.870123	0.768692	0.00737486	0.99974	0.999787	0.618488	0.71802
C16orf96	cluster1	0.271485	0.176459	-0.299376	-0.677484	0.149351	0.00421676	-0.276901	-0.647469	-0.271374	-0.141932	0.000989863	-0.303048	0.899563	0.961319	0.32662	0.0151253	0.843004	0.995674	0.376949	0.0249306	0.99974	0.999787	0.999528	0.683349
C1QL3	cluster1	-0.509701	0.0500797	-0.233279	-0.27597	-0.231157	-0.0837942	0.0705403	-0.585312	-0.296676	-0.0126481	-0.0270431	0.25235	0.891025	0.9948	0.642383	0.559832	0.727343	0.892937	0.826186	0.032948	0.99974	0.999787	0.995102	0.777248
C2orf42	cluster1	-0.047522	0.0837752	-0.0589885	0.0676682	-0.248737	0.0253741	-0.13922	-0.781482	0.173373	0.202059	0.0168091	-0.463029	0.979556	0.980083	0.809674	0.769903	0.512828	0.95901	0.478606	6.03127e-06	0.99974	0.999787	0.993752	0.262611
C4B	cluster1	0.0324497	0.0961973	0.142004	-0.670695	0.372949	0.0192821	0.0193552	-0.0477356	-0.112096	0.172966	0.148531	0.56796	0.988472	0.989943	0.683508	0.0190065	0.500301	0.981317	0.957558	0.877679	0.99974	0.999787	0.947653	0.288251
CACNB3	cluster1	0.103147	0.102026	-0.213968	-0.0787041	0.124689	-0.077167	-0.275804	-0.257942	0.0149902	0.0377868	-0.154199	-0.629999	0.926814	0.921092	0.0872597	0.582093	0.644964	0.750643	0.0206538	0.0251138	0.99974	0.999787	0.830011	0.0146648
CALML6	cluster1	0.351075	0.0823461	-0.292501	-0.323636	0.193772	0.0413788	-0.949262	-0.909332	0.357407	0.534646	0.0904861	0.26267	0.891025	0.993949	0.426134	0.355773	0.796938	0.959779	0.00320092	0.0030944	0.99974	0.999787	0.978871	0.741446
CAMP	cluster1	-0.301717	-0.214917	-0.350239	-0.591814	0.349098	0.402327	0.124581	-0.0599797	0.995818	0.566397	-0.197761	-0.368768	0.891025	0.921831	0.187107	0.0159022	0.516599	0.328012	0.668146	0.830944	0.99974	0.999787	0.913759	0.531409
CARHSP1	cluster1	-0.141284	-0.0253455	-0.247823	-0.0677393	-0.0467884	0.0142281	-0.161004	-0.539105	0.133168	0.101162	-0.0718077	-0.738325	0.898971	0.9948	0.0692673	0.686669	0.902619	0.971345	0.241973	1.17014e-05	0.99974	0.999787	0.951184	0.00503464
CBFA2T3	cluster1	0.0229722	0.0753302	-0.142757	-0.257164	-0.0528758	-0.00547514	-0.211145	-0.633295	0.00824367	0.0236811	0.0160919	-0.0606451	0.986593	0.967893	0.284796	0.034459	0.870713	0.987089	0.0711725	2.22461e-08	0.99974	0.999787	0.991958	0.854995
CCDC146	cluster1	-0.208496	-0.227341	-0.202131	-0.359508	0.120508	0.122186	-0.0780346	-0.768286	0.332501	0.169411	0.154294	-0.0595207	0.891025	0.772677	0.315948	0.0517089	0.778365	0.708268	0.700691	9.53533e-06	0.99974	0.999787	0.917086	0.916437
CCDC186	cluster1	-0.118424	-0.0636479	-0.0647718	-0.244721	-0.0881374	0.0828152	-0.170087	-0.655786	0.210497	0.137055	-0.173266	-0.235244	0.939186	0.98655	0.752231	0.129087	0.829186	0.793743	0.292826	4.19677e-06	0.99974	0.999787	0.85816	0.529435
CCDC7	cluster1	-0.209245	-0.139394	0.146628	0.0757497	-0.340251	-0.0505555	-0.0319366	-0.18315	0.486141	0.674109	0.575739	0.818061	0.889893	0.924069	0.431045	0.707384	0.281177	0.889031	0.872061	0.240932	0.99974	0.999787	0.324853	0.0172838
CCR4	cluster1	-0.206551	-0.093793	0.11731	-0.29982	-0.278688	-0.162438	0.0538431	-0.721631	0.0361378	0.219583	0.0369827	0.438728	0.891025	0.974345	0.57566	0.101947	0.426138	0.606543	0.789144	2.23087e-05	0.99974	0.999787	0.987598	0.278484
CD1B	cluster1	0.278418	0.301519	-0.163884	-0.282959	0.252951	0.155365	-0.223622	-0.360171	0.084659	-0.0695205	-0.102248	-0.948473	0.851545	0.55944	0.465183	0.159604	0.587008	0.707156	0.343017	0.0919194	0.99974	0.999787	0.951184	0.0309005
CD44	cluster1	-0.0341293	0.0564547	-0.0854989	-0.129529	-0.113505	0.0531384	-0.226968	-0.761966	0.139372	0.141709	-0.0145864	-0.859107	0.979556	0.985578	0.577107	0.355936	0.698847	0.840219	0.0624538	4.58837e-11	0.99974	0.999787	0.992598	0.000267306
CD46	cluster1	-0.0546376	-0.0302824	-0.282763	-0.306488	-0.00709755	-0.079497	-0.482705	-0.584102	0.219896	0.095317	-0.0836714	-0.510425	0.954268	0.992043	0.00416541	0.00208953	0.98294	0.690244	4.2709e-07	1.53548e-09	0.99974	0.999787	0.916052	0.0138002
CD96	cluster1	0.0317405	-0.118627	-0.218155	0.199735	-0.0704863	-0.274106	-0.238538	0.0208857	-0.0902241	0.0865086	-0.107418	-0.693411	0.985884	0.936622	0.179963	0.212181	0.863218	0.232093	0.107245	0.900611	0.99974	0.999787	0.932532	0.0416069
CDC25B	cluster1	0.0768346	0.0145165	-0.173592	-0.106291	-0.0465105	-0.208569	-0.333552	-0.163188	-0.125118	-0.0352628	-0.336534	-0.585998	0.944247	0.9948	0.128554	0.394485	0.881556	0.217187	0.00138733	0.131806	0.99974	0.999787	0.40432	0.0080117
CDH6	cluster1	-0.112451	-0.119323	-0.00663398	-0.198279	0.0189228	-0.156632	0.212158	-0.722846	-0.237249	-0.149732	0.47114	0.344559	0.968263	0.98655	0.989112	0.565482	0.985157	0.808037	0.523398	0.0412728	0.99974	0.999787	0.85224	0.75914
CDKL5	cluster1	-0.0839591	0.178412	0.159689	-0.27171	-0.0439236	-0.05427	-0.0189164	-0.737518	0.302329	-0.184817	-0.33923	-0.660637	0.967121	0.913729	0.512928	0.229744	0.940806	0.904613	0.939366	0.000107667	0.99974	0.999787	0.710242	0.107087
CEACAM5	cluster1	-0.110961	-0.242893	-0.649107	-0.834135	0.0593833	-0.23688	-0.624973	-0.320332	0.735494	0.370301	0.0973259	0.209396	0.947199	0.796179	0.00131902	4.1e-05	0.92325	0.535423	0.00432963	0.12773	0.99974	0.999787	0.96776	0.729656
CEP20	cluster1	-0.0122341	0.0971259	0.082936	-0.124211	-0.107838	0.11885	0.0833547	-0.70978	0.167522	0.209173	0.18013	-0.315497	0.99383	0.974345	0.724034	0.556396	0.81588	0.739559	0.685868	1.27458e-05	0.99974	0.999787	0.877083	0.437539
CFH	cluster1	-0.102387	0.176413	0.140303	-0.134143	-0.0073491	0.124669	-0.302706	-0.917165	0.492035	-0.0512847	0.276282	-0.368351	0.961637	0.9378	0.627805	0.64063	0.993216	0.787718	0.216887	0.000107667	0.99974	0.999787	0.844666	0.541495
CHN1	cluster1	-0.256596	-0.164168	0.311221	-0.165496	-0.729071	-0.41613	-0.35439	-0.929959	0.574584	0.101954	0.135831	-0.393744	0.912893	0.965688	0.260015	0.594227	0.18022	0.323506	0.169821	0.00026255	0.99974	0.999787	0.965628	0.633116
CIDEB	cluster1	0.0787786	-0.112273	-0.291152	-0.120213	0.240833	0.0141943	-0.0174132	0.278137	-0.0137151	0.0789831	-0.408209	-0.792723	0.960009	0.963637	0.123677	0.564692	0.525031	0.979303	0.942581	0.104807	0.99974	0.999787	0.610366	0.0437101
CLDN23	cluster1	0.0562921	-0.201786	-0.399702	-0.456109	0.648165	0.264251	1.11249	-0.201575	0.715869	-0.383627	0.573746	-0.51125	0.986593	0.975735	0.390069	0.276509	0.59352	0.822116	0.0325384	0.771538	0.99974	0.999787	0.851041	0.772032
CLHC1	cluster1	-0.0818884	-0.195413	-0.540012	-0.465151	0.0522006	-0.0716316	-0.727567	-0.468023	0.604463	0.492826	-0.056856	-0.278982	0.961637	0.874628	0.00512716	0.0161272	0.923857	0.859241	0.000111298	0.0105355	0.99974	0.999787	0.980628	0.596365
CLPX	cluster1	-0.0505689	0.0590129	-0.0683512	-0.147371	-0.140314	0.115386	-0.204042	-0.837814	0.26247	0.313373	0.0757281	-0.43827	0.972354	0.98655	0.707476	0.34546	0.65541	0.661797	0.142223	2.02346e-10	0.99974	0.999787	0.951184	0.138422
CNST	cluster1	-0.0591168	0.0606222	-0.105472	-0.170746	-0.0520338	-0.00510843	-0.418045	-0.640749	0.212253	0.148927	-0.21593	-0.377356	0.963006	0.986061	0.522416	0.252587	0.897231	0.989012	0.00138867	6.72021e-07	0.99974	0.999787	0.766741	0.213334
CNTNAP1	cluster1	0.0973208	0.209339	-0.0596885	-0.354038	-0.0959667	-0.098279	-0.424912	-0.811578	-0.131211	0.0924112	-0.283344	-0.154476	0.947199	0.738656	0.787983	0.03523	0.812977	0.750536	0.00601939	2.43603e-07	0.99974	0.999787	0.756906	0.730093
COBLL1	cluster1	-0.169351	0.235823	0.327671	-0.245918	-0.104482	-0.0259155	0.205276	-0.78529	0.128698	0.528529	0.123283	-0.0491313	0.947199	0.924069	0.285088	0.456555	0.894102	0.974078	0.484994	0.00429232	0.99974	0.999787	0.965628	0.951683
COQ10A	cluster1	0.0143893	0.0215352	-0.299671	-0.0647275	0.040821	-0.152416	-0.254895	-0.061387	-0.00679387	-0.0397421	-0.246474	-0.8218	0.988472	0.9948	0.0127125	0.65272	0.908084	0.476146	0.0385765	0.634604	0.99974	0.999787	0.673168	0.00221989
CPLANE1	cluster1	0.0619782	0.0556842	0.0129914	0.0215506	-0.200448	0.0276116	-0.0941062	-0.609666	0.157013	0.24873	-0.0323404	-0.12651	0.959662	0.98655	0.94878	0.906462	0.459793	0.935897	0.526743	9.04562e-07	0.99974	0.999787	0.983029	0.718542
CRACD	cluster1	0.283712	0.322926	0.46278	0.297938	-0.121685	0.0289334	0.178809	-0.600739	0.725007	0.580866	0.241557	0.188568	0.891025	0.73984	0.060637	0.261597	0.849464	0.965286	0.482858	0.00989118	0.99974	0.999787	0.889489	0.77672
CREG2	cluster1	-0.226545	-0.0429435	-0.104509	-0.0557555	0.244596	0.0363375	-0.126105	0.729574	0.413495	-0.975774	-1.23947	-0.240123	0.957247	0.9948	0.875649	0.929879	0.806255	0.974078	0.802357	0.0291647	0.99974	0.999787	0.52023	0.785359
CRPPA	cluster1	-0.116138	-0.0525195	-0.254692	-0.175652	-0.358523	-0.425061	-0.733989	-0.451457	0.0659946	-0.0393874	0.0145499	-0.475157	0.954268	0.994091	0.307613	0.491593	0.406467	0.197485	0.000549504	0.0272948	0.99974	0.999787	0.995847	0.34945
CSDE1	cluster1	-0.06027	-0.0314347	-0.0851072	-0.160499	-0.0509648	0.0524778	-0.307434	-0.602261	0.0484347	0.076358	-0.0375127	-0.468572	0.943434	0.986826	0.366346	0.0593059	0.817402	0.754671	7.75804e-05	7.77974e-14	0.99974	0.999787	0.964528	0.00393682
CSGALNACT1	cluster1	-0.16416	-0.167549	-0.293592	-0.584691	0.00803825	0.182369	0.137817	-0.422532	-0.00308676	-0.246931	-0.333935	-0.285313	0.944247	0.956299	0.272781	0.0176737	0.992952	0.687985	0.611994	0.0781519	0.99974	0.999787	0.728129	0.531971
CST7	cluster1	0.0468901	-0.148301	-0.0762206	0.544566	0.248063	0.116804	0.378586	0.682892	-0.152981	-0.0990779	-0.177707	-0.488019	0.978855	0.915233	0.732536	0.00111545	0.46735	0.725218	0.0196073	1.6658e-05	0.99974	0.999787	0.872969	0.190838
CSTPP1	cluster1	-0.0805853	-0.0256008	-0.186089	-0.0118803	-0.0573233	0.0190284	-0.149898	-0.502234	0.0602271	0.137656	0.11629	-0.693523	0.947199	0.9948	0.217085	0.949084	0.887873	0.961718	0.32589	0.000319503	0.99974	0.999787	0.908063	0.0240953
CUX2	cluster1	0.181477	0.271216	-0.0649322	-0.668582	-0.137425	0.24787	-0.242771	-0.670082	0.371249	0.406103	0.532138	0.0766583	0.916528	0.719777	0.816677	0.0013162	0.799273	0.475029	0.270268	0.00097653	0.99974	0.999787	0.518181	0.899051
CXCR4	cluster1	-0.155413	-0.116643	-0.224352	-0.0792465	0.121848	0.138101	-0.0794237	-0.0457432	-0.175004	-0.161738	-0.542751	-0.626427	0.906974	0.9378	0.155677	0.674722	0.751032	0.635095	0.65614	0.794117	0.99974	0.999787	0.279976	0.0489008
CYB5A	cluster1	0.00827585	-0.0022133	-0.300852	-0.108107	-0.0865462	-0.105245	-0.398855	-0.247215	0.00221781	0.0953533	-0.224614	-0.692739	0.993911	0.998205	0.0171193	0.453463	0.784877	0.653089	0.000892407	0.0374965	0.99974	0.999787	0.730358	0.010005
CYP27A1	cluster1	0.287319	0.195512	0.451924	-0.0595268	-0.0316136	0.0895275	0.239395	-0.735757	-0.16804	0.0395976	0.706506	-0.138801	0.817751	0.84044	0.00797945	0.799161	0.957892	0.811427	0.193969	4.62813e-05	0.99974	0.999787	0.180543	0.777277
CYSLTR2	cluster1	-0.000267823	0.124358	0.311936	0.0184906	-0.355243	-0.221587	-0.0291985	-0.777792	0.0425262	0.0987628	0.413186	0.0627141	0.999447	0.962714	0.111364	0.943706	0.348612	0.493689	0.901006	2.93348e-05	0.99974	0.999787	0.611575	0.907623
DCAF12	cluster1	-0.029218	0.164791	0.0132051	0.119129	-0.148496	0.390394	0.0576329	-1.02852	0.478217	0.375962	0.204143	-0.606082	0.989305	0.967893	0.974422	0.730647	0.823312	0.361282	0.85684	5.87724e-06	0.99974	0.999787	0.919996	0.279653
DCAF4L1	cluster1	0.193223	0.598318	0.382281	0.0958423	-0.39886	-0.118901	-0.219925	-0.836993	-0.393713	-0.248418	-0.467551	-0.391591	0.947199	0.419679	0.256948	0.818144	0.525031	0.847336	0.495968	0.00400756	0.99974	0.999787	0.758483	0.579992
DCAF8	cluster1	0.0426212	0.0360708	-0.153125	-0.148999	-0.0214304	0.00900435	-0.302462	-0.598873	0.177399	0.162978	-0.0600559	-0.475167	0.957608	0.98655	0.0910017	0.105315	0.936097	0.972729	0.000199506	6.74427e-13	0.99974	0.999787	0.934585	0.00655977
DCLK2	cluster1	0.0762509	0.0668437	-0.387934	-0.145139	-0.131459	-0.0755983	-0.64479	-0.873168	0.128306	0.204979	0.187034	-0.271521	0.977561	0.993949	0.173201	0.645975	0.863218	0.907945	0.0279006	0.00318216	0.99974	0.999787	0.92833	0.702986
DEFA3	cluster1	0.489965	0.350314	0.302955	0.528699	0.466704	0.335406	0.0347794	-1.19264	1.24521	0.458841	0.444789	-0.423544	0.908639	0.953872	0.621938	0.314894	0.673821	0.725218	0.958272	0.0267931	0.99974	0.999787	0.863774	0.718661
DENND5B	cluster1	-0.0634617	-0.0116388	-0.142059	-0.374197	-0.429147	-0.240555	-0.390699	-0.939329	0.0269888	0.221664	0.146816	-0.278906	0.977138	0.995463	0.569729	0.0770051	0.330346	0.539196	0.0771177	2.11524e-05	0.99974	0.999787	0.931078	0.600828
DEPDC7	cluster1	-0.125204	-0.0830513	-0.662577	-0.357519	0.159974	-0.000777929	-0.534239	-0.0431357	0.447284	-0.110367	-0.237157	-0.298866	0.947199	0.98655	0.000950162	0.0836574	0.738823	0.998115	0.00774988	0.847256	0.99974	0.999787	0.851772	0.554103
DEPTOR	cluster1	0.435868	0.121872	-0.332836	0.0027668	0.136968	-0.126741	-0.811222	-0.474852	0.951692	0.138462	0.359469	-0.400741	0.812025	0.979642	0.259552	0.994092	0.836317	0.81091	0.00294583	0.0589731	0.99974	0.999787	0.846986	0.648075
DHCR7	cluster1	0.0802405	-0.0782837	0.0720554	0.385005	0.0682401	-0.0884763	0.150593	0.638779	-0.410251	-0.400086	-0.405835	-0.706765	0.956858	0.980862	0.744361	0.0145297	0.881853	0.795671	0.38976	1.0115e-05	0.99974	0.999787	0.553385	0.0472462
DHX40	cluster1	-0.10732	-0.0522011	-0.135837	-0.229699	-0.125367	-0.0824456	-0.295446	-0.665151	0.0307587	0.193113	0.0781198	-0.455264	0.889893	0.967893	0.128071	0.00632007	0.46735	0.596577	0.000209545	6.5464e-15	0.99974	0.999787	0.898583	0.00874174
DIRAS2	cluster1	0.0096869	-0.0310679	-0.213389	-0.580765	0.0501239	0.0434722	-0.33156	-0.640206	0.270128	0.0040092	-0.325708	-0.374545	0.994466	0.9948	0.306816	0.00158257	0.928761	0.923657	0.078285	0.000345604	0.99974	0.999787	0.731688	0.386625
DNAH1	cluster1	0.0743399	0.0113746	0.0307023	-0.13303	0.0542619	-0.108441	-0.0635279	-0.747089	-0.0715992	-0.0164094	0.0453446	-0.236728	0.977138	0.996177	0.93203	0.647792	0.950789	0.860272	0.858339	0.0084387	0.99974	0.999787	0.988707	0.737032
DOCK3	cluster1	0.164384	0.124552	-0.194904	-0.320017	-0.135561	-0.173647	-0.662202	-0.344097	-0.17039	-0.0532779	-0.146041	-0.428593	0.944247	0.976151	0.50727	0.228339	0.788401	0.640742	0.00109914	0.0742599	0.99974	0.999787	0.948191	0.49297
DRD1	cluster1	0.148437	0.483002	0.514794	0.15366	-0.0781955	0.273527	0.387034	-0.693066	0.516773	0.670271	1.14178	0.343604	0.947199	0.437894	0.0409093	0.619322	0.917324	0.533821	0.118907	0.00597953	0.99974	0.999787	0.0815065	0.585259
DST	cluster1	0.00865208	0.187566	0.135268	-0.235635	-0.346068	-0.0382382	0.120061	-0.728147	-0.0290413	0.185469	0.317648	0.184663	0.995223	0.899872	0.580401	0.278079	0.374855	0.941043	0.585323	9.77484e-05	0.99974	0.999787	0.760539	0.724078
DTHD1	cluster1	-0.129334	0.0555454	-0.142585	-0.187498	-0.195631	-0.325769	-0.409046	-0.726252	0.460276	0.549357	0.44547	-0.292433	0.947199	0.994091	0.624693	0.482572	0.745718	0.451008	0.106789	0.00273204	0.99974	0.999787	0.75859	0.705223
DTX3	cluster1	0.100438	0.00951224	-0.321471	-0.094695	0.1402	0.0242932	-0.357613	-0.05434	-0.136238	0.135213	-0.200746	-0.735781	0.938719	0.9948	0.0147137	0.538974	0.640564	0.945557	0.00690027	0.70712	0.99974	0.999787	0.777921	0.00982122
DYNLRB2	cluster1	-0.0734133	-0.122809	-0.384897	-0.021401	-0.00265566	0.114126	-0.220316	-0.204983	0.0284156	0.421098	-0.0758055	-0.899193	0.956634	0.925459	0.0119638	0.913907	0.996385	0.697496	0.177659	0.183532	0.99974	0.999787	0.95729	0.00864983
EEF1B2	cluster1	-0.111703	-0.0934447	-0.389963	-0.130408	0.0345186	-0.0668629	-0.326021	-0.107432	-0.106358	0.0649805	-0.148581	-0.652446	0.915428	0.9378	0.000545577	0.331687	0.922089	0.78226	0.0035776	0.374717	0.99974	0.999787	0.828754	0.00414696
EFCAB2	cluster1	-0.06605	-0.03285	-0.340286	-0.357698	-0.0500386	-0.0615446	-0.303665	-0.50609	-0.0456331	0.060703	-0.00285934	-0.635482	0.940445	0.986761	6.64215e-05	2.73674e-05	0.829186	0.723027	0.000343674	4.81018e-09	0.99974	0.999787	0.998679	0.000576592
EFHB	cluster1	-0.0138502	-0.265846	-0.146392	-0.831365	-0.0784236	0.381453	0.302785	-1.16235	0.551565	0.189067	0.391373	-0.533643	0.995223	0.907367	0.700504	0.00954332	0.9272	0.402963	0.299025	0.000449245	0.99974	0.999787	0.84603	0.612634
EHF	cluster1	-0.441209	-0.160123	-0.573159	-0.52789	-1.02229	-1.32181	-1.38331	-0.91717	0.377511	0.264515	0.49485	0.170645	0.891025	0.981385	0.194076	0.17553	0.248303	0.0888339	0.00648287	0.0173876	0.99974	0.999787	0.830887	0.880014
EIF1B	cluster1	-0.107286	-0.0163496	-0.0633333	-0.202127	-0.0707534	0.102187	0.00486563	-0.953063	0.145656	0.154823	0.192065	-0.533401	0.940785	0.9948	0.737255	0.183846	0.855036	0.715421	0.97876	1.87375e-12	0.99974	0.999787	0.814144	0.0677013
EIF3K	cluster1	-0.0837045	-0.113924	-0.337435	-0.12921	-0.0022958	-0.099972	-0.305247	-0.145746	-0.18246	-0.00938325	-0.213312	-0.624699	0.944534	0.902522	0.00393646	0.347285	0.995732	0.661582	0.00760285	0.222295	0.99974	0.999787	0.720833	0.00820944
ELOVL5	cluster1	-0.221577	-0.163032	-0.18913	-0.235475	0.006616	-0.0491602	-0.417287	-0.588102	0.131833	0.0165797	-0.259012	-0.45636	0.817751	0.810383	0.198754	0.0993234	0.989412	0.876315	0.001608	5.9408e-06	0.99974	0.999787	0.695652	0.111252
EMILIN1	cluster1	0.106396	0.00856761	-0.297394	-0.0898546	0.0718979	-0.0833145	-0.337075	-0.0999401	-0.0552536	0.0432279	-0.318311	-0.685115	0.911096	0.9948	0.00528091	0.466382	0.793599	0.688535	0.00120336	0.355578	0.99974	0.999787	0.429642	0.00240061
ENC1	cluster1	-0.114304	-0.00554926	-0.136323	-0.0619402	-0.315681	-0.387075	-0.24002	-0.772543	-0.0438066	-0.126516	0.0749249	-0.0839082	0.957608	0.996961	0.654602	0.845863	0.604206	0.396167	0.415061	0.0036373	0.99974	0.999787	0.978871	0.906993
ENSMMUG00000000422	cluster1	-0.167051	-0.0330409	-0.160234	-0.0675029	0.00391669	0.0289037	0.00503643	-0.363647	-0.0986405	0.119441	0.0210778	-0.617756	0.891025	0.994091	0.350186	0.731578	0.993768	0.943292	0.979532	0.0105198	0.99974	0.999787	0.990602	0.0321368
ENSMMUG00000000451	cluster1	-0.194751	-0.0419164	-0.0896639	-0.139543	-0.0526637	0.257986	0.0234149	-0.833734	0.0674145	-0.145968	-0.00506513	-0.388787	0.916528	0.9948	0.752215	0.585212	0.934141	0.483941	0.932101	1.67535e-05	0.99974	0.999787	0.998837	0.435222
ENSMMUG00000002676	cluster1	-0.114262	-0.0756319	-0.391926	-0.181633	-0.00232457	-0.0754818	-0.315065	-0.302481	-0.0225527	0.125585	-0.0630345	-0.688518	0.911288	0.962002	0.00027325	0.133005	0.99525	0.741118	0.00326529	0.00430536	0.99974	0.999787	0.949937	0.00137675
ENSMMUG00000002848	cluster1	-0.136327	-0.0830047	-0.427301	-0.157067	0.057052	-0.0533375	-0.213029	-0.0725163	-0.0258105	0.117024	-0.023878	-0.597102	0.912893	0.973527	0.00171879	0.328473	0.887873	0.861181	0.133418	0.634093	0.99974	0.999787	0.988884	0.0328791
ENSMMUG00000005835	cluster1	0.26425	0.30142	0.247894	0.0596529	0.0846106	0.088004	0.051874	-0.0613094	0.43128	0.261268	0.690486	0.318934	0.785226	0.341543	0.0947141	0.749054	0.828402	0.76778	0.770672	0.703443	0.99974	0.999787	0.0496731	0.308445
ENSMMUG00000006608	cluster1	-0.103343	-0.0606153	-0.180314	-0.182972	-0.0102721	0.0489946	-0.229879	-0.602849	0.0530055	0.00743474	-0.0301409	-0.358684	0.891025	0.952965	0.0291559	0.0288843	0.968567	0.774975	0.00377211	7.94564e-14	0.99974	0.999787	0.97419	0.0323037
ENSMMUG00000008541	cluster1	-0.0927886	0.0501156	-0.0508846	-0.285337	-0.120691	0.0031805	-0.0932205	-0.846088	0.0456302	0.191141	0.135234	-0.830231	0.947199	0.991128	0.809955	0.069835	0.747205	0.994042	0.591149	3.36996e-09	0.99974	0.999787	0.905055	0.00634035
ENSMMUG00000018157	cluster1	-0.246374	-0.196187	-0.228712	-0.278128	0.123957	0.0831763	-0.0114491	-0.363446	-0.0370799	-0.216562	-0.334635	-0.721892	0.816799	0.710653	0.118833	0.0518709	0.706498	0.765272	0.949845	0.00598033	0.99974	0.999787	0.592346	0.0163385
ENSMMUG00000018813	cluster1	-0.075178	-0.22914	-0.244476	0.0197812	-0.0394057	-0.0840623	-0.106247	0.137167	-0.567315	-0.385789	-0.392935	-0.781362	0.947318	0.555916	0.0842777	0.912359	0.921264	0.753956	0.475257	0.296507	0.99974	0.999787	0.452648	0.00707994
ENSMMUG00000019532	cluster1	-0.184064	-0.156368	-0.443331	-0.24	0.0602495	0.0086332	-0.290996	-0.224613	0.0146297	0.11562	-0.123738	-0.620284	0.851545	0.743589	6.09479e-05	0.0463978	0.850259	0.980315	0.00903476	0.0438758	0.99974	0.999787	0.870139	0.00581604
ENSMMUG00000019629	cluster1	0.110221	0.179724	-0.24141	-0.163542	-0.398956	-0.0105664	-0.193625	-1.22135	-0.18578	0.492208	0.094821	-0.356935	0.972407	0.973203	0.54316	0.676592	0.626612	0.990702	0.630022	0.00439245	0.99974	0.999787	0.98345	0.759723
ENSMMUG00000021259	cluster1	0.0434688	0.147123	-0.0134997	-0.336206	-0.0356551	0.159339	-0.0128968	-0.600864	-0.295737	-0.0903707	-0.340252	0.0757772	0.978855	0.895056	0.954337	0.0374177	0.937028	0.531403	0.946448	3.66643e-05	0.99974	0.999787	0.643376	0.859084
ENSMMUG00000022114	cluster1	0.00963967	0.291326	0.105444	-0.414757	-0.140917	0.100707	-0.119732	-0.693697	0.634267	0.475148	0.446399	-0.018826	0.995223	0.70051	0.698698	0.0617383	0.795092	0.812073	0.618664	0.000731297	0.99974	0.999787	0.628031	0.974163
ENSMMUG00000022341	cluster1	-0.111898	-0.0581037	-0.3198	-0.0619406	0.00346748	-0.065828	-0.245918	-0.07571	-0.153504	0.0546855	-0.143935	-0.605533	0.923291	0.984097	0.0086607	0.699152	0.993229	0.794927	0.0414219	0.565065	0.99974	0.999787	0.848291	0.0123416
ENSMMUG00000022428	cluster1	-0.0557566	-0.0244783	-0.138112	-0.186289	0.15836	0.119355	0.0116356	-0.167872	0.0989952	0.184219	0.0966749	-0.61409	0.969242	0.9948	0.405417	0.232136	0.618508	0.658248	0.95043	0.236903	0.99974	0.999787	0.936462	0.0486797
ENSMMUG00000022770	cluster1	-0.0308463	0.0814473	0.0252197	-0.0310434	0.399794	0.263922	0.0179956	-0.0405824	-0.583111	-0.340862	-0.422817	-0.965589	0.987179	0.98655	0.934712	0.909037	0.31485	0.450129	0.947191	0.863267	0.99974	0.999787	0.63997	0.0253135
ENSMMUG00000024535	cluster1	-0.084017	-0.166235	-0.294093	-0.996361	0.0388901	0.24598	-0.0422698	-0.379621	0.121312	-0.166566	-0.271356	-0.0212819	0.980095	0.97757	0.473547	0.0126778	0.970485	0.704271	0.925758	0.300673	0.99974	0.999787	0.917798	0.980629
ENSMMUG00000025739	cluster1	-0.133374	-0.291696	0.0258409	-0.666606	0.0169264	0.0928817	-0.252795	-0.283655	0.664494	0.635459	0.504277	0.76514	0.952426	0.812695	0.943852	0.00855158	0.98294	0.859241	0.347326	0.255737	0.99974	0.999787	0.654504	0.135711
ENSMMUG00000025832	cluster1	0.205401	0.109345	-0.140796	-0.113738	0.31191	0.0458179	-0.200852	-0.105074	0.0811698	-0.00837971	-0.0667302	-0.966321	0.891025	0.973203	0.547047	0.621383	0.393352	0.920273	0.325523	0.601376	0.99974	0.999787	0.97537	0.0344498
ENSMMUG00000026139	cluster1	0.236819	0.0346882	0.105823	0.0202513	-0.317675	-0.0970135	-0.756417	-0.675675	0.595287	0.49854	0.718472	0.402482	0.893174	0.9948	0.718571	0.947058	0.453676	0.819082	0.000468336	0.000956345	0.99974	0.999787	0.417995	0.504468
ENSMMUG00000027232	cluster1	0.102605	0.23224	0.48686	-0.373021	-0.659115	-0.267931	-0.676466	-0.972178	0.226353	-0.401455	-0.344027	-0.530719	0.984133	0.974345	0.299055	0.494941	0.419454	0.709453	0.120692	0.0287018	0.99974	0.999787	0.914697	0.650369
ENSMMUG00000027434	cluster1	0.104573	-0.136732	-0.12315	-0.216102	-0.211619	-0.263104	-0.511165	-0.624896	-0.217524	-0.441226	-0.224107	-0.266638	0.947199	0.952965	0.599177	0.296972	0.602884	0.383411	0.00489266	0.00041763	0.99974	0.999787	0.835757	0.545188
ENSMMUG00000030153	cluster1	-0.0325957	-0.120153	-0.327105	-0.18106	0.116278	0.253305	0.166216	0.0636301	-0.336681	-0.217001	-0.294369	-0.869988	0.986593	0.963515	0.102361	0.395754	0.817575	0.429482	0.418741	0.762487	0.99974	0.999787	0.778905	0.0437893
ENSMMUG00000033007	cluster1	0.169648	0.0424391	-0.0126316	-0.334042	0.00966915	-0.0720508	-0.454004	-0.67779	-0.24188	-0.770116	-0.472296	-0.0677173	0.934609	0.9948	0.969623	0.14342	0.989149	0.872052	0.0268461	0.000674105	0.99974	0.999787	0.621424	0.907312
ENSMMUG00000035440	cluster1	0.715395	0.522967	0.785834	-0.0125318	0.401738	0.525781	0.272588	-0.153819	0.0875616	-0.349114	-0.261193	0.0939428	0.755445	0.727696	0.0387909	0.981954	0.572844	0.30889	0.452871	0.675883	0.99974	0.999787	0.910067	0.912905
ENSMMUG00000035645	cluster1	-0.162551	-0.249993	-0.429635	-0.280961	-0.0965622	-0.410513	-0.600987	-0.55699	0.288641	-0.0528787	-0.341517	0.183045	0.947199	0.888238	0.11174	0.31745	0.88945	0.302099	0.0149286	0.0196881	0.99974	0.999787	0.836626	0.795049
ENSMMUG00000035851	cluster1	0.394418	0.123463	-0.0284095	-0.476627	0.0212787	-0.189222	-0.310118	-0.667141	-0.820921	0.0495103	-0.795004	0.0380718	0.889893	0.98655	0.953528	0.197006	0.981775	0.748514	0.320058	0.0233912	0.99974	0.999787	0.607188	0.962759
ENSMMUG00000035999	cluster1	0.0775797	0.0150709	-0.140489	-0.261517	-0.113508	0.12638	-0.119649	-0.922018	0.523731	0.160951	-0.238763	-0.904783	0.977138	0.9948	0.66028	0.35214	0.867183	0.79521	0.673151	0.000257044	0.99974	0.999787	0.889002	0.117029
ENSMMUG00000036452	cluster1	-0.579828	-0.234684	-0.578364	-0.656796	0.303696	-0.0663336	0.131629	-0.490991	0.477103	-0.0144262	0.282726	-0.568676	0.794904	0.942536	0.0851248	0.0442377	0.694613	0.940723	0.736131	0.157266	0.99974	0.999787	0.908796	0.526402
ENSMMUG00000037294	cluster1	0.450946	-0.0125979	0.0752638	-0.153812	-0.381927	-0.604626	-0.68864	-0.687744	-0.296987	-0.572411	-0.342281	0.103042	0.821133	0.996177	0.857222	0.676692	0.48763	0.145774	0.0114608	0.00805029	0.99974	0.999787	0.804368	0.87492
ENSMMUG00000038005	cluster1	0.0446853	0.00992249	0.0480035	0.00673503	-0.486963	-0.0943648	-0.31524	-0.815753	0.550842	0.302434	0.303228	-0.0843213	0.986052	0.996177	0.878733	0.981874	0.25656	0.834586	0.155387	0.000161407	0.99974	0.999787	0.799978	0.893586
ENSMMUG00000041333	cluster1	0.161283	0.0596828	-0.0959567	-0.192483	-0.146616	-0.29948	-0.479616	-1.12378	-0.205042	0.13073	0.387916	0.497274	0.947199	0.994091	0.791449	0.538798	0.827457	0.511298	0.0674705	2.76501e-05	0.99974	0.999787	0.773709	0.395594
ENSMMUG00000041542	cluster1	-0.0789046	-0.160802	-0.0428069	-0.201738	-0.399543	-0.221897	-0.699383	-0.384693	0.899505	0.414745	0.962091	-1.19916	0.978855	0.973569	0.921395	0.550672	0.598962	0.744968	0.0445517	0.250957	0.99974	0.999787	0.760414	0.633116
ENSMMUG00000042793	cluster1	-0.178081	-0.140107	-0.141158	-0.296187	-0.0956679	0.135958	-0.25889	-0.583	0.316055	0.243901	-0.11371	-0.186722	0.891025	0.902522	0.421232	0.0562719	0.807179	0.619863	0.0838867	4.16419e-05	0.99974	0.999787	0.923479	0.627462
ENSMMUG00000046561	cluster1	0.0360006	-0.133548	0.205955	0.0826484	0.221152	0.123907	0.612667	0.233457	0.130167	-0.260325	0.261375	-0.278232	0.986593	0.967893	0.404849	0.769103	0.650623	0.777151	0.00191186	0.267024	0.99974	0.999787	0.843794	0.641912
ENSMMUG00000047674	cluster1	-0.199414	-0.538159	-0.605211	-0.489629	0.0603534	0.230655	0.358769	-0.228351	0.114536	0.393974	-0.239755	-0.119521	0.929062	0.345587	0.0245284	0.0500738	0.946588	0.660543	0.195499	0.462119	0.99974	0.999787	0.897589	0.861074
ENSMMUG00000048262	cluster1	0.107986	0.211458	-0.106504	-0.450402	0.189163	-0.168575	-0.357988	-0.708983	0.325761	0.222357	-0.501994	-0.165875	0.957247	0.895056	0.721553	0.0580422	0.713757	0.692391	0.115926	0.00118937	0.99974	0.999787	0.634886	0.780836
ENSMMUG00000048357	cluster1	-0.161299	0.204527	-0.167904	-0.121802	-0.531859	-0.426126	-0.389194	-0.62623	-0.259545	0.162012	-0.155521	-0.241621	0.947199	0.949555	0.64394	0.738452	0.360318	0.371004	0.189977	0.0247737	0.99974	0.999787	0.950576	0.745646
ENSMMUG00000049151	cluster1	-0.121175	0.011205	-0.100863	-0.122193	-0.0323306	0.163795	-0.0189312	-0.755959	0.145467	0.129933	0.139198	-0.538463	0.928593	0.9948	0.557446	0.452343	0.940606	0.50755	0.917207	3.51693e-09	0.99974	0.999787	0.88473	0.0546436
ENSMMUG00000049365	cluster1	0.139043	0.215894	-0.00502239	-0.148848	0.192185	0.323002	0.0860666	-0.79661	0.316743	-0.010262	0.0209365	0.116071	0.947199	0.916067	0.990027	0.629508	0.741385	0.417588	0.767847	0.00112934	0.99974	0.999787	0.994002	0.859084
ENSMMUG00000049529	cluster1	0.20591	-0.020173	-0.289589	-0.273081	-0.176296	-0.0789048	-0.473332	-0.722493	0.428866	0.562059	0.521686	-0.254937	0.891025	0.9948	0.141049	0.16516	0.686814	0.839077	0.0100311	6.47062e-05	0.99974	0.999787	0.464411	0.606195
ENSMMUG00000049680	cluster1	0.0767751	-0.666259	-0.471928	-0.895942	0.372488	-0.174329	-0.428498	-1.0849	0.870458	1.06473	0.384838	-0.179206	0.979556	0.430321	0.186816	0.0107196	0.525031	0.768107	0.164729	0.000633319	0.99974	0.999787	0.837528	0.849755
ENSMMUG00000049787	cluster1	0.227971	0.0271236	0.0608995	-0.172853	-0.19629	-0.00460261	-0.497964	-0.708389	0.147035	0.181772	-0.302783	0.154338	0.898971	0.9948	0.842623	0.502557	0.688336	0.993352	0.0167104	0.00048144	0.99974	0.999787	0.813992	0.788897
ENSMMUG00000049867	cluster1	-0.192384	0.0144927	0.0879248	0.0903008	-0.0195692	0.279416	0.0341858	-0.990422	0.0337491	-0.0767688	0.0283409	-0.722976	0.935966	0.9948	0.780965	0.765468	0.978289	0.442653	0.905201	1.63819e-05	0.99974	0.999787	0.992646	0.223017
ENSMMUG00000050139	cluster1	0.068155	-0.196335	-0.158897	-1.14104	0.229249	-0.0656386	-0.53585	-0.917274	0.873794	0.452757	-0.316515	0.366062	0.985961	0.972059	0.718571	0.00239147	0.77028	0.935647	0.113911	0.00553457	0.99974	0.999787	0.926391	0.714806
ENSMMUG00000050170	cluster1	0.241599	0.0707963	0.070741	-0.0824282	-0.303165	-0.17631	-0.26833	-0.590204	0.098037	-0.322697	0.107913	0.599978	0.899563	0.991423	0.828237	0.790345	0.496991	0.659658	0.225102	0.00386806	0.99974	0.999787	0.960374	0.206291
ENSMMUG00000050427	cluster1	0.213844	0.0309815	-0.165796	-0.32771	-0.194681	-0.474446	-0.584647	-0.499469	0.101789	-0.144593	0.0910594	-0.107086	0.929062	0.9948	0.60821	0.246339	0.744786	0.218555	0.0180488	0.0359954	0.99974	0.999787	0.974931	0.886174
ENSMMUG00000050447	cluster1	0.244649	0.11223	-0.127642	-0.458798	0.108543	0.0358514	-0.616723	-0.488648	0.0568541	-0.334403	0.0275875	0.0965836	0.891025	0.976451	0.646721	0.0444902	0.849127	0.950357	0.0047235	0.0206251	0.99974	0.999787	0.992571	0.882119
ENSMMUG00000050511	cluster1	0.198418	0.0240486	-0.156883	-0.37086	0.118176	-0.148208	-0.982333	-0.911769	0.424702	0.0533615	-0.29155	0.212575	0.943434	0.9948	0.6716	0.241091	0.875231	0.794298	0.000900275	0.00138351	0.99974	0.999787	0.89045	0.780616
ENSMMUG00000050519	cluster1	0.23804	-0.0620892	-0.344497	-1.26987	-0.219781	-0.299016	-0.611342	-1.11299	0.497883	-0.416302	0.162561	0.396628	0.939186	0.9948	0.370989	0.00150137	0.806823	0.64412	0.119478	0.0105	0.99974	0.999787	0.966334	0.668412
ENSMMUG00000050723	cluster1	-0.0186518	0.0169692	-0.338119	-0.167983	-0.229553	-0.197878	-0.679095	-0.430197	0.123294	0.00836852	-0.208791	-0.418809	0.987392	0.9948	0.00666405	0.207309	0.359349	0.329289	6.2149e-08	0.000314374	0.99974	0.999787	0.774333	0.172816
ENSMMUG00000050916	cluster1	0.385546	0.548344	0.646946	0.0251111	0.364255	0.492476	0.570928	-1.06876	0.103315	-0.196303	0.792397	-0.374145	0.909872	0.682395	0.0961545	0.961968	0.665043	0.418999	0.115855	0.00945293	0.99974	0.999787	0.604083	0.712802
ENSMMUG00000051400	cluster1	0.268204	0.00243866	-0.233857	-0.359447	-0.046811	-0.210939	-0.725381	-0.544443	0.0879557	0.37267	-0.282135	-0.268605	0.891025	0.998834	0.428139	0.187895	0.957704	0.689253	0.00968665	0.0437581	0.99974	0.999787	0.884213	0.719203
ENSMMUG00000051425	cluster1	0.358436	-0.0842866	-0.202773	-0.5715	-0.261327	-0.161459	-0.853709	-0.293293	-0.396683	0.199975	-0.196521	-0.0722133	0.893174	0.994091	0.657577	0.156712	0.719595	0.792579	0.0126087	0.330106	0.99974	0.999787	0.933523	0.928712
ENSMMUG00000051447	cluster1	0.108564	0.197762	0.636415	0.144632	-0.197888	-0.113645	0.206034	-0.166052	-0.0479292	-0.0856721	0.0835238	0.421	0.947199	0.855966	0.000148309	0.496214	0.660355	0.775271	0.301272	0.402106	0.99974	0.999787	0.963356	0.275887
ENSMMUG00000051475	cluster1	0.0292731	-0.0101091	0.104007	-0.383648	-0.137297	-0.284481	-0.413555	-0.798783	0.0284778	0.113479	-0.586687	0.532126	0.991562	0.996687	0.802934	0.265581	0.836533	0.525949	0.114459	0.00168701	0.99974	0.999787	0.73487	0.451432
ENSMMUG00000051483	cluster1	0.131357	0.295487	0.304885	-0.124522	0.121407	0.215304	-0.264862	-0.636123	-0.150878	-0.0744608	-0.209019	-0.100293	0.947199	0.734907	0.1972	0.655215	0.823319	0.560971	0.238644	0.00237368	0.99974	0.999787	0.886116	0.862643
ENSMMUG00000051589	cluster1	0.129787	-0.0301931	-0.339455	-0.127791	-0.0365549	-0.392659	-0.668364	-0.503203	0.0155712	-0.0291725	-0.154716	-0.379037	0.917801	0.994217	0.0252139	0.446964	0.929723	0.0390617	1.75309e-06	0.000188774	0.99974	0.999787	0.871102	0.253745
ENSMMUG00000051883	cluster1	-0.169564	-0.200801	-0.447082	-0.175188	0.0985913	-0.190703	-0.187888	0.0336539	-0.259641	0.0481989	-0.201461	-0.679475	0.880007	0.595915	0.000290956	0.1838	0.743911	0.362182	0.148129	0.808431	0.99974	0.999787	0.75713	0.0106975
ENSMMUG00000052038	cluster1	0.18206	-0.0305917	-0.0822389	-0.238643	0.0120188	-0.21808	-0.41754	-0.606601	-0.129092	-0.172844	-0.0404059	-0.00486978	0.911288	0.9948	0.747612	0.252421	0.98294	0.47513	0.0178911	0.000418504	0.99974	0.999787	0.986973	0.992514
ENSMMUG00000052151	cluster1	-0.319048	-0.0938844	-0.2146	-0.881549	-0.398324	-0.20229	-0.501549	-0.446027	-0.0665918	0.0113895	-0.560944	0.0529286	0.916528	0.993685	0.624805	0.0183669	0.658474	0.789727	0.211342	0.236061	0.99974	0.999787	0.77402	0.956209
ENSMMUG00000052210	cluster1	0.0298963	-0.157801	0.253026	-0.530291	0.0865532	-0.301988	0.0671965	-0.810102	0.303684	-0.132176	-0.630642	0.931611	0.993315	0.98655	0.582033	0.215507	0.924906	0.611359	0.865138	0.0122967	0.99974	0.999787	0.781648	0.260422
ENSMMUG00000052280	cluster1	0.402075	0.26905	0.0374285	-0.0386097	0.267789	0.121435	-0.59005	-0.136844	0.272073	0.0840994	-0.194631	0.158762	0.736719	0.750213	0.904681	0.892856	0.510545	0.755405	0.00300552	0.508697	0.99974	0.999787	0.897983	0.771425
ENSMMUG00000052348	cluster1	0.0628372	0.0845876	-0.266276	-0.341723	-0.125761	-0.244127	-0.610869	-0.829622	0.267801	-0.0639849	-0.245787	-0.233805	0.972354	0.979947	0.169583	0.0664849	0.753182	0.361639	0.000162694	4.16098e-07	0.99974	0.999787	0.791836	0.575674
ENSMMUG00000052473	cluster1	0.0952143	0.189286	0.0722799	-0.399712	0.0273867	0.166166	-0.48156	-1.03894	0.298859	-0.0891687	-0.357704	-0.440912	0.972354	0.954946	0.844822	0.145407	0.974441	0.761405	0.064968	2.22819e-05	0.99974	0.999787	0.818831	0.495596
ENSMMUG00000052680	cluster1	-0.293537	-0.0397933	-0.252265	-0.0316681	-0.279378	-0.124493	-0.168015	-1.0044	0.132789	0.56136	0.545788	0.0829808	0.933908	0.9948	0.56774	0.947116	0.750696	0.8705	0.677926	0.00674614	0.99974	0.999787	0.833503	0.950103
ENSMMUG00000052747	cluster1	-0.112066	-0.104197	-0.359811	-0.108146	0.0464833	-0.109754	-0.234041	-0.208095	-0.13638	0.00194858	-0.0991271	-0.720149	0.933823	0.939733	0.00754475	0.492193	0.907994	0.677314	0.0903286	0.119353	0.99974	0.999787	0.933802	0.0216807
ENSMMUG00000052825	cluster1	-0.286528	-0.321622	-0.695815	-0.922339	-0.156692	-0.335955	-0.218577	-0.447153	0.224477	0.521501	0.906738	-0.292017	0.912893	0.860972	0.02688	0.00333238	0.83384	0.502	0.479548	0.104978	0.99974	0.999787	0.423869	0.747765
ENSMMUG00000053046	cluster1	0.0290765	-0.161099	-0.411892	-0.134373	-0.416583	-0.565036	-0.305797	-0.865795	-0.214393	0.35647	0.0515073	0.558452	0.992267	0.980083	0.326341	0.755044	0.528358	0.232825	0.343162	0.00914712	0.99974	0.999787	0.988866	0.393699
ENSMMUG00000053151	cluster1	0.690846	0.0771745	-0.133269	-0.517085	0.657622	0.34934	-0.478596	-0.6011	0.0909289	-0.631959	-0.439447	0.288128	0.497548	0.993949	0.738939	0.107426	0.234075	0.474905	0.115638	0.0382882	0.99974	0.999787	0.813175	0.717352
ENSMMUG00000053179	cluster1	0.0390779	0.103752	-0.369619	-0.645649	-0.118321	0.268733	-0.422705	-1.49883	0.16433	0.0619451	0.472664	-0.024229	0.988652	0.99126	0.359864	0.0915727	0.898767	0.641814	0.225375	0.000545232	0.99974	0.999787	0.778089	0.977834
ENSMMUG00000053249	cluster1	0.192568	0.111744	-0.229687	-0.196465	-0.13456	-0.336266	-0.618937	-0.506486	0.157398	0.364502	-0.171425	-0.208514	0.90382	0.971208	0.288658	0.361886	0.771898	0.252278	0.000776461	0.00441985	0.99974	0.999787	0.903685	0.673718
ENSMMUG00000053274	cluster1	-0.0427995	0.000481714	0.0735696	0.389937	-0.0823071	0.211973	0.0184166	-1.04112	0.183397	-0.00417042	0.37188	-0.479624	0.988678	0.999852	0.893647	0.331124	0.949139	0.791143	0.972653	0.0144751	0.99974	0.999787	0.853888	0.579906
ENSMMUG00000053384	cluster1	0.0683021	-0.194836	-0.372916	-0.790901	0.131307	0.106566	-0.497706	-0.61501	0.665425	0.355835	0.734629	0.0390995	0.979556	0.953872	0.219756	0.00841173	0.868779	0.864447	0.163398	0.0590646	0.99974	0.999787	0.556431	0.965622
ENSMMUG00000053647	cluster1	1.03285	0.341918	0.205293	-0.366543	0.0250533	-0.458307	-0.818691	-0.993669	0.866736	0.260923	-0.0525136	0.990417	0.206663	0.88956	0.64634	0.387381	0.979974	0.392944	0.0123578	0.00251253	0.99974	0.999787	0.992795	0.289329
ENSMMUG00000053676	cluster1	0.0273934	0.118713	0.0187814	-0.264084	-0.107707	-0.0182186	-0.251834	-0.710903	-0.420324	0.273515	0.10837	-0.480777	0.986593	0.953872	0.942442	0.144347	0.79937	0.96909	0.130561	1.02877e-05	0.99974	0.999787	0.932532	0.189722
ENSMMUG00000053729	cluster1	-0.0552705	-0.216877	-0.179059	-0.404232	0.263867	0.118488	-0.138619	-0.817253	-0.433849	-0.161238	-0.234303	-0.0940991	0.986593	0.94608	0.624845	0.202912	0.680086	0.839421	0.674207	0.00553457	0.99974	0.999787	0.914525	0.90717
ENSMMUG00000053994	cluster1	0.419238	-0.0169145	-0.189436	-0.285439	0.423442	0.0170337	-0.0851929	-0.752234	-0.766335	-0.218372	0.347956	0.218059	0.879656	0.99598	0.647265	0.444914	0.45603	0.983716	0.813214	0.0140932	0.99974	0.999787	0.837541	0.77672
ENSMMUG00000054023	cluster1	0.74437	0.303523	0.0326184	-0.26211	0.0906672	0.310968	-0.611125	-0.678639	0.276918	-0.289278	-0.0537378	-0.21715	0.507143	0.897433	0.948596	0.518919	0.916771	0.539544	0.0641564	0.0325588	0.99974	0.999787	0.989873	0.822711
ENSMMUG00000054089	cluster1	-0.148129	-0.224907	-0.573829	-0.521384	-0.235579	-0.157976	-0.330081	-0.704288	0.287271	0.225769	0.142838	-0.398382	0.909002	0.647691	7.51196e-05	0.000328121	0.426037	0.540342	0.022372	8.18186e-07	0.99974	0.999787	0.899872	0.280822
ENSMMUG00000054145	cluster1	0.135823	0.0095902	-0.228663	-0.393765	0.048198	-0.00440381	-0.543826	-0.711282	0.145069	-0.0551595	-0.0756113	-0.373414	0.886193	0.9948	0.0283818	9.44508e-05	0.863218	0.987089	3.69482e-08	4.1071e-12	0.99974	0.999787	0.928289	0.101446
ENSMMUG00000054210	cluster1	0.53018	0.249127	0.107235	0.174356	0.188944	-0.00837921	0.00997514	-0.262121	0.0847847	0.0593008	0.0890626	-0.789007	0.298249	0.732093	0.647396	0.409377	0.65541	0.987089	0.968531	0.143755	0.99974	0.999787	0.959976	0.0451729
ENSMMUG00000054251	cluster1	-0.061285	-0.0241911	-0.152742	-0.383418	-0.231707	-0.140787	-0.409675	-0.583049	0.126807	-0.036598	-0.175084	-0.132207	0.975901	0.9948	0.4901	0.0429137	0.562607	0.689838	0.0238767	0.000871494	0.99974	0.999787	0.89306	0.787218
ENSMMUG00000054296	cluster1	-0.345806	0.00166818	-0.513626	-0.513149	-0.558936	-0.194185	-0.308484	-0.671838	0.611935	0.427346	0.374823	0.280043	0.869823	0.998941	0.0365945	0.0340492	0.248303	0.65207	0.192641	0.00360283	0.99974	0.999787	0.76235	0.642153
ENSMMUG00000054763	cluster1	0.197752	0.264457	-0.0262843	-0.028112	-0.11735	-0.189783	-0.647409	-0.711504	0.33892	-0.133383	-0.335232	-0.235198	0.947199	0.936622	0.960414	0.952286	0.89675	0.765693	0.0468916	0.0231576	0.99974	0.999787	0.872969	0.77835
ENSMMUG00000054772	cluster1	0.31177	0.0308362	-0.178414	-0.360398	-0.0261805	-0.105241	-0.531235	-0.612383	-0.0703064	0.0473326	-0.182301	-0.318291	0.749547	0.9948	0.356672	0.0380841	0.959391	0.744919	0.000855279	9.99717e-05	0.99974	0.999787	0.853888	0.396828
ENSMMUG00000054823	cluster1	-0.131839	0.0499624	0.125118	0.310091	-0.0564739	0.252527	0.3673	-0.635736	0.442022	0.280207	0.583835	-0.055154	0.954268	0.9948	0.700898	0.262928	0.941153	0.573263	0.142933	0.00519549	0.99974	0.999787	0.579379	0.935979
ENSMMUG00000055074	cluster1	-0.229303	-0.128105	0.0014583	-0.263764	0.0200552	-0.201032	-0.41418	-0.744714	-0.0980125	0.2806	0.289701	0.30867	0.930199	0.977713	0.997609	0.384134	0.981665	0.697469	0.175252	0.0114342	0.99974	0.999787	0.847711	0.61493
ENSMMUG00000055358	cluster1	0.331236	0.158136	-0.227307	-0.24932	0.0586097	0.0906178	-0.613291	-0.676994	0.413406	-0.242341	0.0386881	-0.0234284	0.749547	0.908017	0.260982	0.203579	0.903581	0.792507	0.00033608	5.95436e-05	0.99974	0.999787	0.985421	0.962168
ENSMMUG00000055392	cluster1	0.0724736	-0.0608012	-0.584003	-0.476835	0.0114158	0.195494	0.0173407	-0.374301	0.941924	-0.0863097	0.388027	0.217799	0.979556	0.994091	0.0490512	0.109492	0.992039	0.749755	0.967817	0.243509	0.99974	0.999787	0.826985	0.791878
ENSMMUG00000055997	cluster1	-0.00106034	0.0581922	-0.0418539	-0.224242	0.0951924	-0.0786893	-0.91033	-0.357436	0.0560045	0.51298	0.241191	-0.250414	0.999447	0.994091	0.908236	0.419991	0.882813	0.882272	0.000236128	0.121225	0.99974	0.999787	0.904116	0.745386
ENSMMUG00000056097	cluster1	-0.265896	-0.00951385	0.145861	-0.800925	-0.160344	0.295348	0.24525	-0.834979	0.10926	0.0294572	0.0479759	-0.253652	0.94115	0.996687	0.749944	0.0359369	0.867183	0.631133	0.505752	0.017421	0.99974	0.999787	0.990329	0.775952
ENSMMUG00000056151	cluster1	-0.117193	-0.057961	-0.319109	-0.88786	-0.125594	-0.00965021	-0.373452	-0.763151	-0.278308	-0.664167	-0.259376	0.233661	0.970836	0.9948	0.395583	0.0137027	0.880225	0.990675	0.245909	0.0155767	0.99974	0.999787	0.931011	0.796118
ENSMMUG00000056166	cluster1	-0.126563	-0.26662	-0.386191	-0.304833	-0.117841	-0.225494	-0.624788	0.0338242	-0.168496	-0.00528984	-0.35486	-0.2319	0.959662	0.896422	0.209665	0.326097	0.875231	0.665202	0.0247599	0.912006	0.99974	0.999787	0.824639	0.746834
ENSMMUG00000056182	cluster1	0.0583831	0.0974728	-0.491194	-0.487724	0.13873	0.185978	-0.514251	-0.404561	1.07708	1.19011	0.359401	1.08734	0.979556	0.985578	0.0386685	0.0376375	0.810791	0.652289	0.0264434	0.0687718	0.99974	0.999787	0.825147	0.0497278
ENSMMUG00000056186	cluster1	0.365387	0.146583	0.150726	-0.212391	0.0444535	-0.0481662	-0.327493	-0.788942	-0.428178	-0.207827	-0.339847	0.114192	0.83269	0.967893	0.608486	0.442516	0.949675	0.930735	0.163814	0.000431189	0.99974	0.999787	0.823047	0.869372
ENSMMUG00000056196	cluster1	0.394037	0.214636	-0.0459387	-0.347538	0.0579348	-0.215846	-0.354731	-0.751662	-0.368528	-0.54187	0.0827962	0.648537	0.841333	0.924069	0.905645	0.230923	0.937417	0.64009	0.1655	0.00240021	0.99974	0.999787	0.975444	0.206217
ENSMMUG00000056546	cluster1	0.157879	0.124673	-0.332098	-0.649672	0.0561184	0.0953292	-0.374659	-0.313768	0.315142	0.132645	0.274275	-0.0148079	0.947199	0.980083	0.283922	0.0249404	0.948117	0.872052	0.20379	0.260017	0.99974	0.999787	0.877976	0.984003
ENSMMUG00000056596	cluster1	0.128398	0.148719	-0.0057	-0.212291	-0.125657	-0.178165	-0.339604	-0.59863	-0.0482516	-0.0243163	-0.0824387	0.149584	0.956048	0.971208	0.989254	0.477375	0.848233	0.710103	0.183675	0.0125298	0.99974	0.999787	0.975444	0.813403
ENSMMUG00000056654	cluster1	-0.230653	-0.0799146	-0.0663516	0.00321397	-0.0105249	-0.0174615	0.0859334	-0.816008	0.301461	-0.0316767	0.231773	-0.407385	0.919839	0.99126	0.857222	0.992998	0.990155	0.981643	0.780908	0.00076486	0.99974	0.999787	0.902018	0.514373
ENSMMUG00000056725	cluster1	0.177761	0.130002	-0.28339	-0.363706	0.170525	-0.128604	-0.62837	-0.637523	0.379852	-0.349422	-0.223288	-0.161011	0.940586	0.974345	0.296802	0.159743	0.754814	0.780409	0.00606485	0.00413357	0.99974	0.999787	0.899872	0.807733
ENSMMUG00000056922	cluster1	0.0695275	0.17868	0.141789	-0.482176	-0.0810469	-0.01773	-0.308879	-0.650402	0.679427	-0.0631588	-0.324685	-0.18408	0.978855	0.952965	0.650968	0.0747992	0.903093	0.979329	0.206602	0.00474556	0.99974	0.999787	0.823853	0.779795
ENSMMUG00000057004	cluster1	0.0126317	0.120966	-0.422471	-0.441673	-0.0145469	0.0343168	-0.652879	-0.729808	0.0465621	-0.205433	-0.0815664	0.0545609	0.994002	0.974345	0.0707136	0.0545252	0.98294	0.951893	0.00210829	0.0004732	0.99974	0.999787	0.972888	0.928712
ENSMMUG00000057074	cluster1	-0.112516	-0.102448	-0.024817	-0.369537	-0.245618	-0.108571	-0.587715	-0.296564	-0.0350102	-0.0484404	-0.183128	-0.156046	0.960316	0.98655	0.946835	0.168598	0.650929	0.825312	0.0142593	0.20257	0.99974	0.999787	0.925517	0.815615
ENSMMUG00000057202	cluster1	0.238127	0.642264	-0.153815	-0.0349311	0.00229058	-0.155432	-0.710956	-0.537263	0.44326	0.485713	0.277262	-0.509055	0.942894	0.370196	0.75657	0.939165	0.998154	0.799355	0.0429785	0.0884955	0.99974	0.999787	0.904846	0.586385
ENSMMUG00000057451	cluster1	0.182365	-0.0193032	-0.00668399	-0.388895	0.100479	-0.0185886	-0.309384	-0.590695	0.0789498	-0.299212	-0.280927	0.189591	0.912893	0.9948	0.983018	0.0594996	0.837484	0.973038	0.104574	0.00117934	0.99974	0.999787	0.801828	0.701503
ENSMMUG00000057466	cluster1	0.194997	0.00762821	-0.0252088	-0.696389	0.0481393	0.099465	-0.289502	-1.05444	0.337017	-0.0633065	-0.330237	-0.416399	0.927625	0.996687	0.942652	0.00339239	0.94249	0.822116	0.19656	1.48856e-06	0.99974	0.999787	0.792193	0.447397
ENSMMUG00000057650	cluster1	-0.0766722	-0.0572332	-0.127491	-0.0203844	-0.312668	-0.0406612	-0.240406	-0.581602	-0.0153883	-0.0630348	0.222453	-0.77459	0.954123	0.98655	0.449965	0.915309	0.25656	0.902351	0.0929094	2.31594e-05	0.99974	0.999787	0.759782	0.014166
ENSMMUG00000057779	cluster1	0.0590602	-0.0223074	-0.388629	-0.165808	-0.312048	-0.20131	-0.258085	-0.660277	0.163105	0.776594	0.621182	0.431819	0.985884	0.9948	0.248481	0.624857	0.600355	0.701655	0.349685	0.012717	0.99974	0.999787	0.719153	0.630796
ENSMMUG00000057866	cluster1	0.550264	0.349342	0.505101	-0.530103	0.363859	0.388894	0.263359	-0.695236	-0.166074	-0.517349	-0.00452673	0.240611	0.869823	0.902522	0.208885	0.241125	0.616414	0.491335	0.466705	0.0445462	0.99974	0.999787	0.999262	0.778409
ENSMMUG00000057891	cluster1	-0.016375	0.343144	0.245097	0.0222199	-0.23251	-0.305048	-0.614327	-0.539799	-0.0966538	-0.0630014	0.155629	-0.266287	0.994002	0.710653	0.387214	0.948593	0.658474	0.439515	0.00834346	0.0154926	0.99974	0.999787	0.937325	0.674578
ENSMMUG00000057963	cluster1	-0.0956042	0.0336658	-0.247348	0.135358	0.304222	0.479699	0.299958	0.601772	-0.275061	0.266979	-0.0430184	-0.0617044	0.975901	0.9948	0.475843	0.701274	0.65541	0.308071	0.343934	0.0286736	0.99974	0.999787	0.989873	0.938032
ENSMMUG00000058030	cluster1	-0.306915	-0.425204	-0.366804	-0.663777	-0.107697	-0.20962	-0.434751	-0.835803	0.658544	0.390331	0.321904	-0.183541	0.919499	0.794354	0.376491	0.100594	0.910768	0.755905	0.255764	0.0266031	0.99974	0.999787	0.887043	0.853827
ENSMMUG00000058071	cluster1	-0.101535	-0.0675681	-0.315811	-0.076286	0.0648906	-0.0146184	-0.23548	-0.106707	-0.0121616	0.0482458	-0.0785548	-0.804966	0.947199	0.98655	0.0452836	0.705251	0.882813	0.974192	0.131344	0.51304	0.99974	0.999787	0.95729	0.00764686
ENSMMUG00000058089	cluster1	-0.285305	0.0649788	-0.638384	-0.0831022	0.460561	0.230787	-0.0903139	-0.222175	0.151227	0.122652	-0.102391	-0.757533	0.906974	0.994091	0.0317343	0.815715	0.406082	0.670491	0.803239	0.467728	0.99974	0.999787	0.979601	0.478496
ENSMMUG00000058142	cluster1	0.00844579	-0.0260184	-0.162722	-0.642776	0.145777	-0.19826	-0.188481	-0.783469	0.0198949	-0.230279	-0.50829	0.63176	0.997396	0.9948	0.638111	0.0239014	0.821603	0.683354	0.503976	0.00189938	0.99974	0.999787	0.748504	0.309433
ENSMMUG00000058414	cluster1	-0.176096	-0.395547	-0.683828	-0.620903	-0.121545	-0.463878	-0.212802	-0.118297	-0.0696352	-0.295835	0.259835	-0.370186	0.944247	0.662404	0.0232075	0.0248704	0.866649	0.274613	0.452713	0.660626	0.99974	0.999787	0.862312	0.556486
ENSMMUG00000058441	cluster1	0.620538	0.523768	0.380766	0.177518	0.135614	-0.0046203	-0.609366	-0.869315	-0.727694	-0.100108	0.137895	-0.256239	0.682797	0.506335	0.239805	0.623862	0.847394	0.994787	0.0525899	0.00450151	0.99974	0.999787	0.951184	0.724659
ENSMMUG00000058620	cluster1	0.526278	0.509631	0.388037	0.0836914	-0.0691876	-0.293609	-0.272048	-0.645457	-0.101106	-0.37537	-0.0130489	0.150702	0.794904	0.536225	0.23583	0.838526	0.930526	0.538928	0.348927	0.0192104	0.99974	0.999787	0.99772	0.849158
ENSMMUG00000058677	cluster1	-0.143175	0.0564006	-0.0266011	-0.373695	-0.278982	-0.307716	-0.346835	-0.803021	0.120836	0.355832	-0.00129846	0.338736	0.947199	0.994091	0.942442	0.150768	0.603383	0.459486	0.160576	0.000712164	0.99974	0.999787	0.999264	0.553461
ENSMMUG00000058755	cluster1	-0.136305	-0.0516272	-0.297245	-0.0341589	0.0448606	0.0157636	-0.239751	-0.229673	0.0475511	0.155675	0.000469464	-0.656919	0.891025	0.98655	0.0122269	0.837585	0.89778	0.963065	0.0399226	0.0441617	0.99974	0.999787	0.999459	0.00422623
ENSMMUG00000059063	cluster1	-0.0314706	0.0445923	0.00951553	-0.534104	-0.0928149	-0.161459	-0.411915	-0.817326	-0.257514	-0.278245	-0.418436	0.379222	0.99005	0.9948	0.983713	0.104749	0.908115	0.770823	0.176971	0.0102453	0.99974	0.999787	0.863492	0.618455
ENSMMUG00000059400	cluster1	0.407058	0.0563956	0.0611041	-0.215635	0.0913257	-0.123022	-0.599314	-0.324678	0.00319624	-0.22619	-0.238945	0.523175	0.710319	0.993153	0.830409	0.360613	0.850259	0.739664	0.00132594	0.0685533	0.99974	0.999787	0.877369	0.268165
ENSMMUG00000059638	cluster1	-0.05915	0.0478994	-0.030275	0.19481	-0.24433	-0.184106	-0.104376	-0.276227	-0.100294	0.103528	-0.134624	-1.02539	0.979556	0.994091	0.931678	0.450728	0.651402	0.683373	0.702732	0.235831	0.99974	0.999787	0.946025	0.0396898
ENSMMUG00000059674	cluster1	0.461233	0.242931	0.399143	-0.0655349	-0.0375748	-0.0548126	-0.630026	-0.386543	-0.728657	-0.00489793	0.162687	0.115828	0.682797	0.839156	0.0704402	0.824829	0.953041	0.909323	0.00174897	0.046759	0.99974	0.999787	0.912595	0.832376
ENSMMUG00000059973	cluster1	0.280456	0.122121	-0.00226175	-0.432151	0.201542	-0.52892	-0.384141	-0.904111	-0.178736	-0.247299	-0.434712	0.0247216	0.891025	0.975735	0.994683	0.0848736	0.689413	0.105715	0.086706	4.2408e-05	0.99974	0.999787	0.710915	0.969079
ENSMMUG00000060076	cluster1	0.15397	-0.108359	-0.0989793	-0.515522	0.0312304	-0.281565	-0.450361	-0.846683	-0.403943	-0.511959	-0.920227	0.50788	0.954268	0.989943	0.812756	0.125159	0.975056	0.663714	0.218878	0.0207296	0.99974	0.999787	0.618488	0.471281
ENSMMUG00000060084	cluster1	-0.330306	0.316258	-0.0310379	-0.150724	-0.231387	0.0259976	-0.19583	-0.949403	0.305249	0.327693	0.392981	0.60086	0.899563	0.86265	0.946903	0.697776	0.76363	0.976657	0.567026	0.0024743	0.99974	0.999787	0.825409	0.389705
ENSMMUG00000060091	cluster1	0.0622728	0.0933435	-0.128648	-0.370023	-0.0839985	-0.108292	-0.517229	-0.733208	0.190632	0.257477	-0.0667193	0.0380057	0.976388	0.976906	0.595131	0.0694408	0.87035	0.777151	0.00631578	9.42651e-05	0.99974	0.999787	0.974904	0.943528
ENSMMUG00000060253	cluster1	0.0991532	-0.092374	-0.231788	-0.292172	-0.0941071	-0.190046	-0.678492	-0.44163	-0.0295518	0.000483079	-0.194628	-0.318228	0.947199	0.976906	0.25467	0.131222	0.836609	0.533961	7.94747e-05	0.0077069	0.99974	0.999787	0.8843	0.500852
ENSMMUG00000060271	cluster1	0.177082	0.237197	0.197655	-0.17314	-0.365	-0.00382573	-0.265416	-0.60766	0.17478	0.00644646	-0.13922	-0.175282	0.927625	0.819188	0.404329	0.479884	0.426037	0.994787	0.258515	0.00550781	0.99974	0.999787	0.932548	0.745322
ENSMMUG00000060343	cluster1	0.168273	0.0646179	-0.110294	-0.419113	-0.27794	-0.248986	-0.390954	-0.683347	-0.112572	0.0394828	0.0192201	-0.192128	0.935966	0.991423	0.69384	0.064675	0.56107	0.521175	0.0796532	0.0014525	0.99974	0.999787	0.994002	0.745013
ENSMMUG00000060425	cluster1	0.160221	-0.0161743	-1.0075	-0.136879	-0.0397817	-0.264946	-0.449932	0.158715	0.544221	0.228755	-0.116478	-0.567833	0.947199	0.994985	0.00680306	0.691551	0.965353	0.622693	0.155749	0.573771	0.99974	0.999787	0.966334	0.411551
ENSMMUG00000060732	cluster1	0.290014	0.126195	-0.0656108	-0.311566	0.175254	0.110113	-0.169845	-0.688107	-0.321015	0.376719	0.00426342	0.0737205	0.889893	0.974345	0.838668	0.21974	0.79436	0.842919	0.576716	0.0153213	0.99974	0.999787	0.999148	0.9228
ENSMMUG00000061122	cluster1	-0.130524	0.0360486	0.011367	0.117795	-0.039735	0.220601	0.0594636	-1.08015	-0.0491144	0.307742	0.31309	-0.302673	0.947199	0.9948	0.972688	0.646011	0.949285	0.510847	0.800317	2.24626e-07	0.99974	0.999787	0.81888	0.631928
ENSMMUG00000061137	cluster1	0.256517	0.0835785	0.067882	-0.651855	0.0857954	0.0730681	-0.294711	-0.310443	-0.0330635	-0.476358	-0.0459842	0.215162	0.906974	0.990882	0.851441	0.0152677	0.910358	0.905947	0.298757	0.240501	0.99974	0.999787	0.987598	0.729531
ENSMMUG00000061363	cluster1	-0.209734	-0.293959	0.268606	0.0278017	-0.0518909	0.285764	0.697267	0.198774	-0.0715082	-0.446359	-0.256197	-0.0339366	0.936284	0.848716	0.351223	0.937397	0.957294	0.57813	0.00830049	0.500545	0.99974	0.999787	0.873519	0.959132
ENSMMUG00000061640	cluster1	0.470171	-0.226821	0.0879961	-0.100659	0.187294	-0.284911	-0.509246	-0.630193	-0.548458	-0.319502	-0.0907472	-0.265171	0.817751	0.94608	0.829803	0.799033	0.786996	0.5967	0.106134	0.0315126	0.99974	0.999787	0.975773	0.718351
ENSMMUG00000061687	cluster1	0.40883	-0.183775	-0.390178	-0.326901	-0.131191	-0.182199	-0.252122	-0.71159	0.706926	0.379414	0.220491	0.0125158	0.891025	0.981836	0.423687	0.472075	0.886644	0.78493	0.491314	0.0310584	0.99974	0.999787	0.954047	0.991616
ENSMMUG00000061697	cluster1	0.683938	-0.0727164	0.292674	0.0150548	0.27385	0.0826564	0.0238176	-0.662498	-0.816918	-0.247865	-0.0923831	0.331873	0.497548	0.994091	0.356561	0.969007	0.639725	0.891646	0.944935	0.012247	0.99974	0.999787	0.97537	0.605926
ENSMMUG00000061698	cluster1	-0.121696	0.0920391	0.155202	-0.11259	-0.100466	0.0477873	0.18771	-1.31783	-0.17611	-0.197786	0.31211	-0.318167	0.957247	0.987421	0.614834	0.726501	0.884585	0.938593	0.473313	6.28741e-07	0.99974	0.999787	0.809194	0.603287
ENSMMUG00000062095	cluster1	0.327054	0.111955	-0.0847352	-0.304324	0.0420166	-0.086473	-0.31722	-0.639428	-0.320562	-0.0290992	-0.166494	0.213353	0.889893	0.98655	0.821213	0.314863	0.958706	0.876946	0.229956	0.00930969	0.99974	0.999787	0.945863	0.760327
ENSMMUG00000062176	cluster1	-0.167422	0.263616	0.661664	-0.913932	0.597926	0.98602	0.573331	-0.169527	-0.0691183	-0.784009	-0.725975	-0.724805	0.978096	0.976565	0.207003	0.238331	0.430994	0.0416818	0.134951	0.702931	0.99974	0.999787	0.724309	0.472951
ENSMMUG00000062184	cluster1	-0.362144	0.260119	0.602799	-0.418812	-0.418334	0.268899	0.7206	-0.804071	0.0840816	-0.148014	0.274855	0.596603	0.916897	0.960239	0.121026	0.348438	0.619539	0.693606	0.0334537	0.0298636	0.99974	0.999787	0.916779	0.457581
ENSMMUG00000062251	cluster1	-0.141616	-0.0946065	0.0973594	-0.236718	-0.172611	0.341393	0.512988	-0.687901	0.0116734	0.258357	0.265197	0.269492	0.947199	0.985578	0.726234	0.321338	0.762574	0.334106	0.0143269	0.00220137	0.99974	0.999787	0.835757	0.616734
ENSMMUG00000062336	cluster1	-0.182863	-0.0176543	-0.0600874	-0.836745	0.200365	0.271302	0.367224	-0.821974	0.931361	0.614279	0.201317	-0.947012	0.947199	0.9948	0.886271	0.00624422	0.764018	0.56904	0.174993	0.00325682	0.99974	0.999787	0.936462	0.206893
ENSMMUG00000062399	cluster1	0.283428	-0.18255	-0.383543	0.0723662	-0.109717	-0.330971	-0.702856	-0.201564	-0.104393	-0.040572	-0.0746238	0.435412	0.894612	0.967893	0.264737	0.842838	0.890757	0.49746	0.030357	0.486944	0.99974	0.999787	0.979061	0.443548
ENSMMUG00000062541	cluster1	0.0561975	0.0988137	-0.0609252	-0.295773	0.0474459	0.0351491	-0.375033	-0.6402	0.383968	0.0801243	0.0824583	-0.625299	0.972138	0.963494	0.773094	0.0722496	0.914637	0.922635	0.0147844	2.57165e-05	0.99974	0.999787	0.956551	0.0963614
ENSMMUG00000062694	cluster1	-0.0575179	-0.0710602	-0.250218	-0.411254	-0.168752	-0.191889	-0.614569	-0.410973	-0.125809	0.0733695	0.0510135	-0.405345	0.967121	0.976906	0.0975299	0.00426589	0.591571	0.428143	1.29713e-05	0.00245478	0.99974	0.999787	0.97367	0.202914
ENSMMUG00000062804	cluster1	0.0304864	0.136886	-0.0484573	-0.233354	0.266642	0.0495562	-0.376816	-0.656238	0.0373313	-0.115381	0.361744	0.118639	0.98838	0.971208	0.887981	0.386269	0.60109	0.932691	0.142453	0.00887547	0.99974	0.999787	0.76235	0.856027
ENSMMUG00000062884	cluster1	-0.0161153	0.0637459	-0.160761	-0.182068	-0.14281	0.142053	-0.117152	-0.83903	0.257024	0.263308	0.0699011	-0.760627	0.991337	0.98655	0.403333	0.321551	0.740523	0.659941	0.550763	3.63277e-06	0.99974	0.999787	0.97023	0.0695052
ENSMMUG00000062891	cluster1	0.0214563	0.000434364	-0.348117	-0.0768526	-0.336519	-0.230645	-0.587841	-0.0666594	0.0158164	0.0433997	-0.229804	-0.480136	0.987596	0.999852	0.0226563	0.674684	0.248303	0.332744	4.50523e-05	0.663771	0.99974	0.999787	0.777873	0.156784
ENSMMUG00000063195	cluster1	-0.16286	0.0760016	-0.0336088	-0.608702	-0.380182	-0.153991	-0.550569	-1.04117	0.859025	0.246869	0.335638	-0.0981495	0.954268	0.994091	0.943625	0.0717804	0.548991	0.794927	0.0644653	0.000418504	0.99974	0.999787	0.870982	0.915291
ENSMMUG00000063510	cluster1	0.548318	0.348008	0.272145	-0.106395	0.319889	0.12199	-0.211395	-0.914871	0.304422	-1.02349	-0.679701	-0.18547	0.854426	0.896118	0.542529	0.834703	0.672963	0.865177	0.588728	0.0114748	0.99974	0.999787	0.675232	0.832255
ENSMMUG00000063566	cluster1	0.117957	0.298413	0.170923	-0.0233482	0.0477365	-0.103573	-0.310774	-0.796861	0.258563	-0.240541	-0.151687	-0.297647	0.967121	0.866779	0.639721	0.953116	0.957833	0.864171	0.302239	0.00422259	0.99974	0.999787	0.949405	0.667411
ENSMMUG00000063844	cluster1	0.233185	-0.0192305	-0.0397707	-0.545227	0.18457	-0.0622958	-0.480046	-0.775202	0.132864	-0.18782	-0.522343	-0.103305	0.909872	0.9948	0.911361	0.0286388	0.714859	0.902351	0.0271325	0.000284622	0.99974	0.999787	0.626878	0.869372
ENSMMUG00000063852	cluster1	0.326841	0.205042	0.0696744	-0.34631	-0.626654	-0.571562	-0.677832	-0.40773	0.738182	0.555742	-0.364541	0.448984	0.944247	0.98655	0.928629	0.6058	0.306364	0.230676	0.0243136	0.162529	0.99974	0.999787	0.910958	0.650833
ENSMMUG00000063864	cluster1	-0.0831534	-0.137256	0.528828	-0.440938	-0.37022	0.340725	0.631626	-0.678495	0.244562	-0.286983	-0.0176511	-0.198255	0.984988	0.988032	0.143415	0.303952	0.65541	0.540342	0.0349174	0.0485385	0.99974	0.999787	0.997307	0.838058
ENSMMUG00000063887	cluster1	0.497931	0.25233	-0.177923	-0.676991	0.319186	-0.174658	-0.523274	-0.999208	0.533173	0.141631	0.129556	0.490556	0.817751	0.927683	0.668032	0.0489601	0.61233	0.770046	0.0834347	0.000809973	0.99974	0.999787	0.972908	0.546832
ENSMMUG00000064093	cluster1	-0.289208	-0.204013	-0.234115	-0.0518095	-0.553011	-0.0580996	-0.100978	-0.850207	-0.24503	-0.37335	-0.210453	-0.709896	0.918937	0.963515	0.548998	0.904024	0.433808	0.947174	0.801232	0.0111813	0.99974	0.999787	0.942379	0.375368
ENSMMUG00000064184	cluster1	0.12588	0.147771	-0.0736845	-0.39538	-0.0981391	-0.545009	-0.577378	-0.785305	0.086345	0.227551	-0.124961	0.618456	0.956634	0.973203	0.83821	0.158353	0.878488	0.117367	0.0140739	0.000659276	0.99974	0.999787	0.964631	0.293696
ENSMMUG00000064190	cluster1	-0.00407743	-0.0290033	0.0528231	-0.285601	-0.276157	-0.363532	-0.87045	-0.666948	0.16352	-0.0376479	0.184668	-0.457948	0.99904	0.9948	0.898953	0.386131	0.632491	0.429023	0.00227753	0.0112023	0.99974	0.999787	0.928289	0.514373
ENSMMUG00000064286	cluster1	-0.0395038	-0.0202715	0.112454	0.021784	-0.0863355	-0.107718	0.124533	0.089005	0.17971	0.0921243	0.183897	0.593141	0.976388	0.9948	0.414728	0.893787	0.783786	0.641293	0.32849	0.470087	0.99974	0.999787	0.778089	0.0130794
ENSMMUG00000064294	cluster1	0.00363768	-0.0538356	-0.224572	-0.529158	0.16441	0.177951	-0.422449	-0.658268	0.388805	0.0157382	-0.25404	-0.29176	0.997999	0.993153	0.303025	0.00642916	0.724549	0.616589	0.0260622	0.000318116	0.99974	0.999787	0.823727	0.540734
ENSMMUG00000064313	cluster1	0.294949	0.285876	0.232372	-0.166063	0.0572264	-0.0726843	-0.252042	-0.586559	-0.579878	-0.303194	-0.569421	0.185875	0.909872	0.888344	0.511017	0.658074	0.948117	0.914231	0.412606	0.0397366	0.99974	0.999787	0.651094	0.781988
ENSMMUG00000064505	cluster1	-0.131104	-0.00729482	0.113676	-0.18638	-0.164254	-0.00753033	0.0900166	-0.952202	0.0736195	0.193394	0.163234	-0.209616	0.947973	0.996687	0.707254	0.498743	0.80341	0.99128	0.758532	0.000248835	0.99974	0.999787	0.933523	0.749298
ENSMMUG00000064530	cluster1	0.305277	0.321579	-0.05612	-0.118382	-0.0263609	-0.0135457	-0.521149	-0.727225	-0.154449	-0.130302	-0.391804	-0.291823	0.880007	0.683797	0.863925	0.676571	0.968392	0.983113	0.0185587	0.000754611	0.99974	0.999787	0.698198	0.55527
ENSMMUG00000064707	cluster1	-0.0999702	0.0299647	0.252744	-0.481082	-0.586171	-0.0302662	-0.00979481	-1.01486	-0.075358	-0.110018	0.595462	0.788458	0.978855	0.9948	0.558096	0.234679	0.46727	0.977688	0.983457	0.011015	0.99974	0.999787	0.731688	0.298859
ENSMMUG00000064914	cluster1	-0.071423	-0.108671	-0.696779	-1.36836	0.0662888	-0.118817	-0.235369	-2.19312	2.00876	0.961779	0.118249	1.01475	0.986593	0.993153	0.177329	0.0158878	0.961145	0.911394	0.671573	0.00947883	0.99974	0.999787	0.993043	0.714258
ENSMMUG00000065171	cluster1	0.230913	0.249254	0.168387	-0.205285	0.018813	0.108712	-0.45819	-0.953466	0.340744	0.213852	-0.194568	0.294122	0.930199	0.904944	0.624895	0.536187	0.982547	0.844238	0.0939212	0.000449616	0.99974	0.999787	0.92833	0.656642
ENSMMUG00000065189	cluster1	0.0600646	-0.308824	-0.1028	-0.669756	0.0696913	0.0805347	-0.0323336	-0.143923	0.170682	0.216542	0.485125	0.413037	0.979556	0.764027	0.746623	0.00689227	0.922089	0.88309	0.918828	0.575951	0.99974	0.999787	0.675232	0.481311
EPB41	cluster1	-0.120737	-0.109585	-0.182589	-0.0529841	-0.0715892	0.0398425	-0.274751	-0.620295	0.128663	0.171679	-0.132427	-0.267329	0.933823	0.944129	0.248163	0.784075	0.85666	0.909527	0.0510006	2.78627e-06	0.99974	0.999787	0.894346	0.409399
EPHB6	cluster1	-0.0119469	0.00333664	-0.16365	-0.242174	-0.0698164	-0.23811	-0.548769	-0.634242	-0.117218	-0.0326913	-0.134498	-0.417738	0.993392	0.997749	0.402094	0.18091	0.890757	0.444544	0.00222494	0.000309447	0.99974	0.999787	0.908063	0.249823
EPN2	cluster1	0.0345145	0.07168	-0.116617	0.0200761	-0.0972117	0.245036	-0.376042	-0.829706	0.439705	0.203122	-0.201909	-0.898268	0.986593	0.98655	0.606814	0.934132	0.843826	0.414412	0.0445408	1.01937e-05	0.99974	0.999787	0.88203	0.0524133
ESYT3	cluster1	-0.140063	0.00759234	-0.208783	-0.21177	-0.14014	-0.072161	-0.210278	-0.254659	-0.072763	-0.137061	-0.184162	-0.66551	0.926814	0.996177	0.242161	0.225357	0.694613	0.816377	0.175775	0.0799314	0.99974	0.999787	0.843794	0.0490782
EYA4	cluster1	-0.211493	-0.285611	-0.138498	-0.362735	-0.313571	-0.191457	-0.57075	-0.73141	0.624619	0.306136	0.486741	0.289743	0.936077	0.859954	0.686237	0.214366	0.566518	0.689574	0.0240484	0.00298993	0.99974	0.999787	0.863903	0.810794
F2	cluster1	0.357261	0.270576	0.0484936	-0.430337	0.110384	0.115155	-0.127997	-0.695229	0.322923	-0.508679	-0.286231	-0.168291	0.880007	0.870192	0.903147	0.13963	0.878846	0.834306	0.677943	0.00796024	0.99974	0.999787	0.867053	0.811699
F2RL1	cluster1	-0.254682	-0.00189861	-0.148864	-0.157642	-0.267331	-0.105383	-0.431063	-0.708734	-0.0520022	0.110874	0.0588363	-0.561649	0.891025	0.998941	0.603713	0.562745	0.681407	0.85791	0.132112	0.00876265	0.99974	0.999787	0.981665	0.297725
F5	cluster1	0.0671817	0.0138121	0.266835	0.12672	-0.261846	-0.23332	-0.317586	-0.665351	0.248263	0.0299117	0.148035	-0.325391	0.971792	0.9948	0.173936	0.563262	0.495281	0.462686	0.0844955	0.000103175	0.99974	0.999787	0.916595	0.454661
FAM149A	cluster1	-0.425285	-0.281872	-0.334758	-0.779022	-0.663523	-0.29416	-0.429152	-0.794182	-0.160135	-0.041057	-0.160397	-0.0291018	0.875725	0.89604	0.315948	0.0139339	0.327492	0.615304	0.186526	0.0173414	0.99974	0.999787	0.951184	0.971097
FAM174B	cluster1	-0.0846272	0.0297878	-0.264772	-0.08615	-0.190008	-0.105919	-0.407188	-0.646921	-0.279263	0.22018	0.229558	-0.964227	0.970836	0.9948	0.299625	0.768354	0.734123	0.821881	0.0788153	0.00357033	0.99974	0.999787	0.893385	0.0961675
FAU	cluster1	-0.177464	-0.0895173	-0.358823	-0.164382	0.115468	0.122843	-0.0917943	-0.11944	0.0332478	0.0989536	-0.0553353	-0.76378	0.891025	0.967893	0.010262	0.30728	0.739489	0.643871	0.557566	0.40639	0.99974	0.999787	0.969951	0.00443026
FBN2	cluster1	0.137955	0.241698	0.641567	0.418778	-0.193127	0.261787	0.775285	-0.327622	0.226913	-0.0943244	0.615372	-0.414681	0.975901	0.971208	0.118915	0.347001	0.878488	0.741397	0.0343668	0.469401	0.99974	0.999787	0.68998	0.69208
FBXO9	cluster1	0.021495	0.049249	-0.177213	-0.0865853	-0.119037	0.133873	-0.310321	-0.816996	0.302859	0.318619	-0.0102727	-0.644015	0.987842	0.991128	0.282986	0.638881	0.739489	0.625058	0.0297161	2.77847e-09	0.99974	0.999787	0.995847	0.0334428
FBXW2	cluster1	0.0279524	0.0261143	-0.151166	0.0122048	-0.152914	0.101546	-0.278748	-0.70709	0.297474	0.275147	-0.00384062	-0.489556	0.986593	0.9948	0.435188	0.957455	0.686814	0.756535	0.0792979	2.04651e-06	0.99974	0.999787	0.998837	0.15191
FCRL3	cluster1	0.096056	0.139123	-0.119853	-0.0138263	0.0376549	-0.0448944	-0.429268	-0.588709	0.178971	0.238653	0.00222051	-0.604646	0.947199	0.925459	0.569729	0.952758	0.948974	0.92031	0.0219921	0.00113949	0.99974	0.999787	0.999262	0.137594
FCRL5	cluster1	-0.0592148	-0.0317136	-0.128478	-0.262621	-0.0427005	0.033216	-0.192861	-0.606927	0.0281165	0.102295	0.0743637	-0.029069	0.983305	0.9948	0.688521	0.34404	0.959391	0.963805	0.505571	0.0158835	0.99974	0.999787	0.978871	0.965859
FEM1B	cluster1	-0.203787	0.0455824	0.0947496	0.0885219	-0.401695	0.0356821	0.123011	-0.890146	0.179418	0.213117	0.332142	-0.113793	0.919203	0.9948	0.756506	0.7682	0.368441	0.954589	0.640861	3.03916e-05	0.99974	0.999787	0.786704	0.857081
FFAR2	cluster1	-0.223874	-0.0607558	-0.120856	-0.62516	0.149711	0.192021	0.0844906	-0.335305	0.0836937	0.181488	0.121205	0.289451	0.891025	0.991423	0.635813	0.00292429	0.766477	0.596707	0.721529	0.0971913	0.99974	0.999787	0.956649	0.62179
FGD6	cluster1	-0.13183	0.0398373	0.000297569	0.225625	-0.289832	0.117577	-0.0199243	-1.06995	0.282592	0.320427	0.311969	-0.708602	0.947199	0.9948	0.999378	0.326097	0.515851	0.781383	0.941591	2.22721e-07	0.99974	0.999787	0.784406	0.139241
FGFR1	cluster1	-0.0795329	0.134479	-0.218831	-0.437094	-0.22121	0.048262	0.0328929	-1.02985	-0.352917	-0.0905705	-0.0353289	-0.347214	0.977561	0.976151	0.492807	0.123603	0.785918	0.954589	0.935581	0.00138689	0.99974	0.999787	0.992559	0.64104
FGGY	cluster1	-0.0664165	-0.244726	-0.367166	0.119506	-0.256895	-0.315896	-0.814483	0.142086	1.29181	0.630129	-0.0406684	0.706858	0.978522	0.866779	0.150958	0.664558	0.598114	0.386356	0.000313746	0.513619	0.99974	0.999787	0.992026	0.2609
FHL1	cluster1	-0.112108	0.00349092	-0.173545	-0.256164	0.0912278	0.0513733	-0.399913	-0.321487	0.386434	0.294808	-0.0253077	-0.902815	0.947199	0.998205	0.465065	0.24008	0.861101	0.909899	0.0435815	0.0871095	0.99974	0.999787	0.991958	0.0417118
FITM1	cluster1	0.262636	0.441942	-0.0284498	-0.584403	0.607916	0.605519	0.022436	-0.753922	0.333745	-0.137438	-0.095134	-0.681157	0.927625	0.67661	0.953111	0.11451	0.29229	0.168067	0.957583	0.037633	0.99974	0.999787	0.980043	0.494154
FKBP8	cluster1	-0.236015	0.0425518	-0.106036	0.248443	-0.1785	0.232987	0.168489	-0.95585	0.44738	0.245623	0.151711	-0.804019	0.942894	0.9948	0.809071	0.516789	0.823312	0.695875	0.634255	0.000497719	0.99974	0.999787	0.959445	0.224145
FLACC1	cluster1	-0.0992803	0.0876537	0.161566	-0.227502	-0.317622	-0.0339948	-0.060981	-0.802519	0.109312	0.0608219	0.256948	0.22089	0.970836	0.990818	0.612847	0.452342	0.52003	0.955626	0.826698	0.000485722	0.99974	0.999787	0.884213	0.744467
FOXN3	cluster1	-0.0229049	0.0320869	-0.124915	-0.210429	-0.0670431	0.031357	-0.367248	-0.60055	0.0694848	-0.0117455	-0.167963	-0.330625	0.986593	0.994091	0.40861	0.128098	0.852655	0.923433	0.00350169	1.16826e-06	0.99974	0.999787	0.82607	0.257859
FOXO4	cluster1	-0.0427107	0.0122012	-0.12509	0.00949272	0.000831518	0.229951	-0.181672	-0.766559	0.367438	0.151036	-0.101151	-0.577772	0.984133	0.9948	0.574828	0.96977	0.998596	0.461994	0.339084	3.84402e-06	0.99974	0.999787	0.950274	0.135281
FSD1	cluster1	0.141178	0.0159498	-0.258005	-0.123692	0.128494	-0.130382	-0.609982	-0.0972533	0.155675	-0.179766	-0.375773	-0.400534	0.930199	0.9948	0.16674	0.540195	0.745068	0.688391	0.000269246	0.576154	0.99974	0.999787	0.636602	0.312371
FTL	cluster1	-0.208724	-0.038034	-0.0941908	0.0855321	-0.0112351	0.104508	0.186485	-0.670592	0.424221	0.054366	0.348095	-0.430287	0.936077	0.9948	0.792374	0.804786	0.990155	0.854718	0.525062	0.00950091	0.99974	0.999787	0.825409	0.529234
GABARAPL2	cluster1	-0.037828	0.0600836	-0.15183	0.0388738	-0.072532	0.272621	-0.0306195	-0.886655	0.455297	0.346822	0.0781617	-0.883448	0.986593	0.994091	0.594789	0.903753	0.911729	0.486699	0.915883	8.81152e-06	0.99974	0.999787	0.974931	0.0440805
GABBR1	cluster1	0.193296	0.086012	-0.0981128	-0.462667	0.0230676	-0.0484284	-0.351039	-0.621735	-0.101055	0.00573748	-0.15577	-0.55697	0.891025	0.974345	0.627805	0.00403717	0.963025	0.893392	0.0225714	3.32012e-05	0.99974	0.999787	0.878493	0.0895107
GALE	cluster1	0.145336	-0.027014	-0.279811	-0.316726	0.280031	0.196621	-0.213812	-0.0633281	-0.00575899	-0.0730803	-0.421699	-0.628817	0.881221	0.994091	0.0101858	0.00341033	0.197096	0.233653	0.0479049	0.578942	0.99974	0.999787	0.227035	0.00564158
GAPT	cluster1	-0.151298	-0.0763417	-0.255904	-0.198488	-0.12047	-0.131688	-0.533068	-0.974775	0.233217	0.340047	0.0719661	-0.546709	0.929062	0.98655	0.181565	0.312162	0.802386	0.718266	0.00367978	2.65407e-07	0.99974	0.999787	0.971346	0.210183
GAS1	cluster1	0.0653723	0.022617	-0.314276	-0.115492	-0.223488	-0.130659	-0.7866	-0.335599	0.572434	0.374001	0.170592	-0.377758	0.975901	0.9948	0.133548	0.623488	0.623976	0.747015	0.000106649	0.0882271	0.99974	0.999787	0.902018	0.420903
GATA1	cluster1	-0.00912949	0.131829	-0.0614819	0.0535356	-0.136635	0.152255	-0.0344981	-0.995146	0.337142	0.142113	-0.00262008	-0.83048	0.995902	0.973527	0.853592	0.865883	0.836361	0.751933	0.913784	8.83417e-05	0.99974	0.999787	0.999262	0.153645
GCA	cluster1	-0.403603	-0.311055	-0.567675	-0.972682	0.377312	0.550265	0.00878514	-0.306376	0.946251	0.391748	0.0464807	-0.147275	0.889893	0.888238	0.0792469	0.00141028	0.596021	0.27446	0.982834	0.33388	0.99974	0.999787	0.990293	0.8637
GDPD1	cluster1	0.117963	-0.181872	-0.355269	-0.345709	-0.140233	-0.261271	-0.666299	-0.190107	0.586306	0.840016	0.350096	-0.143766	0.959662	0.959351	0.243305	0.235712	0.836533	0.582681	0.0149982	0.463908	0.99974	0.999787	0.829825	0.860794
GFRA2	cluster1	0.0409959	0.0146855	0.0491975	-0.107084	-0.064833	-0.00840304	-0.184479	-0.674318	0.223346	0.14831	0.00866908	-1.11162	0.984988	0.9948	0.844822	0.624857	0.900747	0.986816	0.338117	0.000183178	0.99974	0.999787	0.99763	0.0131443
GGH	cluster1	0.0720363	-0.118359	-0.285459	0.119741	0.0784583	-0.217138	-0.409165	0.0134535	-0.167515	-0.0352004	-0.200803	-0.817969	0.956428	0.927683	0.0632615	0.461177	0.83161	0.358083	0.00387675	0.93265	0.99974	0.999787	0.823125	0.0155162
GGT1	cluster1	-0.0304472	-0.103627	-0.331173	-0.205932	0.266656	0.204018	-0.429739	-0.00499759	0.244005	-0.0394608	-0.305122	-0.596167	0.980095	0.924069	0.00730579	0.110276	0.250807	0.275051	0.000308268	0.97131	0.99974	0.999787	0.589742	0.0330107
GIPC2	cluster1	-0.206226	-0.0667398	0.109243	-0.180373	-0.262023	-0.2136	-0.032527	-0.620831	-0.147786	-0.322153	-0.414891	-0.300828	0.894847	0.99013	0.644331	0.404625	0.48857	0.501714	0.886945	0.000442007	0.99974	0.999787	0.702852	0.574478
GMPR	cluster1	-0.0295755	0.14918	-0.0926889	0.15225	-0.204848	0.276811	0.11029	-0.966312	0.257962	0.233599	-0.0190918	-0.899225	0.990966	0.976906	0.820431	0.67974	0.791258	0.611545	0.755306	0.000922564	0.99974	0.999787	0.996237	0.195869
GNPTAB	cluster1	-0.025235	-0.0302185	0.140345	0.0942965	-0.0781283	-0.047337	0.0267528	0.0846931	0.0493137	0.0774983	0.0573856	0.589865	0.979556	0.991423	0.191526	0.407552	0.745562	0.818879	0.826671	0.405875	0.99974	0.999787	0.948194	0.00393222
GPCPD1	cluster1	-0.149087	-0.0839891	-0.160982	-0.350418	-0.00132919	0.162121	-0.213038	-0.873852	0.254937	0.339402	-0.0277909	-0.733225	0.916528	0.976565	0.379974	0.0295958	0.998154	0.582464	0.191334	2.8253e-09	0.99974	0.999787	0.988921	0.0233064
GPR137	cluster1	0.171925	0.04078	-0.347413	-0.139621	0.216895	0.0556649	-0.371259	-0.183258	0.0543366	-0.0119034	-0.3183	-0.597917	0.817751	0.98655	0.000581951	0.212163	0.282898	0.794038	0.000208568	0.0672324	0.99974	0.999787	0.399267	0.00480222
GPR146	cluster1	-0.0148134	0.197902	-0.305874	-0.179821	-0.0685836	-0.024697	-0.504435	-0.889197	0.467807	0.329173	0.078544	-0.760619	0.993392	0.887568	0.173914	0.444644	0.912719	0.967776	0.0209908	4.18883e-05	0.99974	0.999787	0.972834	0.12587
GPR15	cluster1	-0.210232	0.248477	0.224958	-0.51572	-0.484118	-0.128013	0.297448	-1.20909	0.421696	0.131637	0.0473593	-0.574363	0.912893	0.807733	0.341852	0.0227417	0.248303	0.751933	0.124886	3.24076e-08	0.99974	0.999787	0.986407	0.283611
GPR153	cluster1	0.139763	0.00430613	0.229639	0.0623236	0.190632	-0.0426182	0.664709	0.374053	-0.364496	-0.25573	-0.0693416	-0.379508	0.947199	0.998263	0.418283	0.851475	0.757395	0.950437	0.00453282	0.115965	0.99974	0.999787	0.978871	0.501079
GPR33	cluster1	-0.0991659	0.101517	0.821059	0.0164493	-0.471978	-0.319847	0.251919	-0.773888	-0.479284	-0.196746	0.528322	-0.371136	0.978855	0.991423	0.0087903	0.971684	0.542138	0.630518	0.5036	0.0273964	0.99974	0.999787	0.76235	0.694476
GPR68	cluster1	0.129598	-0.0971487	-0.186699	0.0760127	-0.0575604	-0.13682	-0.384373	-0.33552	0.000160297	-0.06357	-0.281234	-0.780205	0.935966	0.971208	0.316237	0.710217	0.90179	0.658248	0.0179779	0.0322174	0.999814	0.999787	0.74945	0.0355398
GRK5	cluster1	0.0675138	0.0513199	-0.0438144	0.0967016	-0.114402	-0.210409	-0.144749	-0.0656201	-0.230379	-0.00926962	-0.176122	-0.656334	0.947199	0.979642	0.758539	0.427024	0.631359	0.186377	0.177892	0.553113	0.99974	0.999787	0.751099	0.00240061
GSTT2B	cluster1	0.0249454	-0.0671862	-0.295071	-0.0428393	0.120583	0.0171233	-0.287588	0.193563	-0.0667082	0.02119	-0.314907	-0.652719	0.986593	0.976451	0.0249399	0.799855	0.697443	0.96308	0.0299555	0.120617	0.99974	0.999787	0.589742	0.0231466
HBQ1	cluster1	-0.282317	-0.10419	-0.186017	-0.158334	-0.141413	0.0243349	0.15581	-0.770379	0.478039	0.375522	0.25411	-0.842484	0.930199	0.991128	0.66072	0.702412	0.877724	0.979549	0.674746	0.0193138	0.99974	0.999787	0.932024	0.357274
HCST	cluster1	0.0482274	-0.00823276	-0.234577	0.221091	0.168767	-0.0984795	-0.0411058	0.333857	-0.0957739	-0.128619	-0.135666	-1.09875	0.984133	0.996687	0.336183	0.325119	0.739489	0.825671	0.878833	0.0851111	0.99974	0.999787	0.941972	0.0282805
HDAC9	cluster1	-0.00186412	0.131077	-0.279037	-0.313734	-0.420421	-0.236268	-0.576366	-0.899587	0.583458	0.514676	0.192777	-0.0289714	0.999256	0.949555	0.157126	0.102539	0.279191	0.483941	0.00310485	5.87724e-06	0.99974	0.999787	0.887043	0.958465
HEPACAM2	cluster1	-0.142605	0.0525329	0.118582	-0.201393	0.180946	0.29589	0.007619	-0.847547	-0.0758516	0.131939	0.312966	-0.482484	0.947199	0.994091	0.656698	0.408732	0.735385	0.414995	0.97876	0.000155285	0.99974	0.999787	0.823013	0.420554
HERC3	cluster1	-0.0512176	0.044073	-0.0439832	-0.360658	0.0218479	0.19366	-0.314451	-0.618616	0.0631683	-0.0370214	-0.158955	-0.564234	0.970235	0.990818	0.809674	0.00548764	0.959592	0.381668	0.0141693	5.77806e-07	0.99974	0.999787	0.847219	0.0422154
HIPK1	cluster1	-0.139844	-0.00834529	-0.0699081	-0.0636252	-0.284999	0.0778091	-0.116373	-0.767045	0.32148	0.259675	0.0605309	-0.406245	0.930199	0.996177	0.753467	0.772322	0.370274	0.819386	0.516735	3.87207e-07	0.99974	0.999787	0.973659	0.260262
HIPK2	cluster1	-0.120369	-0.0632033	-0.0662906	-0.0710539	-0.299959	-0.0289831	-0.274768	-0.660454	0.292366	0.262509	0.030152	-0.0268061	0.933823	0.98655	0.728688	0.694341	0.289417	0.937026	0.0527419	1.59416e-06	0.99974	0.999787	0.986842	0.948313
HLF	cluster1	-0.086444	-0.144035	-0.419734	-0.624484	-0.260452	-0.426091	-0.546796	-0.608242	0.437463	0.158336	-0.0866559	-0.267734	0.965386	0.959351	0.0559936	0.00341033	0.53803	0.154628	0.00515129	0.00137789	0.99974	0.999787	0.97075	0.639474
HRH1	cluster1	0.280188	0.236148	0.628163	0.276496	-0.248748	-0.0920579	0.406606	-0.64002	-0.539308	-0.00323215	0.195084	0.0785777	0.891025	0.873321	0.00380626	0.267463	0.684574	0.869593	0.0988453	0.0122268	0.99974	0.999787	0.903685	0.900829
HS3ST1	cluster1	-0.111344	0.140142	-0.322468	-0.297051	-0.0406648	0.0935599	-0.398928	-0.783047	0.144897	0.32379	-0.15895	-0.44605	0.947318	0.952965	0.132248	0.165182	0.95329	0.835829	0.0738777	0.000305663	0.99974	0.999787	0.928909	0.403716
HSPA1L	cluster1	0.0933642	0.181882	0.129974	0.0974935	0.0205437	0.0803174	-0.0509122	0.0403955	0.275155	0.158087	-0.00426851	0.697431	0.947199	0.842906	0.513612	0.62566	0.967279	0.804617	0.793841	0.821313	0.99974	0.999787	0.998837	0.0425343
HTR5A	cluster1	-0.0575046	-0.0660165	-0.520287	-0.273675	-0.275273	-0.480542	-0.479261	-0.868257	-0.353786	-0.349316	-0.0784143	-0.140129	0.986593	0.994091	0.108714	0.401174	0.669081	0.297078	0.088624	0.00308515	0.99974	0.999787	0.979061	0.852703
IDO2	cluster1	0.0695218	0.0643886	-0.132751	-1.05172	0.165116	0.166258	-0.123732	-0.961428	0.514315	0.236671	-0.589894	-0.211351	0.986593	0.9948	0.783899	0.00748022	0.836361	0.78496	0.735872	0.00298708	0.99974	0.999787	0.7617	0.828923
IFT122	cluster1	0.148026	0.0494908	-0.11499	-0.21186	-0.0155371	-0.00808393	-0.246414	-0.632125	-0.0772198	0.0063774	0.028856	-0.443228	0.791869	0.969758	0.204252	0.0109609	0.951824	0.973187	0.00185302	1.18721e-13	0.99974	0.999787	0.974715	0.0114988
IFT140	cluster1	0.0132992	-0.0388905	-0.219	-0.141357	-0.0244008	-0.0832519	-0.366657	-0.0752559	-0.164059	-0.12854	-0.372777	-0.613764	0.988472	0.989943	0.0575236	0.238331	0.943391	0.700854	0.000815757	0.510668	0.99974	0.999787	0.321013	0.00816012
IFT20	cluster1	-0.035318	0.01889	-0.119943	-0.193559	-0.0102543	-0.0377671	-0.187802	-0.752977	0.16418	0.278396	0.210677	-0.598814	0.975901	0.9948	0.302906	0.0709741	0.975007	0.865806	0.0697439	2.19663e-12	0.99974	0.999787	0.670475	0.00907875
IFT57	cluster1	-0.116179	-0.0259753	-0.235438	-0.182749	-0.0270769	0.0752044	-0.361094	-0.829187	0.249008	0.269902	-0.0416823	-0.805537	0.938719	0.9948	0.130922	0.262704	0.954072	0.802381	0.0098706	2.94933e-09	0.99974	0.999787	0.979712	0.00707814
IGF2BP1	cluster1	-0.0494072	0.111022	-0.0187886	0.241201	-0.727103	-0.160588	-0.981886	-0.809017	3.04638	1.46974	2.00875	0.209775	0.991852	0.994091	0.982139	0.697474	0.406467	0.843066	0.039259	0.0641182	0.99974	0.999787	0.610374	0.943528
IGF2BP2	cluster1	-0.0505374	0.144697	0.152797	0.211043	-0.164332	0.188769	0.112853	-1.03394	0.197636	0.201544	0.190674	-0.519073	0.984988	0.96329	0.58081	0.407543	0.772425	0.650962	0.659364	2.2697e-06	0.99974	0.999787	0.910958	0.342629
IGHV3-74	cluster1	-0.424633	-0.168973	-0.153288	-0.149943	-0.438025	-0.546074	-0.706016	-0.86692	0.190657	0.665823	0.626798	0.340137	0.889893	0.976565	0.72168	0.714826	0.525258	0.30688	0.0303078	0.00695871	0.99974	0.999787	0.710915	0.710082
IGLV2-18	cluster1	0.0524829	-0.029842	-0.282208	-0.000559932	-0.0375961	-0.17535	-0.254304	-0.0995361	0.0208108	0.229035	-0.13263	-0.847642	0.975901	0.9948	0.0774212	0.997825	0.937423	0.52381	0.101779	0.543399	0.99974	0.999787	0.910067	0.00694684
IGLV7-43	cluster1	-0.34608	-0.212456	-0.372066	-0.197637	0.0564276	0.139501	0.0296727	-0.990786	0.155564	0.755325	1.05728	-0.0350964	0.927625	0.974586	0.423819	0.688354	0.96601	0.88364	0.957792	0.0295979	0.99974	0.999787	0.516709	0.976821
IGLV9-49	cluster1	-0.333725	-0.13169	-0.087066	-0.0567256	-0.827016	-0.804878	-0.914232	-0.152589	0.389382	0.416157	-0.110571	-0.650141	0.940586	0.991423	0.890511	0.922711	0.349023	0.241353	0.0359003	0.737074	0.99974	0.999787	0.982654	0.569657
IGSF9	cluster1	0.302811	-0.197568	-0.00543525	-0.124549	0.0760203	-0.0444858	-0.230354	-0.0210263	0.127026	-0.106233	-0.256676	-1.0048	0.878415	0.916695	0.988321	0.647203	0.904204	0.938385	0.339888	0.933292	0.99974	0.999787	0.848715	0.0487107
IK	cluster1	-0.0525962	-0.019535	0.000597036	-0.0722248	-0.108367	0.0117476	-0.0936893	-0.655938	0.0143713	0.107129	-0.00200959	-0.325425	0.959662	0.9948	0.997705	0.597615	0.686469	0.972747	0.452249	6.29776e-10	0.99974	0.999787	0.999148	0.182453
IL6	cluster1	-0.0515358	0.157844	0.25423	-0.175535	-0.273453	-0.0538748	0.80241	-0.867699	-0.221294	-0.115974	-0.0130485	-0.109378	0.986593	0.976565	0.484674	0.649298	0.744102	0.9521	0.00664039	0.0132486	0.99974	0.999787	0.997307	0.886724
IL9R	cluster1	-0.209831	0.0293585	0.106931	-0.493919	-0.434787	-0.295578	-0.24059	-1.03439	-0.335469	-0.0481144	-0.18081	-0.453979	0.947199	0.9948	0.802849	0.165998	0.490655	0.587116	0.454359	0.00191102	0.99974	0.999787	0.951184	0.587067
ISOC2	cluster1	-0.312415	-0.302914	-0.590365	-0.261325	-0.0679434	-0.482263	-0.529181	-0.0971725	0.14451	0.485083	-0.243415	-0.255402	0.875725	0.725106	0.00772453	0.27217	0.921264	0.188639	0.0247053	0.696079	0.99974	0.999787	0.897589	0.709037
ITPRID2	cluster1	-0.0512566	0.102632	0.0277936	-0.491798	0.016657	0.191102	-0.185755	-0.783045	0.06825	-0.0895729	-0.138271	-0.373556	0.977561	0.967893	0.912637	0.0024957	0.975482	0.531782	0.296055	6.79228e-07	0.99974	0.999787	0.913946	0.335411
ITSN1	cluster1	0.00611365	0.130135	0.0328839	0.00728744	-0.111459	0.214475	0.0561966	-0.737405	0.367456	0.347092	0.124954	-0.235188	0.997487	0.967893	0.919569	0.980098	0.843075	0.576823	0.829775	0.000144054	0.99974	0.999787	0.947653	0.655052
JAM3	cluster1	-0.0588323	-0.0822607	-0.28173	-0.167832	-0.0504144	-0.10681	-0.197393	-0.123738	-0.157339	-0.158427	-0.19816	-0.69077	0.96815	0.974345	0.0685356	0.307122	0.91058	0.725218	0.213233	0.426524	0.99974	0.999787	0.801266	0.0203358
JMJD1C	cluster1	-0.141749	0.0298896	0.0148562	-0.416162	-0.17416	0.0493801	-0.166205	-0.737246	0.354801	0.208423	0.0400724	-0.199142	0.944247	0.9948	0.961729	0.0369755	0.726905	0.921366	0.458594	7.87678e-05	0.99974	0.999787	0.987598	0.709977
JOSD2	cluster1	-0.18239	0.0570103	-0.142614	0.0289913	-0.193868	0.180794	0.0194856	-0.897625	0.307982	0.284836	0.0642816	-0.613494	0.944974	0.994091	0.67995	0.937766	0.767783	0.729165	0.954765	0.000295492	0.99974	0.999787	0.982684	0.305285
KAT2B	cluster1	-0.00197489	0.192876	0.148794	0.16801	-0.257044	0.211487	0.0287756	-0.81277	0.377469	0.342523	0.139016	-0.453312	0.999256	0.88081	0.518262	0.445287	0.517425	0.533165	0.906804	3.50321e-06	0.99974	0.999787	0.92833	0.286614
KCNC4	cluster1	-0.191572	-0.364192	-0.605139	-1.13879	-0.620593	-0.521779	-0.885657	-0.491599	0.692707	0.325135	-0.197328	0.412812	0.947199	0.814196	0.0672651	0.00273517	0.305816	0.256512	0.00537724	0.0778993	0.99974	0.999787	0.950274	0.602805
KCND1	cluster1	0.310046	0.338135	0.239702	-0.214442	0.422967	0.588033	0.158384	-0.410938	0.198298	-0.00664171	0.215088	-0.0312069	0.817751	0.465417	0.221732	0.288617	0.234075	0.00592681	0.415434	0.0182758	0.99974	0.999787	0.84441	0.952287
KIAA0319	cluster1	-0.170025	0.156217	-0.378766	-0.471254	-0.216908	0.0270409	-0.199226	-0.818063	0.0251154	-0.0189099	-0.16853	-0.564241	0.943434	0.961137	0.142802	0.0589499	0.724736	0.969789	0.473522	0.00115713	0.99974	0.999787	0.921639	0.275643
KIAA1549L	cluster1	-0.598717	-0.249002	-0.332745	-0.607424	-0.519204	-0.385059	-0.484492	-0.761247	-0.0411646	0.631911	-0.224516	-0.260565	0.713403	0.916115	0.299536	0.0394669	0.38952	0.456996	0.117039	0.00958449	0.99974	0.999787	0.921762	0.73615
KIF26B	cluster1	-0.0119895	0.0137562	0.0219748	-0.33613	-0.262156	-0.407792	-0.402735	-1.01994	0.151184	0.0660862	-0.0119145	-0.407265	0.994169	0.9948	0.946707	0.153183	0.540558	0.182286	0.0435449	4.34879e-07	0.99974	0.999787	0.996662	0.425628
KIZ	cluster1	-0.0708238	-0.00111827	-0.0641526	-0.198714	-0.0718223	-0.0187177	-0.102963	-0.581556	-0.00424117	0.120873	0.119688	-0.261338	0.946538	0.998804	0.627805	0.0662264	0.79011	0.946527	0.356192	8.81169e-09	0.99974	0.999787	0.860255	0.282738
KLK14	cluster1	0.15958	0.0313873	-0.50486	-0.563636	0.199442	-0.0579597	-0.609655	-0.798654	0.18258	-0.152122	0.101897	0.0372876	0.964144	0.9948	0.247126	0.181389	0.84243	0.955155	0.133889	0.0390563	0.99974	0.999787	0.982654	0.973478
KLRF2	cluster1	-0.170098	0.11133	-0.18224	-0.408285	-0.203515	0.05295	-0.129189	-0.814536	0.262345	0.645589	0.648361	0.0637854	0.920169	0.969006	0.409465	0.0374975	0.644964	0.907808	0.549644	2.1847e-05	0.99974	0.999787	0.306172	0.909734
LACC1	cluster1	-0.144516	-0.00884118	0.12099	-0.112004	-0.152135	-0.130384	0.134896	-0.0391776	0.401078	0.13017	0.327359	0.736719	0.912893	0.9948	0.481356	0.513998	0.64736	0.631107	0.375476	0.808274	0.99974	0.999787	0.628231	0.011645
LAMP2	cluster1	-0.250198	-0.193802	-0.219912	-0.535006	0.076373	0.132222	-0.242606	-0.647833	0.226102	0.121094	-0.16327	-0.26382	0.879656	0.855966	0.264584	0.00196184	0.882813	0.717067	0.192483	0.000108563	0.99974	0.999787	0.899872	0.545974
LENG1	cluster1	0.152213	-0.0112188	-0.276355	-0.265501	0.13036	0.0317944	-0.356108	-0.374903	-0.018506	-0.015179	-0.202835	-0.59968	0.817751	0.9948	0.00369217	0.00526928	0.508237	0.881533	0.000118381	3.63021e-05	0.99974	0.999787	0.635498	0.00219885
LEPR	cluster1	0.226573	0.200339	0.586626	-0.292442	-0.25329	0.0877013	0.512801	-1.05296	0.00704712	0.472868	-0.375598	-0.211959	0.956428	0.985578	0.200518	0.620101	0.823319	0.924322	0.16421	0.0351784	0.99974	0.999787	0.920526	0.869564
LGALS12	cluster1	-0.0667234	-0.0392418	0.11632	-0.330179	-0.100247	0.0725954	-0.0776418	-0.729973	0.0900761	0.144321	0.193058	-0.434623	0.977561	0.9948	0.675896	0.170287	0.872111	0.88588	0.774922	0.00125492	0.99974	0.999787	0.875551	0.346197
LILRA6	cluster1	-0.153739	-0.149452	-0.127592	-0.635649	0.232779	0.332192	0.000642826	-0.517705	0.101791	-0.12336	-0.238308	-0.288325	0.972174	0.9948	0.886271	0.186964	0.791566	0.606543	0.304505	0.42392	0.99974	0.999787	0.949137	0.855215
LLGL2	cluster1	0.251393	0.0449498	-0.112608	-0.021541	0.164583	-0.0556003	-0.264845	-0.125161	-0.131511	-0.117544	-0.381446	-0.637146	0.817751	0.991423	0.536345	0.915228	0.613076	0.861763	0.0740172	0.404758	0.99974	0.999787	0.524549	0.0407909
LPAR2	cluster1	0.00905684	-0.0653989	-0.244031	-0.250428	0.105197	0.102613	-0.1543	-0.228278	-0.0133715	-0.157526	-0.167998	-0.644243	0.990607	0.944439	0.00449729	0.00358827	0.587838	0.503735	0.0814905	0.00628922	0.99974	0.999787	0.697922	0.000337099
LPCAT2	cluster1	-0.0649297	0.0730283	0.304181	-0.514519	0.0154777	0.336215	0.125966	-0.613703	-0.154897	-0.29824	-0.0416027	-0.0401186	0.975901	0.986761	0.133473	0.00869475	0.98046	0.257478	0.54759	0.00064122	0.99974	0.999787	0.986039	0.942159
LRFN1	cluster1	-0.165214	-0.147856	-0.62784	-0.172842	0.216035	0.258214	-0.188	-0.103601	0.0043	-0.284364	-0.413402	-0.227481	0.912893	0.923735	0.000382875	0.371134	0.534275	0.320181	0.299677	0.556131	0.99974	0.999787	0.617271	0.617105
LRRC2	cluster1	0.264414	-0.0281967	0.00142498	0.578125	0.138956	0.363744	0.263698	-0.866648	0.902678	1.09398	-0.982353	-0.761129	0.947199	0.9948	0.998815	0.18981	0.898907	0.592223	0.52597	0.0493318	0.99974	0.999787	0.915863	0.811246
LRRC49	cluster1	0.0128392	-0.0826232	-0.11301	-0.336918	-0.258829	-0.172073	-0.253207	-0.825727	0.135622	0.0400862	0.0439154	-0.532905	0.994002	0.98655	0.674116	0.130869	0.57215	0.663834	0.243896	7.09697e-05	0.99974	0.999787	0.98522	0.234597
LRRK2	cluster1	-0.190154	-0.0382437	0.243339	-0.516273	0.0431504	0.388044	0.121481	-0.585968	0.16135	0.00870588	0.104909	-0.0977758	0.936412	0.9948	0.389364	0.0308409	0.957704	0.348733	0.674328	0.0100921	0.99974	0.999787	0.9688	0.891476
LTA4H	cluster1	0.0961436	0.077153	0.307055	0.0103604	0.0654926	-0.0813767	-0.0822325	-0.45595	-0.461867	-0.361364	-0.348474	-0.862159	0.944247	0.973602	0.0255465	0.95581	0.863218	0.767192	0.593124	0.000310558	0.99974	0.999787	0.546673	0.00167827
MAF1	cluster1	-0.130337	-0.0619692	-0.292701	-0.0950698	0.017463	0.129371	-0.226224	-0.604756	0.16684	0.141968	-0.183795	-0.793113	0.932966	0.98655	0.0624188	0.617833	0.97041	0.651127	0.134549	1.1081e-05	0.99974	0.999787	0.839292	0.00676165
MAGED1	cluster1	0.0609084	-0.113616	-0.187261	0.030565	0.0145708	-0.256217	-0.325916	0.032973	-0.351783	-0.153778	-0.436005	-0.605433	0.959662	0.924069	0.202322	0.866096	0.971705	0.222308	0.0139747	0.823422	0.99974	0.999787	0.357086	0.0340846
MAP3K12	cluster1	0.238143	0.100608	-0.17882	-0.152928	0.108061	0.0137714	-0.344644	-0.302607	-0.0510648	-0.0115999	-0.169858	-0.653357	0.670099	0.902522	0.121453	0.1949	0.668639	0.964503	0.00108343	0.00349848	0.99974	0.999787	0.769749	0.00398024
MAP3K21	cluster1	-0.112537	-0.0311584	-0.279266	-0.207035	-0.250099	-0.335336	-0.64445	-0.339296	-0.190135	-0.0226163	-0.314753	-0.222173	0.944247	0.9948	0.101505	0.233864	0.438612	0.159449	4.21522e-05	0.024417	0.99974	0.999787	0.68656	0.570424
MARCHF6	cluster1	-0.0718605	-0.0666422	-0.0441801	-0.192884	-0.067716	0.0407443	-0.18855	-0.629624	0.151345	0.090313	-0.0161964	-0.282478	0.944247	0.963494	0.750422	0.0707331	0.805058	0.857813	0.0679533	1.68893e-10	0.99974	0.999787	0.989873	0.211252
MARCHF8	cluster1	-0.0708385	0.0600202	-0.0193593	-0.0805915	-0.126456	0.190791	-0.0955661	-0.932015	0.193406	0.159401	-0.0398904	-0.530317	0.970333	0.991128	0.944332	0.733358	0.783579	0.564169	0.645816	1.28046e-08	0.99974	0.999787	0.985421	0.158835
MARK3	cluster1	-0.0354713	0.0461256	-0.0431338	-0.0430292	-0.0823615	0.129274	-0.0692243	-0.686426	0.187922	0.187507	-0.00477702	-0.401976	0.984988	0.992043	0.842132	0.837371	0.838648	0.653773	0.694281	7.339e-07	0.99974	0.999787	0.998679	0.223017
MBLAC1	cluster1	-0.0390642	-0.154023	-0.361832	-0.0857172	0.0221422	-0.0623783	-0.139493	0.266713	-0.304665	-0.1962	-0.724165	-0.342673	0.977138	0.795718	0.00413553	0.562752	0.958706	0.817792	0.316414	0.0249005	0.99974	0.999787	0.0312679	0.215103
MED12L	cluster1	-0.154659	-0.0644067	-0.0485754	-0.258006	-0.292573	0.0634178	-0.33929	-0.70668	0.554026	0.497244	0.658493	-0.322104	0.938719	0.991128	0.86357	0.232507	0.501825	0.891992	0.10623	0.000437299	0.99974	0.999787	0.341756	0.54335
MEFV	cluster1	-0.00497407	0.0658259	-0.0169136	-0.365202	0.12573	0.221801	-0.251787	-0.664747	0.260349	-0.0774743	-0.285968	-0.538083	0.997972	0.991128	0.956701	0.0794229	0.821222	0.558713	0.239002	0.000431189	0.99974	0.999787	0.809194	0.239587
MET	cluster1	-0.324221	-0.1631	-0.310253	-0.362627	-0.555859	-0.640476	-0.626266	-1.01625	0.47202	0.637638	-0.0252073	-0.245755	0.889893	0.963494	0.278258	0.187289	0.270669	0.0842187	0.0137879	6.9039e-05	0.99974	0.999787	0.994002	0.749681
Metazoa_SRP	cluster1	-0.179021	-0.008886	-0.121748	-0.27287	-0.237404	0.0252701	0.180116	-1.12203	0.475734	0.48589	0.196648	-0.375559	0.960341	0.997398	0.826132	0.571366	0.830908	0.983337	0.706785	0.0112156	0.99974	0.999787	0.960462	0.74001
MICAL2	cluster1	0.126197	0.0779095	-0.0434186	0.072916	-0.122385	-0.0213042	-0.414382	-0.556564	0.0529635	0.00862865	-0.102394	-0.659599	0.92657	0.974345	0.825991	0.68662	0.717818	0.955708	0.00182621	2.00098e-05	0.99974	0.999787	0.927009	0.0191974
MICU3	cluster1	0.0634245	-0.0831551	-0.0586769	-0.336684	-0.271921	0.0950388	-0.0579332	-0.609313	0.559117	0.741389	0.371146	0.0315032	0.984133	0.991423	0.883924	0.278468	0.679346	0.869564	0.864052	0.030984	0.99974	0.999787	0.85799	0.973235
MIR101-1	cluster1	0.0351908	0.407805	1.08405	-1.06562	-0.0889792	0.385688	0.968835	-1.30815	-0.15018	-0.148851	0.719255	-0.146144	0.991562	0.825742	0.00101049	0.0171822	0.930526	0.492381	0.00117326	0.000557195	0.99974	0.999787	0.531097	0.862454
MIR103A2	cluster1	0.193037	-0.065837	-0.324958	-1.4834	0.410265	0.980661	0.367776	-0.731646	0.441363	0.218937	0.887678	-0.0745828	0.947199	0.9948	0.423475	0.00464468	0.588582	0.0177633	0.321697	0.0929138	0.99974	0.999787	0.506869	0.948313
MIR1282	cluster1	-0.236101	-0.119503	0.0526448	-0.0147467	-0.182047	0.141555	0.131809	-0.982456	0.159991	-0.105807	-0.136489	-1.02734	0.930256	0.98655	0.895347	0.96831	0.802386	0.794298	0.669121	0.000578002	0.99974	0.999787	0.962484	0.141173
MIR147B	cluster1	-0.0404058	-0.0287921	0.128241	-0.0579284	0.351027	0.282088	0.742669	0.421727	-0.122695	-0.0308925	-0.170716	-0.230438	0.988472	0.9948	0.776944	0.900796	0.646358	0.658248	0.019806	0.196657	0.99974	0.999787	0.952536	0.789973
MIR590	cluster1	0.0777588	0.234916	-0.0205282	-0.457195	-0.191079	-0.453322	-0.434704	-0.788724	0.0629254	-0.212092	-0.342635	-0.393304	0.975901	0.866779	0.953172	0.0606663	0.717818	0.175619	0.0497275	0.000271505	0.99974	0.999787	0.760539	0.44245
MIR7-1	cluster1	-0.0850675	0.0484811	-0.185201	-0.571218	0.313523	0.176629	-0.37544	-0.806681	0.334419	-0.163716	-0.219752	-0.417977	0.961605	0.994091	0.418279	0.00419804	0.407593	0.618191	0.0649167	4.77787e-05	0.99974	0.999787	0.862057	0.368882
MKRN1	cluster1	-0.0252318	0.0836197	0.0210003	0.0321391	-0.0978034	0.283643	-0.00202661	-0.863374	0.303257	0.27341	0.0963813	-0.555412	0.988472	0.98655	0.943991	0.905961	0.848735	0.375054	0.993889	5.29636e-07	0.99974	0.999787	0.957925	0.17588
MMP14	cluster1	-0.0217156	-0.0999623	0.0394477	-0.308929	-0.154618	-0.257609	-0.390087	-0.875085	0.340554	0.0666781	-0.084658	-0.295631	0.989656	0.976906	0.892319	0.154666	0.756388	0.46277	0.0556302	1.39075e-05	0.99974	0.999787	0.97419	0.61639
MMRN1	cluster1	-0.178573	0.0698783	-0.101215	-0.0689144	-0.232188	0.0788878	0.041732	-0.677896	0.500143	0.352237	0.298401	-0.292466	0.925598	0.990818	0.703009	0.795595	0.607885	0.853496	0.868034	0.000507801	0.99974	0.999787	0.80568	0.603457
MPP1	cluster1	0.0507207	0.189454	0.191757	0.146618	-0.180124	0.329463	0.300324	-0.608607	0.32118	0.277617	0.300855	0.146645	0.986593	0.954997	0.557446	0.657711	0.781529	0.461518	0.264206	0.0105355	0.99974	0.999787	0.85147	0.836533
MROH7	cluster1	0.14492	0.0893494	-0.221921	-0.665136	0.425129	0.294021	-0.140934	-0.906505	0.306007	-0.0810318	0.0230023	-0.527565	0.944247	0.98655	0.363649	0.00225442	0.333474	0.441773	0.596402	0.000108494	0.99974	0.999787	0.992906	0.29173
MRPS33	cluster1	0.0362976	-0.184347	-0.224386	-0.0563162	-0.0199944	-0.120973	-0.11744	0.340369	-0.127089	-0.0953943	-0.325657	-0.615629	0.979556	0.745372	0.130662	0.752475	0.964557	0.648946	0.446355	0.0072804	0.99974	0.999787	0.608231	0.0443839
MSI2	cluster1	-0.0991128	0.0655917	-0.127085	-0.0280184	-0.335806	-0.0289904	-0.289678	-0.583493	0.165656	0.185099	-0.0228244	-0.341555	0.936077	0.975735	0.370597	0.867517	0.192773	0.922858	0.0177127	1.34699e-06	0.99974	0.999787	0.988559	0.242086
MSS51	cluster1	0.410003	0.240932	-0.0446693	-0.13899	0.0615301	-0.0610252	-0.420202	-0.611808	-0.157237	-0.257341	-0.312214	-0.463882	0.315633	0.617412	0.839052	0.439753	0.881853	0.849076	0.00550438	4.3413e-05	0.99974	0.999787	0.657865	0.16569
MTMR10	cluster1	-0.064857	0.0662842	-0.025924	-0.333183	-0.0784443	0.0455993	-0.274644	-0.67149	0.3432	0.176389	-0.0508572	-0.269747	0.971454	0.987318	0.923779	0.0644848	0.871701	0.914895	0.120053	4.10968e-05	0.99974	0.999787	0.979994	0.533706
MYADM	cluster1	-0.064004	0.0017685	-0.313579	-0.421183	0.0164303	0.093891	-0.356773	-0.706223	0.285132	0.0665241	-0.0787798	-0.289464	0.950913	0.998804	0.00531189	0.000157029	0.965617	0.682883	0.00132864	2.75354e-10	0.99974	0.999787	0.933435	0.263142
MYH10	cluster1	0.0780619	0.135922	0.239268	0.368863	-0.0917755	0.308615	-0.0683861	-0.682131	0.935575	0.495335	0.39839	0.431223	0.979556	0.980083	0.483149	0.226354	0.91296	0.530509	0.847095	0.0172117	0.99974	0.999787	0.822259	0.556075
MYL9	cluster1	-0.0717735	-0.0764078	-0.0702287	-0.0890852	0.0306852	-0.0784971	-0.045853	-0.734119	0.12305	-0.354599	-0.178057	-0.915672	0.979556	0.992884	0.852461	0.798914	0.970091	0.89814	0.890484	0.0033931	0.99974	0.999787	0.936196	0.122414
MYO16	cluster1	-0.349255	0.168229	-0.43578	-0.300884	-0.123724	0.0240656	-0.165785	-0.911092	-0.31503	0.117875	0.123323	-0.429681	0.891025	0.971208	0.204288	0.379012	0.894511	0.979549	0.65906	0.0204618	0.99974	0.999787	0.966334	0.585801
NAB2	cluster1	0.0937626	0.0565436	-0.23566	-0.0361812	0.038542	-0.0959108	-0.326723	-0.0255061	-0.137338	-0.109465	-0.155157	-0.689898	0.943246	0.986061	0.0863639	0.834972	0.922089	0.722161	0.0159749	0.866054	0.99974	0.999787	0.851041	0.0180875
NAP1L5	cluster1	0.0186574	0.108676	0.236254	0.426265	-0.263477	0.0931965	-4.03e-05	-0.991693	0.425296	0.133781	-0.114695	-0.678	0.994002	0.990818	0.527752	0.183846	0.751498	0.904271	0.999883	0.00461845	0.99974	0.999787	0.978871	0.49244
NAV3	cluster1	-0.30723	-0.35711	-0.724833	-0.37667	-0.0199737	-0.26259	-0.455485	-0.538302	1.1353	0.601884	0.564397	1.06901	0.911096	0.820314	0.0226825	0.258627	0.9836	0.652289	0.15772	0.0764237	0.99974	0.999787	0.75713	0.140042
NCOA4	cluster1	-0.0252719	0.044149	0.0404296	0.141025	-0.10816	0.250219	0.0475853	-0.819866	0.523833	0.355434	0.105068	-0.299388	0.990184	0.9948	0.909958	0.630314	0.867154	0.555378	0.871929	9.86165e-05	0.99974	0.999787	0.964015	0.589958
NEU3	cluster1	0.129087	-0.00534809	-0.16606	-0.0347513	-0.0376564	-0.228174	-0.32214	-0.250081	-0.140041	-0.0131055	-0.162727	-0.596632	0.889893	0.99581	0.111623	0.788909	0.893316	0.108741	0.000620078	0.00690151	0.99974	0.999787	0.75522	0.00383768
NHLRC2	cluster1	-0.130945	0.130014	-0.0111684	-0.106938	-0.281607	0.0384735	-0.0488492	-0.732747	0.197683	0.157566	0.19848	-0.431814	0.912893	0.896422	0.956809	0.501166	0.29013	0.905036	0.761874	2.07221e-08	0.99974	0.999787	0.791836	0.156479
NHSL2	cluster1	-0.0405461	-0.108509	-0.176157	-0.510472	0.0532526	0.109042	-0.390047	-0.877853	0.213696	0.147479	-0.0376901	-0.59975	0.977138	0.924069	0.202687	3.0972e-05	0.883939	0.657352	0.00132918	1.54832e-12	0.99974	0.999787	0.978871	0.0207509
NIBAN1	cluster1	-0.161568	-0.0779758	-0.254229	-0.615573	0.0604091	0.251686	-0.024232	-0.419817	0.492223	0.0520353	-0.0376961	0.265405	0.947199	0.991128	0.348705	0.00848532	0.93715	0.582464	0.940421	0.0739878	0.99974	0.999787	0.989873	0.673922
NID2	cluster1	0.323856	-0.0147747	-0.15117	0.842808	0.706407	0.212211	0.471458	1.12996	0.136319	0.166947	-0.804358	-0.849164	0.933823	0.996687	0.793566	0.0250306	0.406467	0.817077	0.313207	0.00369954	0.99974	0.999787	0.692228	0.399574
NLRC3	cluster1	0.21337	0.120166	0.00240459	0.115031	-0.112725	-0.244541	-0.33472	-0.184481	0.0276743	0.0478577	-0.182418	-0.592044	0.817751	0.891429	0.99026	0.415004	0.701061	0.185326	0.00441113	0.123001	0.99974	0.999787	0.788823	0.0196303
NPDC1	cluster1	0.0330306	0.0599426	-0.0336559	0.623731	0.132824	0.00473851	-0.411878	0.777749	-0.263564	-0.58311	-0.750062	-0.508195	0.987782	0.993949	0.924575	0.00323812	0.82668	0.994219	0.0929352	0.000124164	0.99974	0.999787	0.518014	0.444557
NPIPB8	cluster1	0.176176	0.106667	-0.261942	-0.246482	-0.0950167	-0.182506	-0.785612	-0.509652	-0.256995	0.0775525	-0.17777	-0.276124	0.918812	0.974345	0.251368	0.269172	0.871701	0.653089	0.000379556	0.0155916	0.99974	0.999787	0.932532	0.678045
NPL	cluster1	-0.265035	-0.190057	-0.182744	-0.239492	0.055493	0.147376	-0.0144888	-0.585396	0.391588	0.183638	-0.0348507	-0.301116	0.875727	0.877739	0.393955	0.240023	0.921264	0.687467	0.953559	0.000669898	0.99974	0.999787	0.987812	0.493457
NPRL2	cluster1	0.188264	0.0868133	-0.243545	-0.0721002	0.166453	-0.00762449	-0.268514	-0.123458	-0.115995	-0.102385	-0.276966	-0.673289	0.798869	0.925459	0.022344	0.568768	0.433808	0.980794	0.00882127	0.237783	0.99974	0.999787	0.518014	0.00174835
NPRL3	cluster1	-0.125438	0.024097	-0.161569	0.162457	-0.198116	0.165238	-0.0113407	-0.894324	0.20642	0.134077	-0.0640198	-0.534186	0.954268	0.9948	0.578657	0.574314	0.719266	0.715357	0.970588	1.96032e-05	0.99974	0.999787	0.980628	0.299301
NR2C2	cluster1	-0.0996197	0.0616642	-0.0710789	-0.244329	-0.217602	0.0136172	-0.299928	-0.631597	0.168082	0.0497257	-0.123026	-0.321908	0.948941	0.990818	0.769402	0.21	0.580307	0.979329	0.0930158	0.000183675	0.99974	0.999787	0.932532	0.453704
NRIP1	cluster1	-0.0735067	-0.043618	-0.0683266	-0.0552975	-0.201692	-0.12735	-0.0916665	0.173616	0.205142	0.123119	0.111675	0.629609	0.954268	0.991128	0.711197	0.762879	0.485775	0.621752	0.554828	0.198899	0.99974	0.999787	0.916052	0.0273933
NSG2	cluster1	-0.062707	0.129744	0.125606	0.434251	-0.321476	-0.0562637	-0.130709	-1.23011	0.56084	0.229751	-0.0376712	-0.468482	0.986593	0.989943	0.799744	0.246508	0.741385	0.958365	0.782462	0.00287928	0.99974	0.999787	0.993752	0.675525
NT5C2	cluster1	-0.0716199	0.163829	0.117645	-0.408138	0.199858	0.686049	0.265405	-0.46874	0.216408	0.161213	0.232467	-0.195261	0.972354	0.927205	0.640067	0.0382586	0.671371	0.00694063	0.20558	0.011477	0.99974	0.999787	0.860776	0.714068
NTNG2	cluster1	0.169614	0.0625877	-0.121404	-0.202273	0.089823	0.034463	-0.124132	-0.398984	-0.177207	0.03884	-0.129053	-0.952449	0.891025	0.98655	0.519803	0.230786	0.823786	0.927507	0.470691	0.00826197	0.99974	0.999787	0.903685	0.00323099
NUAK1	cluster1	0.139293	0.0585399	-0.276095	0.38643	0.685211	0.100871	0.409596	0.755328	-0.0245572	-0.314843	-0.0874801	-0.43502	0.970836	0.9948	0.570526	0.33657	0.377415	0.923233	0.347106	0.0430306	0.99974	0.999787	0.983441	0.656797
NUDT4B	cluster1	-0.119317	0.0799621	-0.0697653	-0.0499623	-0.240053	0.0466969	-0.11797	-0.849241	0.30324	0.324513	0.0695836	-0.474392	0.947199	0.98655	0.776232	0.839668	0.525031	0.913297	0.552936	3.00059e-07	0.99974	0.999787	0.97091	0.230177
OAZ1	cluster1	-0.196815	0.0496484	-0.10601	0.0294251	-0.117871	0.21199	0.0369264	-1.0429	0.364407	0.202331	0.140134	-0.762927	0.936077	0.9948	0.748345	0.931881	0.858746	0.642544	0.906253	1.57063e-06	0.99974	0.999787	0.948191	0.122964
OLIG2	cluster1	0.10427	0.133015	0.308768	0.047878	0.00212115	0.00359337	0.292292	-0.994884	0.357893	-0.223153	0.3531	-0.66644	0.975901	0.985578	0.355988	0.906949	0.998265	0.996478	0.367076	0.00248153	0.99974	0.999787	0.840518	0.383826
OPA1	cluster1	-0.10063	0.000714896	0.136674	-0.165375	-0.163234	0.00214592	0.16273	-0.648962	-0.00447101	0.180004	0.2279	0.249159	0.947199	0.999302	0.479683	0.362651	0.661741	0.996083	0.350931	1.58878e-05	0.99974	0.999787	0.792166	0.515972
OST4	cluster1	-0.104614	-0.0587194	-0.158787	-0.065523	0.093407	0.0857406	-0.0631327	-0.114153	0.0951269	0.0839063	-0.00859157	-0.607477	0.936077	0.985578	0.273452	0.692969	0.778365	0.745259	0.674328	0.388878	0.99974	0.999787	0.996095	0.0243006
OXER1	cluster1	-0.268831	-0.190354	0.109578	-0.237127	0.357592	0.452782	0.675448	0.180591	0.303368	-0.15873	-0.127584	0.106464	0.891025	0.936833	0.736548	0.388804	0.481181	0.233666	0.00432748	0.477995	0.99974	0.999787	0.953688	0.876279
PACSIN1	cluster1	0.104643	0.262598	0.00518089	-0.0375687	-0.218732	-0.167168	-0.624638	-0.149463	0.0517308	0.304069	0.43493	-0.44964	0.972354	0.905756	0.990915	0.924839	0.722639	0.742343	0.0154253	0.5714	0.99974	0.999787	0.771938	0.547933
PADI2	cluster1	0.110083	0.12389	0.00873715	-0.0110683	-0.0347784	-0.0126808	0.0855596	0.0824138	0.0870138	-0.0980251	0.119086	0.590368	0.929062	0.895008	0.964424	0.950334	0.926294	0.973052	0.543489	0.535097	0.99974	0.999787	0.897983	0.0267886
PAIP2	cluster1	-0.11454	-0.0497782	-0.220751	-0.153686	0.0270022	0.119133	-0.152687	-0.605708	0.211904	0.20452	-0.0273318	-0.697473	0.936077	0.990818	0.137597	0.335307	0.95329	0.66312	0.310183	3.65648e-06	0.99974	0.999787	0.987598	0.0121831
PALM2AKAP2	cluster1	-0.170939	-0.107746	-0.300837	-0.349791	-0.34078	-0.19899	-0.328369	-0.677582	-0.105936	-0.00845383	-0.131528	-0.240546	0.891025	0.953644	0.050449	0.0204809	0.250807	0.440939	0.0267265	2.75718e-06	0.99974	0.999787	0.906972	0.517874
PAQR9	cluster1	-0.0847165	0.111745	-0.133047	0.447454	-0.310642	0.320509	0.0106091	-0.816438	0.55743	0.325411	0.100166	-1.01284	0.980066	0.990874	0.768733	0.230393	0.678317	0.58999	0.979432	0.00741501	0.99974	0.999787	0.978871	0.155345
PAXX	cluster1	-0.199853	-0.268034	-0.420442	-0.332402	0.188054	0.150619	-0.0621987	0.176923	-0.125993	0.0368157	-0.381093	-0.597297	0.869823	0.432764	0.00193691	0.0149379	0.525031	0.547434	0.708773	0.192918	0.99974	0.999787	0.481709	0.0462697
PCBP2	cluster1	-0.057039	-0.109604	-0.0288179	-0.116204	-0.0899187	0.0445502	-0.229659	-0.617639	0.0631019	-0.257537	-0.0792316	-0.783991	0.96815	0.942519	0.891118	0.484379	0.80841	0.889195	0.109894	8.61424e-06	0.99974	0.999787	0.951184	0.0147037
PCMTD1	cluster1	-0.136044	0.00584736	-0.0140668	-0.301344	-0.1083	0.0638813	-0.0426279	-1.00156	0.280733	0.269049	0.236248	-0.192418	0.908546	0.996177	0.944466	0.0237366	0.740264	0.819386	0.792033	1.56858e-14	0.99974	0.999787	0.721571	0.548836
PCMTD2	cluster1	-0.107869	0.0642482	-0.25467	-0.292184	-0.214325	-0.0748754	-0.554475	-0.706061	0.247265	0.25569	-0.0537325	-0.390231	0.947199	0.988711	0.170683	0.109041	0.574077	0.839619	0.000713043	1.22918e-05	0.99974	0.999787	0.978871	0.330444
PDCD10	cluster1	-0.0647538	0.0402931	0.015377	-0.108919	-0.113531	0.0922825	-0.00545339	-0.890327	0.210653	0.242555	0.186036	-0.528784	0.967121	0.994091	0.948792	0.566042	0.781173	0.78027	0.97876	2.77792e-09	0.99974	0.999787	0.849633	0.116608
PDLIM1	cluster1	-0.122162	-0.0349636	-0.130436	-0.108618	-0.0355114	-0.0437454	-0.150421	-0.463555	-0.139747	-0.137474	-0.112136	-0.665844	0.936077	0.994091	0.47442	0.55006	0.941153	0.905408	0.365704	0.00173752	0.99974	0.999787	0.928697	0.0496993
PER2	cluster1	0.0324761	0.161975	-0.297463	-0.317175	-0.0756536	-0.0513006	-0.531658	-0.6093	0.150582	-0.0619555	-0.129647	-0.162477	0.979556	0.757422	0.0248823	0.0154702	0.815906	0.845027	1.61215e-05	7.50778e-07	0.99974	0.999787	0.883612	0.617451
PGBD2	cluster1	-0.634553	-0.24198	-0.648536	-0.875685	0.062642	0.566531	0.122435	-0.180413	0.305624	-0.470301	-0.193555	-0.41037	0.817751	0.961137	0.11043	0.036703	0.967364	0.46373	0.843576	0.751438	0.99974	0.999787	0.949937	0.657907
PGM2L1	cluster1	0.0137336	-0.040149	-0.167961	-0.249303	-0.070328	0.124394	-0.307431	-0.658095	0.217784	0.103295	-0.330782	-0.451079	0.991562	0.993153	0.300552	0.100231	0.858958	0.641119	0.0298229	1.79029e-06	0.99974	0.999787	0.625334	0.170733
PHF1	cluster1	-0.0937129	-0.097599	-0.220588	-0.414658	0.286915	0.238419	-0.113001	-0.247306	0.0781042	-0.110815	-0.304338	-0.679168	0.944247	0.951577	0.108327	0.00122004	0.277883	0.259865	0.431837	0.0499642	0.99974	0.999787	0.605146	0.0107414
PHKA1	cluster1	-0.02353	0.0254807	-0.557586	-0.248031	-0.471851	-0.289194	-0.616872	-0.0576862	0.193254	0.122919	-0.240919	-0.29516	0.987842	0.9948	0.00117718	0.169589	0.169257	0.274094	0.000183	0.74722	0.99974	0.999787	0.811732	0.492168
PHLDA1	cluster1	0.0771068	0.125074	0.178828	-0.16685	-0.157589	0.00758802	0.110709	-0.700238	0.378402	0.195114	0.328178	0.121355	0.960341	0.9534	0.363186	0.407759	0.707998	0.987089	0.564239	5.11602e-05	0.99974	0.999787	0.720296	0.809544
PIANP	cluster1	0.307515	0.329323	-0.503425	-0.295423	0.105926	0.090621	-1.09421	-0.774229	0.233693	0.51418	-0.183174	0.0654248	0.933012	0.907367	0.295471	0.537842	0.922708	0.921274	0.0434067	0.0714817	0.99974	0.999787	0.957948	0.948313
PIH1D1	cluster1	-0.075782	-0.0135939	-0.240072	-0.168609	0.019513	0.0776983	-0.155959	-0.622055	0.0713995	0.145129	-0.107122	-0.87853	0.964405	0.9948	0.209841	0.406748	0.970618	0.832577	0.39989	0.000102519	0.99974	0.999787	0.947653	0.0132961
PIKFYVE	cluster1	-0.0744505	0.0342811	-0.144516	-0.281778	-0.123773	0.00710912	-0.422824	-0.595803	0.287815	0.304951	0.0577489	-0.171515	0.957608	0.994091	0.428605	0.0826742	0.746227	0.987089	0.00465461	4.23293e-05	0.99974	0.999787	0.97419	0.672179
PINK1	cluster1	-0.158636	-0.070977	-0.207458	-0.0512438	-0.0253394	0.172934	-0.138615	-0.744671	0.303913	0.196354	-0.132081	-0.727143	0.936077	0.989943	0.356414	0.850958	0.966629	0.638145	0.51514	2.57054e-05	0.99974	0.999787	0.932532	0.0659461
PIP4K2A	cluster1	-0.0319898	0.000126352	-0.0828132	-0.076099	-0.0839303	0.111803	-0.229689	-0.810159	0.27653	0.223888	0.00938276	-0.64862	0.984924	0.999852	0.631187	0.655215	0.814605	0.668622	0.0869818	1.23651e-10	0.99974	0.999787	0.995847	0.0166079
PITHD1	cluster1	0.0169152	0.0208415	-0.129572	-0.104949	-0.0510565	0.0489058	-0.203382	-0.442829	0.135847	0.172337	-0.10604	-0.82381	0.988678	0.9948	0.45544	0.550551	0.902834	0.882272	0.168951	0.00120252	0.99974	0.999787	0.928135	0.0062104
PLA2G7	cluster1	-0.286045	-0.140948	0.118508	-0.755376	0.13042	0.326704	0.165482	-1.2478	0.377527	0.358219	0.52566	-0.323537	0.876837	0.959179	0.649584	8.55323e-05	0.810804	0.339629	0.469581	7.58993e-11	0.99974	0.999787	0.528978	0.496418
PLCL2	cluster1	-0.0635071	0.0156179	-0.0363107	-0.0230763	-0.164942	0.156229	-0.091518	-0.717795	0.258721	0.268447	0.0372844	-0.451724	0.970333	0.9948	0.879405	0.918235	0.654615	0.6058	0.619786	1.5841e-06	0.99974	0.999787	0.984025	0.19052
PLPP1	cluster1	-0.235753	-0.144676	-0.718177	-0.324313	-0.569139	-0.712477	-0.634922	-0.23953	0.754216	0.582467	0.658373	0.722713	0.911096	0.967893	0.00398834	0.203964	0.208394	0.0144318	0.00328942	0.261366	0.99974	0.999787	0.480673	0.166575
PLPP7	cluster1	-0.0828639	0.0778151	-0.185744	-0.0782393	-0.139494	0.0185176	-0.236159	-0.645896	-0.173115	-0.0279441	-0.259562	-0.352598	0.962388	0.98655	0.409181	0.749906	0.800331	0.975855	0.295316	0.00188195	0.99974	0.999787	0.862312	0.537586
PLVAP	cluster1	0.0645344	0.140761	0.356038	0.337822	-0.358039	0.0326141	0.489541	-0.920983	-0.190774	0.025498	0.171046	-0.251508	0.986593	0.98655	0.32615	0.350849	0.64943	0.974078	0.144632	0.00617338	0.99974	0.999787	0.95604	0.781079
PMP22	cluster1	-0.251855	-0.208607	0.32945	-0.0405567	-0.0594291	-0.284781	0.0750792	0.82183	-0.901282	-0.32867	-0.365772	-0.153088	0.935966	0.961319	0.329939	0.922711	0.954077	0.644912	0.848544	0.00328744	0.99974	0.999787	0.851041	0.858398
PNP	cluster1	0.0401935	-0.0313191	-0.599977	-0.1221	-0.165831	-0.105598	-0.643538	-0.595887	0.517858	0.687021	-0.204448	-0.457092	0.988472	0.9948	0.0985419	0.779448	0.821385	0.858553	0.0252966	0.0306677	0.99974	0.999787	0.943512	0.574813
PNPLA2	cluster1	-0.226144	-0.105596	-0.304521	-0.076004	-0.0495357	0.163559	-0.307281	-0.946647	0.376279	0.108545	-0.222453	-0.63797	0.911096	0.981857	0.209671	0.802555	0.943374	0.712638	0.172776	2.39464e-06	0.99974	0.999787	0.879281	0.163449
PPIP5K1	cluster1	0.156372	0.0573538	-0.209742	-0.360067	-0.224237	-0.174549	-0.49018	-0.596862	0.132365	-0.207372	0.00597609	-0.399908	0.935382	0.992043	0.362277	0.0868466	0.604206	0.625578	0.010947	0.00143202	0.99974	0.999787	0.998679	0.409233
PPM1H	cluster1	-0.0788612	0.12024	0.0685925	-0.197559	-0.0605585	0.0230911	-0.311638	-0.581883	0.443331	0.173582	-0.00110548	-8.11e-05	0.964144	0.961916	0.783103	0.342964	0.902834	0.961663	0.0775578	0.000581292	0.99974	0.999787	0.999264	0.999844
PPTC7	cluster1	-0.0249168	0.0479904	-0.046613	-0.343339	0.0506718	0.0685879	-0.233618	-0.598385	-0.0258336	-0.191868	-0.114801	-0.142791	0.986593	0.991128	0.823469	0.0220485	0.909561	0.827972	0.124928	1.93036e-05	0.99974	0.999787	0.922705	0.720953
PRDM1	cluster1	0.074202	0.249717	0.581639	0.193745	-0.186102	0.176288	0.347248	-0.125707	-0.0927293	-0.140431	-0.0406482	0.0643569	0.963923	0.68495	0.000364923	0.308743	0.617457	0.553487	0.0313852	0.465424	0.99974	0.999787	0.982847	0.891521
PRDM5	cluster1	-0.328127	-0.293202	0.191535	-0.94466	-0.00772302	0.0744587	0.185494	-1.41719	-0.0492108	-0.0245402	0.0162589	-0.381075	0.944247	0.963494	0.726238	0.0689162	0.995322	0.938757	0.672292	0.00538823	0.99974	0.999787	0.997307	0.658606
PRDX6	cluster1	-0.218576	-0.0759762	-0.0948141	-0.198563	-0.0864156	0.124943	0.0896572	-0.706298	0.131742	0.0864628	0.113484	-0.538606	0.891025	0.98655	0.705967	0.358317	0.867936	0.744708	0.684698	3.53119e-05	0.99974	0.999787	0.945177	0.165152
PRR5L	cluster1	0.143787	0.0418931	0.290701	0.276232	0.114922	-0.0831779	0.28053	0.0669085	-0.643933	-0.633923	-0.510566	-1.03358	0.929062	0.994091	0.0946551	0.113946	0.788497	0.811507	0.0917501	0.713465	0.99974	0.999787	0.39736	0.00264026
PTGDR	cluster1	0.137905	-0.00857836	-0.219948	0.136525	0.100028	-0.0702594	-0.195762	-0.108715	-0.0427083	0.0883402	-0.187707	-1.04773	0.947199	0.996687	0.412549	0.604664	0.863749	0.885194	0.406022	0.633825	0.99974	0.999787	0.905055	0.0397461
PTK2	cluster1	-0.0133462	0.0832729	-0.0620516	-0.186375	-0.0735849	0.0796775	-0.030879	-0.731587	-0.0931519	-0.00889057	-0.0266024	-0.303941	0.992267	0.974345	0.76138	0.262277	0.86187	0.79521	0.871929	1.27244e-06	0.99974	0.999787	0.988559	0.391854
PTPRCAP	cluster1	-0.147568	-0.183584	-0.325733	0.032543	0.000849502	-0.207073	-0.120365	0.238591	-0.179496	-0.0926841	-0.390922	-0.688434	0.919376	0.839156	0.0492513	0.885799	0.998435	0.458059	0.504425	0.134884	0.99974	0.999787	0.573164	0.0393868
PYURF	cluster1	-0.0668348	0.0956208	-0.0208667	-0.0782368	-0.0513533	0.298568	0.0502192	-0.784136	0.0490467	0.237623	0.153007	-0.84327	0.959662	0.962002	0.924831	0.662961	0.901473	0.165091	0.772201	5.11234e-09	0.99974	0.999787	0.873224	0.00303761
RAB13	cluster1	-0.15435	0.12632	-0.0729238	0.111654	-0.320408	0.0978148	0.254665	-0.634701	0.380593	0.627435	0.416275	0.0948147	0.954268	0.985578	0.859104	0.761857	0.638374	0.880377	0.407439	0.0293633	0.99974	0.999787	0.827799	0.91928
RALGPS1	cluster1	-0.0786012	0.0578867	-0.150501	-0.403108	-0.225208	-0.0511311	-0.32704	-0.769267	-0.0147681	-0.0088359	0.111638	-0.766067	0.934609	0.967893	0.145005	2.54107e-05	0.237658	0.788555	0.000382682	3.50248e-14	0.99974	0.999787	0.84266	0.000227321
RAP2A	cluster1	-0.0138604	0.0663935	-0.0497605	0.0713034	-0.0579325	0.314032	-0.0532154	-0.922563	0.576951	0.443142	0.222477	-0.632999	0.994002	0.993153	0.886605	0.826215	0.933328	0.43538	0.854229	9.06761e-06	0.99974	0.999787	0.894368	0.195071
RASGEF1A	cluster1	0.204384	0.033822	-0.162196	0.10729	0.00576932	-0.0892359	-0.243895	-0.139312	-0.0144792	0.0394553	-0.181955	-0.777524	0.873138	0.994091	0.317161	0.517993	0.990155	0.753804	0.0875028	0.327148	0.99974	0.999787	0.825409	0.00944305
RASGRP3	cluster1	-0.0447991	0.112687	0.0623733	-0.0301318	-0.210542	0.0107319	-0.0131964	-0.583165	0.300594	0.469996	0.373429	0.205733	0.968514	0.888238	0.670025	0.84502	0.361231	0.974755	0.929831	1.92876e-07	0.99974	0.999787	0.371301	0.471421
RBX1	cluster1	-0.109067	0.0621842	-0.0135785	-0.0571025	-0.0888898	0.220176	0.278479	-0.581571	0.200492	0.183379	0.193404	-0.526277	0.957247	0.993685	0.969394	0.852548	0.888921	0.596577	0.239412	0.00452614	0.99974	0.999787	0.910489	0.290456
RC3H1	cluster1	-0.143512	0.095419	-0.143965	-0.496473	-0.211193	0.0855028	-0.394126	-0.700741	0.521631	0.129675	-0.435313	-0.0777918	0.954268	0.990818	0.685524	0.0789523	0.761221	0.896368	0.16322	0.00691532	0.99974	0.999787	0.763353	0.922062
RCAN3	cluster1	0.00686378	0.0217526	-0.249997	-0.305446	-0.286609	-0.371089	-0.583554	-0.508176	0.0196479	0.0551251	-0.375651	-0.242625	0.996415	0.9948	0.235212	0.131317	0.460288	0.199242	0.00135512	0.00459202	0.99974	0.999787	0.690501	0.616609
RCL1	cluster1	-0.0105805	0.0268588	-0.199286	-0.104914	-0.08028	0.0185096	-0.109187	-0.671772	0.0461722	0.216163	0.00992632	-0.552319	0.994002	0.9948	0.292437	0.607733	0.86398	0.969504	0.561688	3.51219e-05	0.99974	0.999787	0.996658	0.154438
RFESD	cluster1	-0.0911591	-0.0388313	0.0617734	-0.168214	-0.120595	0.0955034	0.105474	-0.624468	0.335148	0.507652	0.435773	0.0886814	0.947199	0.993949	0.746407	0.290936	0.739149	0.741397	0.510162	1.6887e-05	0.99974	0.999787	0.432689	0.834796
RGL3	cluster1	0.512624	0.216019	0.122263	-0.0198537	0.348421	0.00802477	-0.328709	-0.665148	-0.131103	-0.124055	-0.650569	-0.437514	0.813275	0.952965	0.764023	0.961759	0.593649	0.992252	0.34292	0.04857	0.99974	0.999787	0.675597	0.567514
RGS6	cluster1	-0.107817	-0.000707613	-0.12821	-0.213175	0.164068	0.0133638	-0.119743	-0.623999	0.70091	-0.188682	-0.185937	-0.317171	0.96501	0.999852	0.704232	0.475608	0.783786	0.984085	0.667516	0.00796024	0.99974	0.999787	0.928289	0.627293
RHBDD1	cluster1	-0.066658	0.0521545	-0.0673005	-0.116073	-0.226445	-0.0148561	-0.113662	-0.745246	0.233586	0.25592	0.187655	-0.229844	0.956634	0.98655	0.703631	0.456506	0.407593	0.969911	0.444389	2.88519e-08	0.99974	0.999787	0.811547	0.498977
RHEX	cluster1	-0.0830161	-0.0650247	-0.217428	0.153032	0.0398887	-0.126039	-0.585719	-0.283348	0.426976	0.247496	0.0963262	-0.476535	0.964405	0.990818	0.335342	0.48649	0.94249	0.722861	0.0013396	0.107279	0.99974	0.999787	0.958745	0.323732
RN7SL1	cluster1	-0.442833	-0.226194	-0.219142	-0.322807	-0.286055	-0.220828	0.0846025	-0.905095	0.754394	0.251905	0.695691	0.204404	0.875725	0.949555	0.560514	0.348298	0.696798	0.715421	0.819028	0.00275546	0.99974	0.999787	0.637942	0.820564
RN7SL172P	cluster1	0.201476	-0.0336165	0.133404	-0.449755	0.178545	0.0128756	-0.462438	-0.94696	-0.170581	-0.58335	-0.367412	-0.0440899	0.929062	0.9948	0.65999	0.0820791	0.726905	0.98344	0.0370165	1.78981e-05	0.99974	0.999787	0.753507	0.943174
RN7SL2	cluster1	-0.376158	-0.305524	-0.0643988	-0.244525	-0.181813	-0.105811	0.126347	-0.69293	0.807601	0.0773273	0.369552	0.276077	0.891025	0.88081	0.880269	0.475608	0.81588	0.866238	0.703817	0.0184119	0.99974	0.999787	0.853888	0.74772
RN7SL334P	cluster1	0.525132	-0.0322139	-0.132198	-0.39307	0.165536	0.0287634	-0.452621	-0.6027	-0.277732	-0.443584	-0.497237	0.0821909	0.497548	0.9948	0.646157	0.102401	0.741884	0.960769	0.0381813	0.00416145	0.99974	0.999787	0.648548	0.894483
RN7SL336P	cluster1	-0.0844065	-0.0675717	-0.10224	-0.510703	-0.0305328	0.05504	-0.370872	-0.765685	0.0294437	-0.122792	-0.130098	-0.25406	0.972354	0.992399	0.744361	0.0378093	0.966629	0.92137	0.12722	0.00106494	0.99974	0.999787	0.952303	0.688591
RN7SL364P	cluster1	0.601967	-0.0145173	0.113172	-0.443443	0.156612	0.178896	-0.16632	-0.624523	0.00782525	-0.144513	-0.120366	-0.364288	0.670099	0.996177	0.769711	0.174806	0.832319	0.746796	0.617027	0.0339564	0.99974	0.999787	0.964359	0.586656
RN7SL381P	cluster1	0.12195	0.125823	0.0747385	-0.324854	0.0566935	-0.105437	-0.138647	-0.606459	0.190043	0.0979078	-0.357133	-0.0207445	0.962657	0.985578	0.853849	0.330045	0.94249	0.845592	0.638403	0.0173414	0.99974	0.999787	0.840518	0.977436
RN7SL404P	cluster1	0.260025	-0.0969628	-0.39918	-0.656873	0.110475	-0.0796285	-0.427395	-0.746882	-0.197565	0.0625699	-0.181481	-0.0258234	0.930199	0.991423	0.297893	0.0677242	0.893598	0.910023	0.174953	0.0163077	0.99974	0.999787	0.948191	0.975101
RN7SL566P	cluster1	0.165476	-0.0751711	-0.316101	-0.473984	0.299621	-0.469736	-0.820694	-1.22055	-0.533792	-0.34805	-0.208228	0.354508	0.953525	0.994091	0.429731	0.208635	0.589301	0.28809	0.00844718	0.000578649	0.99974	0.999787	0.918663	0.552301
RN7SL698P	cluster1	0.49586	-0.149419	-0.0363938	-0.530605	0.0991235	-0.558756	-0.978119	-0.477124	2.00109	1.09143	0.586172	2.03643	0.83269	0.986358	0.943549	0.176344	0.902653	0.234411	0.00478631	0.101273	0.99974	0.999787	0.907671	0.143577
RNF144A	cluster1	0.0424914	0.24722	0.302295	0.112942	-0.0716321	0.330525	0.183639	-0.194115	-0.201006	-0.00278566	0.149481	-0.61265	0.977138	0.474831	0.0214711	0.460036	0.83809	0.0685625	0.163113	0.123855	0.99974	0.999787	0.854235	0.0265735
RNU4-62P	cluster1	0.254091	-0.152104	0.0503219	-0.37106	0.371037	0.242845	-0.101205	-0.659804	-0.0843733	-0.316273	-0.266709	0.144539	0.906974	0.971208	0.891483	0.184016	0.427801	0.566017	0.724844	0.00607742	0.99974	0.999787	0.871941	0.824876
RNU4ATAC18P	cluster1	0.281423	-0.155286	-0.110418	-0.0240355	0.229842	-0.128789	-0.491385	-1.17352	-0.645975	-0.0422396	-0.241266	-0.166897	0.922118	0.984041	0.81246	0.956638	0.761221	0.848989	0.158197	0.00124461	0.99974	0.999787	0.941231	0.868814
RNU6-244P	cluster1	0.277264	0.0969982	-0.428272	-0.30372	0.222809	0.217247	-0.979637	-0.31376	0.550964	0.316432	0.107816	-0.358615	0.889893	0.985578	0.071043	0.207767	0.644921	0.573519	3.36567e-05	0.147489	0.99974	0.999787	0.964015	0.555585
RNU6-610P	cluster1	0.101791	-0.429828	-0.414032	-0.797428	0.394455	0.193037	-0.26445	-0.505584	-0.0729279	-0.161591	-0.0542433	0.125506	0.975901	0.729	0.247235	0.0222519	0.525031	0.751832	0.45766	0.117725	0.99974	0.999787	0.988884	0.885185
RNU6-94P	cluster1	-0.0383961	-0.132214	-0.367502	-0.346242	0.295011	-0.0784416	-0.498978	-0.682881	0.140226	-0.177932	-0.200889	-0.173576	0.986593	0.970867	0.125339	0.145208	0.499463	0.867729	0.0245414	0.00163065	0.99974	0.999787	0.906972	0.781079
ROMO1	cluster1	-0.126268	0.068194	-0.136372	-0.0741717	-0.0185724	0.112881	0.119393	-0.442279	0.0521375	0.163304	0.102697	-0.961058	0.947199	0.990818	0.588863	0.783693	0.977214	0.78506	0.598885	0.0213152	0.99974	0.999787	0.956994	0.0255906
RORC	cluster1	-0.0263467	0.0496889	-0.0643742	-0.380976	0.0177232	-0.155369	-0.350379	-0.726027	0.467552	0.193335	-0.385853	-0.496295	0.987842	0.993949	0.809514	0.0597541	0.975106	0.653089	0.0581753	6.31921e-05	0.99974	0.999787	0.704592	0.290456
RPL19	cluster1	-0.0722792	-0.0581253	-0.288245	-0.0748542	0.00316004	-0.0647141	-0.25425	-0.117284	-0.148183	0.0349441	-0.122553	-0.597461	0.947199	0.980083	0.014429	0.612518	0.993399	0.792579	0.0287342	0.335184	0.99974	0.999787	0.88409	0.0134744
RPL27	cluster1	-0.119927	-0.0855598	-0.367558	-0.159988	0.11158	0.0236067	-0.16366	-0.0239722	-0.0983365	0.120402	-0.0116067	-0.686293	0.936077	0.973527	0.0114126	0.342168	0.763197	0.953313	0.284841	0.88703	0.99974	0.999787	0.994851	0.0176665
RPL27A	cluster1	-0.122944	-0.0947354	-0.399444	-0.147878	0.0160317	-0.079189	-0.270429	-0.0904605	-0.145618	0.0484018	-0.191468	-0.647152	0.927625	0.961319	0.00319555	0.35506	0.970441	0.780768	0.0473046	0.539092	0.99974	0.999787	0.808663	0.0196519
RPL32	cluster1	-0.0960764	-0.0576258	-0.308315	-0.0684281	-0.00139953	-0.0395067	-0.181968	-0.181365	-0.0733389	0.144972	-0.0902828	-0.622297	0.944247	0.98655	0.0196742	0.688555	0.997703	0.900827	0.181092	0.165971	0.99974	0.999787	0.932532	0.0171066
RPL35A	cluster1	-0.13791	-0.0776591	-0.340118	-0.0908523	0.0453056	0.00514525	-0.147776	-0.0630861	-0.0209483	0.159174	-0.0314191	-0.702008	0.912893	0.975735	0.016278	0.607733	0.915641	0.989359	0.328573	0.686166	0.99974	0.999787	0.985421	0.0110397
RPL37A	cluster1	-0.0489306	-0.0582321	-0.332129	-0.0218872	0.047289	-0.106915	-0.211741	0.0685882	-0.0894148	0.0442392	-0.105762	-0.633622	0.977138	0.987318	0.0294615	0.918095	0.917324	0.724065	0.171898	0.683896	0.99974	0.999787	0.931884	0.0382086
RPL7	cluster1	-0.0779974	-0.0998545	-0.339873	-0.122788	-0.0297718	-0.149463	-0.411113	-0.180395	-0.0832328	0.0281772	-0.148148	-0.62295	0.944247	0.908017	0.00128759	0.324166	0.927816	0.419175	5.31413e-05	0.0890495	0.99974	0.999787	0.810404	0.00330707
RPLP1	cluster1	-0.161391	-0.0598565	-0.351258	-0.210436	0.0825927	0.0176353	-0.117167	-0.10254	-0.105954	0.0197306	-0.0893405	-0.666445	0.893174	0.98655	0.0149761	0.18689	0.836317	0.966581	0.468728	0.506807	0.99974	0.999787	0.944583	0.0204566
RPLP2	cluster1	-0.175294	-0.0931122	-0.369009	-0.147338	0.0586231	0.00121664	-0.139943	-0.177723	-0.0640687	0.141442	-0.0503931	-0.653664	0.891025	0.96329	0.00730579	0.361268	0.882204	0.99709	0.3456	0.196659	0.99974	0.999787	0.97419	0.0173287
RPS13	cluster1	-0.119565	-0.0779321	-0.358497	-0.190389	0.0441767	-0.0372553	-0.232468	-0.215385	-0.0407274	0.0643012	-0.0261946	-0.720505	0.915428	0.967893	0.00349512	0.164081	0.903658	0.900674	0.0598764	0.0743536	0.99974	0.999787	0.986842	0.00284123
RPS18	cluster1	-0.0885992	-0.0679129	-0.384519	-0.114058	0.025824	-0.0961147	-0.284019	-0.125713	-0.0620054	0.116494	-0.0108794	-0.68145	0.947199	0.985578	0.0086607	0.526645	0.958706	0.748529	0.0527596	0.41502	0.99974	0.999787	0.995584	0.0204927
RPS19	cluster1	-0.149549	-0.107714	-0.439303	-0.144289	0.0537047	-0.0682228	-0.229558	0.0283005	-0.132986	0.105266	-0.185312	-0.706525	0.911389	0.953872	0.00211478	0.401691	0.901272	0.825533	0.121368	0.868542	0.99974	0.999787	0.828868	0.0142386
RPS25	cluster1	-0.123948	-0.0872696	-0.294556	-0.101499	0.012939	-0.0432219	-0.141449	-0.0487003	-0.117282	0.0527562	-0.036799	-0.605913	0.917801	0.963515	0.0291605	0.532994	0.97625	0.889531	0.317099	0.745108	0.99974	0.999787	0.980628	0.0219946
RPS27	cluster1	-0.0746474	-0.0619749	-0.358452	-0.140758	0.1809	0.033778	-0.0040779	0.044118	-0.0928031	0.0451665	-0.0444046	-0.684438	0.961886	0.989943	0.0342784	0.481202	0.639224	0.937929	0.985278	0.818119	0.99974	0.999787	0.981251	0.0428893
RPS28	cluster1	-0.11325	-0.0683215	-0.314976	-0.11265	0.0392221	0.0226562	-0.0716889	-0.0585005	-0.0137026	0.0249637	-0.0854516	-0.632076	0.935217	0.977403	0.0212735	0.490353	0.923298	0.951893	0.652952	0.697663	0.99974	0.999787	0.943969	0.0194716
RPS4X	cluster1	-0.137918	-0.0906224	-0.35988	-0.114677	-0.0530756	-0.111306	-0.34829	-0.390076	-0.0744577	0.0601731	-0.173252	-0.673987	0.916528	0.967893	0.0128434	0.514115	0.900933	0.692894	0.0130153	0.00429232	0.99974	0.999787	0.840518	0.0174456
RPS6	cluster1	-0.123574	-0.0867185	-0.37538	-0.0918483	-0.0285003	-0.0768146	-0.343294	-0.228202	-0.0772999	0.0790769	-0.204984	-0.729461	0.911096	0.956299	0.00124052	0.527882	0.939723	0.750536	0.00258553	0.047733	0.99974	0.999787	0.735598	0.00144046
RPS8	cluster1	-0.0881031	-0.0968353	-0.411697	-0.119794	-0.0275182	-0.177359	-0.384115	-0.0620982	-0.162102	0.070798	-0.198539	-0.64056	0.947199	0.956747	0.00160625	0.452342	0.949447	0.442402	0.00270438	0.675712	0.99974	0.999787	0.786704	0.0170471
RSPH3	cluster1	-0.0907376	-0.085731	-0.2411	-0.421143	0.0760075	0.103737	-0.221504	-0.679043	0.185461	-0.00789303	-0.440181	-0.293718	0.947199	0.972044	0.119157	0.00398856	0.843004	0.709183	0.130572	1.33247e-06	0.99974	0.999787	0.445528	0.406539
RYBP	cluster1	-0.161976	-0.0268273	0.0856045	-0.217457	-0.202023	0.00989241	-0.0599782	-0.649658	0.0586656	0.039888	-0.0624704	-0.0839928	0.889893	0.994091	0.579859	0.0994866	0.406467	0.977769	0.668778	4.07729e-08	0.99974	0.999787	0.957948	0.807413
RYK	cluster1	-0.0326322	0.0599557	-0.0994767	-0.349838	0.133294	0.0762157	-0.23122	-0.681961	0.135627	-0.139446	0.30233	-0.527525	0.985884	0.98655	0.608515	0.0267108	0.711249	0.804639	0.137323	4.83756e-06	0.99974	0.999787	0.680991	0.135055
S100A3	cluster1	-0.0931602	-0.301178	-0.852836	-0.40019	0.38862	0.0324449	-0.116262	0.221503	1.02092	0.589569	0.353928	0.501754	0.966931	0.750213	0.000326053	0.095463	0.380179	0.959779	0.668904	0.333042	0.99974	0.999787	0.82607	0.433438
SAV1	cluster1	-0.0250884	-0.0124532	-0.128802	-0.0539078	-0.210147	-0.000785901	-0.280756	-0.760375	0.16492	0.0469063	-0.115135	-0.73267	0.987842	0.9948	0.559053	0.821265	0.59149	0.997985	0.114275	9.85951e-06	0.99974	0.999787	0.943646	0.0755288
SCAI	cluster1	-0.279457	-0.0199891	-0.224789	-0.204004	-0.823776	-0.421763	-0.469796	-0.312956	0.311136	0.142182	0.0195328	-0.069646	0.880007	0.9948	0.321848	0.362388	0.0348545	0.15614	0.0166774	0.0991807	0.99974	0.999787	0.993654	0.902682
SCARNA13	cluster1	0.0717997	-0.0692028	-0.362337	-0.314058	0.273445	0.0587778	-0.489299	-0.196082	0.359267	0.0209023	0.190601	-0.878157	0.96815	0.986672	0.0570888	0.102121	0.46567	0.891646	0.0095127	0.300522	0.99974	0.999787	0.877976	0.0383793
SCML1	cluster1	-0.0226559	0.14555	-0.00253782	-0.243885	-0.318753	-0.0643921	-0.29818	-0.726508	-0.13011	0.169944	0.0430347	-0.0240625	0.990966	0.96218	0.994117	0.339931	0.51281	0.904271	0.208932	0.00118559	0.99974	0.999787	0.986973	0.967564
SCN5A	cluster1	0.171364	0.0689761	0.128852	0.434684	-0.363753	0.00187447	-1.33074	-1.51647	1.09461	0.253321	0.0237802	0.278895	0.981524	0.9948	0.903404	0.58774	0.733633	0.997985	0.0271635	0.00751004	0.99974	0.999787	0.999148	0.933988
SCN9A	cluster1	0.0784571	0.24222	0.0202333	-0.168578	-0.296582	-0.0423549	0.130579	-0.705149	0.0814042	0.346908	0.406416	-0.387953	0.978855	0.908294	0.961938	0.617424	0.644964	0.955112	0.679822	0.0106626	0.99974	0.999787	0.74945	0.547363
SEC62	cluster1	-0.124399	-0.094323	-0.0338936	-0.156971	-0.0668369	0.111999	-0.117604	-0.621984	0.267748	0.139154	0.132044	0.0854662	0.944247	0.976026	0.898709	0.447718	0.898939	0.7632	0.564239	0.000193866	0.99974	0.999787	0.923408	0.86202
SELENOK	cluster1	-0.133905	0.0561143	-0.104556	-0.0351546	-0.0508937	0.137398	0.0514669	-0.786415	0.240048	0.287007	0.180658	-0.619743	0.936077	0.990882	0.621938	0.879938	0.918011	0.670302	0.802382	4.79017e-07	0.99974	0.999787	0.870451	0.076734
SEMA4A	cluster1	-0.160042	-0.162973	-0.288142	-0.582433	0.213261	0.223156	-0.258625	-0.448454	0.0523697	-0.124837	-0.269204	-0.427639	0.923966	0.908017	0.124449	0.000735512	0.610156	0.492381	0.163491	0.00865605	0.99974	0.999787	0.771451	0.272853
SERPINB6	cluster1	0.222915	-0.0721134	-0.0289676	0.410615	0.316133	-0.139706	-0.00692205	0.664203	-0.0704925	0.192643	-0.339366	-0.747148	0.911096	0.991128	0.934729	0.0656188	0.490655	0.769702	0.981443	0.000866624	0.99974	0.999787	0.768091	0.138196
SERPINF2	cluster1	0.254215	0.135576	-0.231551	-0.129558	0.169287	0.0477735	-0.499489	-0.629205	0.279064	-0.453385	-0.210767	-0.412246	0.891025	0.966004	0.361066	0.625049	0.740264	0.926699	0.0232796	0.00325485	0.99974	0.999787	0.897983	0.458319
SETD9	cluster1	-0.214707	-0.172655	-0.169874	-0.482196	-0.0828409	0.133047	0.119963	-0.88935	0.479757	0.437122	0.516628	-0.343492	0.891025	0.900743	0.430968	0.0107063	0.867183	0.689443	0.537031	1.72376e-06	0.99974	0.999787	0.457893	0.483066
SGMS1	cluster1	-0.201809	-0.0759024	-0.094781	-0.287938	0.0825986	0.170533	-0.23084	-0.663996	0.240862	0.0469198	-0.127324	-0.324428	0.889893	0.976906	0.620872	0.0658345	0.84243	0.534102	0.134224	2.89347e-06	0.99974	0.999787	0.910821	0.35088
SGMS2	cluster1	0.205348	0.325884	-0.161156	-0.339597	-0.0305564	0.155483	-0.476901	-0.627638	0.600471	0.386674	0.228774	-0.384603	0.916528	0.687564	0.58159	0.183265	0.965685	0.717108	0.0383566	0.00485143	0.99974	0.999787	0.897589	0.556388
SH3RF1	cluster1	0.0148148	0.0819122	-0.0764431	-0.179638	-0.145637	0.1758	-0.137544	-0.148594	-0.0609078	-0.188199	-0.103246	-0.964881	0.993392	0.98655	0.783252	0.443323	0.774307	0.627977	0.537545	0.470999	0.99974	0.999787	0.951184	0.0210659
SHC3	cluster1	-0.0581128	-0.00350958	-0.247077	-0.405163	-0.24081	-0.755644	-0.56565	-0.565351	-0.201906	0.252385	-0.120448	-0.316173	0.978855	0.998263	0.278713	0.0553557	0.600355	0.00410269	0.00573348	0.00449556	0.99974	0.999787	0.948191	0.535917
SHLD1	cluster1	-0.0280397	0.129779	0.00232779	-0.139601	-0.136091	0.10554	0.191923	-1.0113	0.1467	0.380555	0.142341	-0.830073	0.988678	0.975735	0.994683	0.647148	0.836223	0.835829	0.462819	5.7314e-05	0.99974	0.999787	0.952765	0.217715
SIRPB2	cluster1	-0.12255	-0.115307	-0.267448	-0.613913	0.198579	0.26024	-0.339993	-0.609932	0.427438	0.00239175	-0.206195	-0.426544	0.952308	0.976565	0.27694	0.00478421	0.725689	0.530003	0.135987	0.00394815	0.99974	0.999787	0.89781	0.411144
SLAMF8	cluster1	0.129305	-0.0479227	0.23047	0.178363	-0.0366302	-0.00598495	-0.375656	0.580389	-0.656534	-0.851688	-0.777017	-0.270973	0.947199	0.994091	0.358202	0.485533	0.960724	0.99226	0.12389	0.00419368	0.99974	0.999787	0.175543	0.529986
SLC15A2	cluster1	0.0778211	0.187128	-0.0411953	-0.288767	0.137752	0.305002	0.240422	-0.62025	0.379182	0.145999	0.384523	-0.00835011	0.960341	0.857581	0.872304	0.122355	0.756442	0.2761	0.188642	0.000382202	0.99974	0.999787	0.643376	0.986897
SLC16A1	cluster1	0.25102	0.325438	0.128809	0.344933	-0.198811	0.163781	-0.228548	-0.750017	0.555578	0.851552	0.265858	-0.469519	0.923966	0.826581	0.736578	0.262772	0.789931	0.774975	0.473796	0.00960177	0.99974	0.999787	0.904846	0.560758
SLC16A10	cluster1	0.0948457	0.15249	0.0391882	0.186247	-0.288053	0.20788	0.00310078	-0.588986	0.397986	0.360434	0.31088	-0.114239	0.956806	0.935319	0.890628	0.385039	0.51281	0.553353	0.990392	0.00338693	0.99974	0.999787	0.758907	0.836111
SLC23A3	cluster1	0.49694	0.48642	-0.0701079	0.193093	0.479325	0.791631	0.283923	0.205846	-0.480553	0.0111502	-0.0767065	-0.584553	0.749547	0.484074	0.861763	0.543187	0.373172	0.019757	0.338291	0.472631	0.99974	0.999787	0.97904	0.382217
SLC25A27	cluster1	-0.0423612	0.116557	0.119445	-0.456848	0.0628795	0.259914	-0.0894483	-1.03342	0.353777	0.183499	0.0738673	-0.524696	0.986593	0.973602	0.648665	0.0285143	0.917324	0.465526	0.707591	2.01459e-07	0.99974	0.999787	0.974225	0.264968
SLC25A38	cluster1	-0.0601841	0.0213207	-0.146766	-0.182731	-0.135807	0.0834675	-0.0895606	-1.08107	0.0754536	0.193605	0.00796073	-0.809965	0.977561	0.9948	0.534436	0.412262	0.783786	0.83968	0.690725	2.01259e-09	0.99974	0.999787	0.997833	0.0403399
SLC30A4	cluster1	-0.126752	0.149121	-0.216074	-0.211256	-0.345481	-0.297778	-0.534683	-0.778112	0.249416	0.295951	0.114315	-0.404562	0.947199	0.959351	0.406887	0.4034	0.442807	0.428472	0.0154413	0.000333564	0.99974	0.999787	0.95729	0.48195
SLC44A2	cluster1	0.0984615	-0.0550501	-0.134282	-0.0480257	-0.00472652	-0.13567	-0.360448	-0.36982	-0.0770712	-0.0311224	-0.282354	-0.759627	0.891025	0.963637	0.137353	0.654509	0.987561	0.333734	6.88175e-06	4.37669e-06	0.99974	0.999787	0.344453	5.07011e-06
SMAD7	cluster1	0.0800193	0.165666	0.0151308	-0.188778	0.108757	0.114622	-0.0308681	-0.324737	-0.295081	-0.143714	-0.297928	-0.730055	0.947199	0.780199	0.941922	0.199018	0.726905	0.627213	0.848524	0.00935587	0.99974	0.999787	0.611575	0.0102301
SMCO4	cluster1	-0.118246	-0.0315073	-0.172757	0.106144	0.00175999	-0.129577	-0.216757	0.177653	-0.286971	-0.0323874	-0.370078	-0.691927	0.931654	0.994091	0.273342	0.513507	0.997373	0.631133	0.140334	0.19344	0.99974	0.999787	0.581594	0.0414487
SNORA15B-2	cluster1	0.0149952	0.220282	0.218295	-0.0738923	-0.330047	-0.0771395	0.0445883	-0.692409	0.283358	0.146671	0.00706079	0.231619	0.994466	0.941836	0.533867	0.852346	0.608268	0.909899	0.901848	0.0138066	0.99974	0.999787	0.998837	0.740504
SNORA3B	cluster1	0.412912	0.281495	0.164358	-0.265894	-0.136251	0.0705729	-0.248494	-0.687497	-0.344026	-0.224142	0.293303	-0.753658	0.851545	0.866779	0.643697	0.420816	0.842136	0.902315	0.359735	0.00920048	0.99974	0.999787	0.839063	0.302057
SNORA5C	cluster1	0.211075	0.0083973	-0.798819	-0.21827	0.476272	0.649618	0.198687	0.342992	-0.490615	0.341774	-0.115331	0.118886	0.942894	0.996687	0.0295251	0.545909	0.525258	0.222129	0.637353	0.332359	0.99974	0.999787	0.97075	0.881147
SNORA71E	cluster1	-0.0122273	0.265019	-0.745363	-0.180261	-0.0292935	-0.0507378	-0.410964	-0.962438	0.659464	0.502467	0.720259	0.613432	0.995223	0.897433	0.0293743	0.613277	0.976886	0.951845	0.269251	0.0108705	0.99974	0.999787	0.614452	0.417451
SNORA81	cluster1	0.249584	0.380886	0.313005	-0.0441568	-0.159974	0.101286	-0.151193	-0.641084	0.265326	0.180071	0.328731	0.0327817	0.915428	0.696923	0.29485	0.905546	0.816941	0.853522	0.613186	0.0124499	0.99974	0.999787	0.825019	0.963893
SNORD101	cluster1	0.333049	0.303745	-0.0686535	-0.119408	-0.148596	-0.236743	-0.35576	-0.681663	0.282656	0.151333	-0.170151	-0.0780849	0.891025	0.86979	0.881119	0.76397	0.835213	0.627393	0.214444	0.0149756	0.99974	0.999787	0.951004	0.926081
SNORD83A	cluster1	0.047547	0.0462815	-0.144533	-0.172456	-0.282674	0.0406612	-0.348839	-0.617122	0.403134	-0.355391	-0.113855	0.122966	0.986593	0.9948	0.710909	0.635691	0.684574	0.95799	0.269192	0.0408343	0.99974	0.999787	0.96776	0.867938
SNORD84	cluster1	0.0616577	-0.0292373	-0.0258217	-0.322513	-0.107434	-0.0174118	-0.713961	-0.697526	0.367233	0.115687	-0.0327191	0.376238	0.98564	0.9948	0.952387	0.326731	0.900933	0.983716	0.0359402	0.0293287	0.99974	0.999787	0.992026	0.535696
SNORD86	cluster1	0.353939	0.250328	-0.228217	-0.168458	0.178619	0.189017	-0.190884	-0.0213543	-0.47736	-0.368132	-0.297481	-0.753998	0.726908	0.702951	0.263626	0.418478	0.669323	0.560971	0.335401	0.918959	0.99974	0.999787	0.738171	0.0458789
SNORD89	cluster1	0.185798	0.176884	0.159459	-0.344721	0.331293	0.204253	-0.0573931	-0.605314	0.144313	-0.0168233	-0.168709	-0.248481	0.933908	0.937386	0.568567	0.172868	0.445175	0.607671	0.83801	0.00653604	0.99974	0.999787	0.92392	0.671976
SPECC1	cluster1	-0.0590428	0.0821379	-0.0575779	-0.135921	-0.267601	0.0785351	-0.115109	-1.02249	0.245568	0.367022	0.19549	-0.570049	0.978855	0.98655	0.844991	0.59086	0.570944	0.865086	0.640815	1.89534e-06	0.99974	0.999787	0.897983	0.246326
SPTB	cluster1	0.228156	0.20429	0.0105094	0.293113	-0.201769	0.318065	0.0358623	-0.984783	0.413201	0.464382	0.098668	-0.460989	0.936284	0.956433	0.98195	0.367311	0.800722	0.553353	0.9272	0.00119045	0.99974	0.999787	0.977677	0.555676
SRPK3	cluster1	0.125341	0.176526	-0.170712	-0.31071	0.0784919	0.175742	0.120245	-1.27951	-0.359404	0.501864	0.49456	-0.214918	0.968263	0.974345	0.689396	0.410091	0.956537	0.847821	0.826533	0.0368434	0.99974	0.999787	0.77402	0.817808
SRXN1	cluster1	-0.0328182	0.0646681	-0.181173	-0.135551	-0.048644	0.224254	-0.104188	-0.701127	-0.0923003	-0.26658	-0.604374	-0.509552	0.987842	0.993949	0.54316	0.6467	0.950478	0.608387	0.719511	0.00394986	0.99974	0.999787	0.591296	0.390705
STAG3	cluster1	0.100263	0.0163831	-0.245509	-0.245712	0.0589267	-0.0624373	-0.23506	-0.338797	-0.110157	-0.289282	-0.310596	-0.605493	0.939186	0.9948	0.0753795	0.0732481	0.868995	0.818804	0.0731859	0.00653816	0.99974	0.999787	0.615391	0.0410699
STAP1	cluster1	-0.0928341	0.00278521	0.048716	-0.182015	-0.240396	-0.157682	0.125385	-0.311955	0.111552	0.187868	0.350515	0.889907	0.947199	0.998205	0.815916	0.278182	0.435932	0.564169	0.43238	0.030171	0.99974	0.999787	0.598668	0.00248902
STARD9	cluster1	0.0671465	0.154945	-0.171536	-0.341171	-0.229828	0.0941404	-0.38392	-0.632331	0.077777	-0.0791543	-0.275868	-0.43265	0.973646	0.925459	0.453601	0.0943107	0.613076	0.81814	0.0624324	0.00141993	0.99974	0.999787	0.802025	0.343582
STK17A	cluster1	-0.109916	0.0128552	-0.0916932	-0.139353	-0.195199	-0.0505813	-0.0942167	-0.77837	0.13967	0.209516	0.142843	-0.410374	0.935217	0.9948	0.583051	0.360613	0.49703	0.866924	0.543155	1.27776e-09	0.99974	0.999787	0.868024	0.135281
STKLD1	cluster1	0.233237	0.168605	-0.290493	-0.603779	0.380685	0.106491	-0.488978	-0.122602	0.421847	0.302614	0.251824	-0.863996	0.912893	0.959179	0.309458	0.0208457	0.453156	0.845027	0.0758641	0.660292	0.99974	0.999787	0.885961	0.205574
SUN1	cluster1	0.0316306	0.0500729	-0.301227	-0.334914	-0.030343	-0.110947	-0.512933	-0.631763	0.0594339	0.0402845	-0.121532	-0.462762	0.975901	0.974345	0.000587031	0.000151393	0.91058	0.485394	2.00918e-09	8.69315e-13	0.99974	0.999787	0.820354	0.0122051
SVOPL	cluster1	-0.0262924	0.0920354	-0.155204	0.0052868	-0.0651669	-0.0488447	-0.463563	-0.749118	0.31419	0.328818	0.242485	-0.831753	0.988472	0.98655	0.582083	0.985739	0.924967	0.93394	0.052864	0.00123113	0.99974	0.999787	0.851041	0.0958428
SWAP70	cluster1	-0.0370208	-0.096892	-0.18	-0.290131	-0.106091	-0.148093	-0.314062	-0.605137	0.0912313	0.099595	-0.0554944	-0.26508	0.977138	0.924069	0.133971	0.0106013	0.68852	0.437929	0.00323479	1.02746e-08	0.99974	0.999787	0.957925	0.296046
SWI5	cluster1	-0.352087	-0.202202	-0.446907	-0.00515136	0.323012	0.366258	0.523913	0.694764	0.231529	-0.0644168	-0.0192666	-0.83726	0.889893	0.9378	0.116157	0.987783	0.641	0.481735	0.0770024	0.0110882	0.99974	0.999787	0.994933	0.211252
SYCP2	cluster1	-0.10399	-0.0537489	-0.498143	-0.795182	0.156046	0.162662	-0.504556	-0.691375	0.307996	0.460805	0.102112	-0.404367	0.96815	0.994091	0.0739201	0.00331983	0.814813	0.746848	0.0590685	0.00710027	0.99974	0.999787	0.970921	0.551143
TACC1	cluster1	-0.0950718	-0.0559839	-0.195599	-0.22151	-0.0573699	0.0332471	-0.49541	-0.644275	0.293936	0.139923	-0.231027	-0.541821	0.944247	0.98655	0.184812	0.12771	0.882204	0.921366	0.000123671	5.57598e-07	0.99974	0.999787	0.746646	0.0600105
TAL1	cluster1	0.0943009	0.188706	-0.0168938	0.216469	-0.189739	0.247912	-0.0316509	-0.996774	0.538894	0.346837	0.192883	-0.776621	0.970836	0.946049	0.966132	0.45109	0.791566	0.612843	0.928989	0.000582854	0.99974	0.999787	0.932532	0.274688
TATDN1	cluster1	-0.132139	-0.0226664	-0.0366023	-0.232052	-0.0694327	0.00468518	-0.0324785	-0.717473	0.134426	0.234986	0.213115	-0.270325	0.911389	0.9948	0.844822	0.0955597	0.845889	0.989403	0.843288	4.839e-08	0.99974	0.999787	0.765641	0.412683
TBC1D9	cluster1	-0.0828477	0.0507284	-0.0759184	-0.21796	-0.339251	-0.178806	-0.382819	-0.757486	-0.0876834	0.107301	0.114818	-0.153985	0.947199	0.98655	0.643909	0.10693	0.193272	0.413101	0.00174936	5.25484e-10	0.99974	0.999787	0.904116	0.635755
TCF4	cluster1	-0.0970598	0.0815244	0.169301	-0.161725	-0.35773	-0.0625043	0.334981	-0.666538	-0.00647847	0.144125	0.402643	0.492889	0.947199	0.974345	0.307499	0.33435	0.246235	0.847336	0.0214689	5.65402e-06	0.99974	0.999787	0.50462	0.129049
TEKT1	cluster1	-0.106124	0.0571123	-0.113306	-0.0988604	-0.0779575	0.100778	0.229009	-0.727586	0.109207	0.198907	0.178478	-0.149264	0.947199	0.991128	0.627851	0.664335	0.882204	0.789266	0.225675	9.96783e-05	0.99974	0.999787	0.906392	0.794784
TENM2	cluster1	0.132681	-0.0285018	0.872363	0.302121	-0.290832	0.172	0.200927	-0.730901	0.311377	-0.412105	0.587089	0.341865	0.977561	0.9948	0.0354663	0.550765	0.773007	0.827257	0.643886	0.0654409	0.99974	0.999787	0.782579	0.748462
TGIF1	cluster1	-0.0434026	-0.0939992	-0.316351	-0.155227	0.00085394	-0.127779	-0.218851	-0.312562	-0.319313	-0.0591435	-0.126634	-0.712766	0.956428	0.851534	0.000140026	0.0819396	0.997703	0.368312	0.00874316	0.000117527	0.99974	0.999787	0.791378	5.64005e-05
THAP8	cluster1	-0.0153526	-0.00649034	-0.211709	-0.0430189	-0.0617719	-0.218287	-0.751346	0.191718	0.242558	0.175723	-0.481652	0.349714	0.994002	0.996819	0.46483	0.895334	0.933641	0.648688	0.00542407	0.426898	0.99974	0.999787	0.735169	0.557011
THRB	cluster1	-0.239489	-0.486043	-0.946991	-1.22946	-0.48784	-0.410041	-0.5232	-0.365106	0.243285	0.249415	0.210777	0.505493	0.947199	0.859334	0.0863639	0.0355275	0.686814	0.669375	0.355184	0.46705	0.99974	0.999787	0.950576	0.57052
TIMM10	cluster1	0.0539289	-0.0523835	0.081735	0.0799741	0.114076	0.0207297	0.273553	0.670689	-0.200003	-0.411362	0.258991	-0.434101	0.977561	0.992043	0.727656	0.721283	0.814147	0.969161	0.135969	3.56097e-05	0.99974	0.999787	0.790465	0.314681
TLE1	cluster1	-0.264415	-0.029179	-0.134288	-0.487267	0.00100532	0.296924	-0.226506	-1.01419	0.0936923	0.235546	0.545678	-0.587659	0.875725	0.9948	0.553063	0.00869584	0.998435	0.317684	0.251722	9.82627e-08	0.99974	0.999787	0.42602	0.174617
TMC4	cluster1	0.756	0.455157	0.482275	0.146276	0.595285	0.119471	-0.352672	-1.26679	1.08449	0.65547	-0.687879	-0.0587681	0.682797	0.766604	0.214014	0.757937	0.334702	0.865086	0.374152	0.00576168	0.99974	0.999787	0.75713	0.953033
TMCC2	cluster1	0.113856	0.323133	0.133233	0.418965	-0.144723	0.31107	0.181426	-0.603347	0.544438	0.441435	-0.022681	-0.888623	0.972354	0.877559	0.7521	0.225568	0.867183	0.583684	0.606833	0.0433863	0.99974	0.999787	0.995826	0.220964
TMED5	cluster1	-0.115849	-0.0781829	0.0422546	-0.0927625	0.0435402	0.0706323	0.0258243	-0.127772	0.321633	0.12525	0.265364	0.591713	0.935217	0.974345	0.831063	0.589582	0.918011	0.811427	0.888207	0.379244	0.99974	0.999787	0.705401	0.0485058
TMEM14B	cluster1	-0.0194433	0.0962241	-0.12826	-0.0995658	-0.0475588	0.0144515	-0.104264	-0.335958	0.208641	0.174212	0.15462	-0.80964	0.988472	0.967893	0.485783	0.595508	0.914881	0.974078	0.531357	0.0177504	0.99974	0.999787	0.883612	0.00773224
TMEM8B	cluster1	0.108474	-0.143722	-0.520786	-0.257101	0.0564504	-0.154674	-0.78696	-0.0456714	0.0862881	0.352562	-0.207994	-0.304295	0.944247	0.905756	0.000963347	0.119999	0.906921	0.61883	2.59117e-06	0.806135	0.99974	0.999787	0.83117	0.440747
TMPRSS9	cluster1	-0.304621	0.303547	-0.33204	0.0737219	-0.0519851	0.387196	-0.0554156	-1.07467	0.0768984	0.734086	-0.0758413	-0.73932	0.942894	0.93644	0.503509	0.890176	0.970485	0.636726	0.925758	0.0231062	0.99974	0.999787	0.991958	0.631456
TNFRSF13B	cluster1	-0.0025501	-0.0190809	-0.256212	-0.0705737	-0.00405526	-0.166712	-0.333849	-0.662074	-0.175443	0.0348085	-0.0869206	-0.692051	0.99904	0.9948	0.21704	0.770561	0.995665	0.687313	0.128632	0.0016088	0.99974	0.999787	0.966334	0.134515
TOMM7	cluster1	-0.113704	-0.0969466	-0.435177	-0.153875	0.0367532	-0.0989333	-0.261771	-0.0724875	-0.0761842	0.0303002	-0.122837	-0.722629	0.94115	0.963494	0.00276554	0.366177	0.936843	0.744419	0.0783515	0.654895	0.99974	0.999787	0.91228	0.0164916
TOR1A	cluster1	-0.0996294	0.0547463	0.0386392	0.0601263	-0.152288	0.152468	0.0550845	-1.39763	0.198978	0.256542	0.232925	-0.371727	0.967132	0.994091	0.918665	0.858669	0.810804	0.757679	0.858481	2.09349e-10	0.99974	0.999787	0.887043	0.496654
TPH1	cluster1	-0.162283	-0.148575	-0.0547914	-0.657121	-0.568044	0.10184	0.152278	-0.918518	0.949604	0.516422	0.586065	0.517584	0.956634	0.985578	0.911835	0.0615923	0.433556	0.895863	0.69009	0.00848115	0.99974	0.999787	0.900042	0.77672
TPT1	cluster1	-0.186837	0.0285026	0.0232946	0.116266	-0.106797	0.0610201	0.129134	-0.816142	0.224958	0.240941	0.330417	-0.291031	0.94115	0.9948	0.950912	0.715878	0.876976	0.919588	0.655867	0.000338959	0.99974	0.999787	0.823047	0.643773
TRAF1	cluster1	0.15158	0.0132234	-0.19642	-0.0534147	0.0532386	-0.122565	-0.400795	-0.252016	-0.126962	0.0274297	-0.278064	-0.657138	0.874912	0.9948	0.0707136	0.685717	0.851765	0.50786	6.22963e-05	0.0113085	0.99974	0.999787	0.516709	0.00233341
TRAV39	cluster1	0.126405	-0.151634	-0.0310552	-0.0769359	0.0465222	-0.175488	0.0917283	0.585248	-0.531338	-0.541359	-0.229198	-0.0709325	0.965135	0.980083	0.948273	0.853527	0.965118	0.8	0.816535	0.0415315	0.99974	0.999787	0.953078	0.952174
TRIM47	cluster1	-0.029061	0.0191713	-0.316075	-0.16658	-0.0761575	-0.194311	-0.138279	-0.657303	-0.221309	-0.0458505	-0.325504	-0.493352	0.986593	0.9948	0.102916	0.416013	0.893316	0.599458	0.535196	0.000915442	0.99974	0.999787	0.758323	0.285213
TRIM59	cluster1	-0.0190494	0.0452035	0.00664462	-0.0974979	-0.158852	0.0847505	0.101442	-0.875277	0.439275	0.519805	0.47025	-0.565343	0.991852	0.994091	0.983927	0.708178	0.756206	0.844748	0.666436	2.40457e-05	0.99974	0.999787	0.625895	0.28624
TRPC6	cluster1	0.0519087	0.16733	0.49675	0.110347	-0.155031	-0.23848	0.0442118	-0.580036	0.484133	0.0952593	0.376739	-0.363715	0.986593	0.963494	0.0541804	0.743065	0.812977	0.604793	0.887207	0.0179908	0.99974	0.999787	0.774026	0.579992
TSEN54	cluster1	0.291903	0.139478	-0.128275	0.0142265	0.16234	-0.0313149	-0.289385	-0.126912	-0.175526	-0.0370283	-0.203092	-0.817222	0.529936	0.829189	0.353525	0.93253	0.525801	0.913935	0.0134552	0.293965	0.99974	0.999787	0.752376	0.000911282
TSPAN7	cluster1	0.175126	0.275049	0.294319	0.266505	-0.1559	0.219047	0.222296	-0.663258	0.459179	0.2492	0.139018	-0.375629	0.930199	0.729	0.177315	0.226062	0.769447	0.545605	0.299792	0.00131739	0.99974	0.999787	0.93217	0.452012
TSPOAP1	cluster1	0.287083	0.107198	-0.102653	-0.140815	0.0733085	-0.0703993	-0.342898	-0.242529	-0.0888588	0.0385578	-0.216458	-0.709666	0.749547	0.954946	0.587838	0.416977	0.861983	0.827072	0.0245444	0.103768	0.99974	0.999787	0.788155	0.0226073
TTC1	cluster1	-0.0774882	0.037157	-0.077905	-0.11838	-0.046091	0.103625	-0.00946446	-0.624144	0.0631514	0.250451	0.00964571	-0.711984	0.967121	0.9948	0.761094	0.607781	0.936097	0.787935	0.970165	0.000313276	0.99974	0.999787	0.997307	0.0688715
TUBB6	cluster1	0.0281473	0.102993	-0.357118	-0.17427	-0.0748836	-0.0490483	-0.50172	-0.841935	0.0549464	0.303412	0.0917677	-0.569185	0.986593	0.971208	0.0484184	0.378012	0.886533	0.912028	0.00677498	5.50325e-06	0.99974	0.999787	0.957293	0.184057
TXNDC16	cluster1	-0.145063	-0.020547	-0.277533	-0.292502	-0.102406	0.0332289	-0.467372	-0.907785	0.454009	0.40884	0.0888163	-0.596898	0.90382	0.9948	0.0540324	0.0398442	0.770536	0.92099	0.000596211	2.78577e-10	0.99974	0.999787	0.942534	0.0549141
TXNRD3	cluster1	0.274701	0.274959	-0.228265	0.119149	0.0526651	-0.00824291	-0.66675	0.0543247	0.0391756	0.130065	0.0969816	-0.0338152	0.933823	0.925459	0.602648	0.7868	0.959232	0.99226	0.0445408	0.877826	0.99974	0.999787	0.975444	0.966002
UBALD1	cluster1	-0.0569277	-0.0358089	-0.138004	0.0253012	-0.0761401	0.0256257	-0.0670674	-0.979902	0.547617	0.0706682	0.0323599	-0.834726	0.978855	0.9948	0.582772	0.926186	0.898574	0.964726	0.787368	2.17768e-06	0.99974	0.999787	0.989873	0.0725698
UBB	cluster1	-0.190572	0.0233089	0.0055445	-0.000659388	-0.177517	0.0732032	0.117663	-1.15663	0.166931	0.114456	0.0359728	-0.783086	0.942894	0.9948	0.989254	0.998523	0.776603	0.901487	0.685237	2.06163e-07	0.99974	0.999787	0.990602	0.118266
UBE2H	cluster1	-0.0193437	0.053324	-0.135688	-0.0332095	-0.0771652	0.150653	-0.235479	-0.7065	0.301971	0.242425	-0.091039	-0.699209	0.988472	0.990874	0.473547	0.880685	0.861429	0.611838	0.141325	1.79952e-06	0.99974	0.999787	0.9486	0.0298992
UBE2O	cluster1	0.122489	0.139006	0.035575	0.381462	-0.266978	0.294456	0.0830714	-0.839979	0.514093	0.362116	0.0297998	-0.311116	0.965386	0.980083	0.936178	0.241125	0.686814	0.567214	0.809307	0.00116894	0.99974	0.999787	0.992906	0.670242
UBFD1	cluster1	-0.0345831	0.0643366	-0.0859867	0.00135523	-0.116013	0.0274619	0.00717368	-0.584215	0.100904	0.199088	0.0661937	-0.188713	0.978855	0.976565	0.581648	0.994135	0.69775	0.929647	0.966448	1.16856e-06	0.99974	0.999787	0.956994	0.558138
UBXN6	cluster1	-0.16524	-0.0316534	-0.204243	-0.0249769	-0.0808893	0.116308	-0.123167	-0.859959	0.254195	0.172907	-0.0115837	-0.647495	0.935217	0.9948	0.37735	0.929879	0.883939	0.771864	0.576352	2.09868e-06	0.99974	0.999787	0.996598	0.12587
UQCC2	cluster1	-0.00663198	-0.0125898	0.00497511	0.222596	0.245807	0.126606	0.332278	0.593401	-0.109698	0.146931	-0.05414	-0.110418	0.995223	0.9948	0.984374	0.170745	0.453301	0.687467	0.0340725	3.89343e-05	0.99974	0.999787	0.976403	0.805121
UROS	cluster1	-0.0354398	0.0495717	-0.0385549	0.15386	-0.177184	0.0640407	-0.021788	-0.752801	0.233457	0.242572	0.0967526	-0.734329	0.986593	0.994091	0.909058	0.569505	0.744786	0.905036	0.94044	0.000376469	0.99974	0.999787	0.966334	0.137899
USP15	cluster1	-0.0828775	0.0741972	0.134984	-0.329461	0.00262576	0.252514	0.101858	-0.980637	0.247	0.257919	0.320065	-0.409435	0.954268	0.982124	0.477495	0.0372824	0.996397	0.34109	0.575455	3.41164e-11	0.99974	0.999787	0.690501	0.244249
USP2	cluster1	-0.546054	-0.65568	-0.460071	-0.409233	-0.129025	-0.103373	-0.996873	-0.160091	0.922281	0.957016	0.0610065	0.43475	0.852841	0.522399	0.22678	0.26809	0.899555	0.901487	0.0311086	0.662119	0.99974	0.999787	0.992994	0.770864
UST	cluster1	0.0709846	0.00530105	-0.27843	-0.0898258	-0.20641	-0.278952	-0.728439	-0.00339252	0.0607931	-0.0984394	-0.000664416	-0.0242594	0.960341	0.996687	0.103305	0.646412	0.576986	0.305063	1.5534e-05	0.985641	0.99974	0.999787	0.999459	0.957564
VANGL1	cluster1	0.183185	0.143596	0.0677596	0.397289	0.0177428	-0.0775678	-0.0658539	0.0726865	-0.103611	-0.00168386	-0.156551	-0.952501	0.911389	0.940117	0.793842	0.0301615	0.975086	0.840549	0.760926	0.704827	0.99974	0.999787	0.904116	0.0192102
VIPR1	cluster1	0.247142	0.220623	-0.244829	-0.344828	0.0622633	0.0430574	-0.488574	-0.93329	0.367431	0.152568	0.190096	-0.554411	0.700167	0.456727	0.0440048	0.00341641	0.8445	0.866924	2.88077e-05	2.3737e-13	0.99974	0.999787	0.758597	0.0328644
VIPR2	cluster1	0.0740138	-0.0443158	-0.116712	-0.182938	-0.180926	-0.393322	-0.490592	-0.942741	-0.0382707	-0.290472	-0.132668	-0.0973292	0.96815	0.994091	0.624693	0.392944	0.65541	0.138846	0.00529077	1.59207e-07	0.99974	0.999787	0.935853	0.858084
VMO1	cluster1	0.0793091	0.15873	0.511644	0.44963	0.155809	0.13106	0.596016	0.0709765	-0.449354	-0.284934	0.176532	-0.70733	0.979556	0.975735	0.0913848	0.145631	0.8445	0.834306	0.0361277	0.831164	0.99974	0.999787	0.949137	0.358533
VSIG10	cluster1	0.114652	0.0962224	-0.0754554	-0.120606	-0.0618019	0.102448	-0.608324	-0.626032	1.02755	0.272108	0.482772	-0.0667333	0.957608	0.98655	0.827321	0.699152	0.932204	0.838356	0.0132188	0.00836949	0.99974	0.999787	0.731476	0.935558
WDFY3	cluster1	-0.171161	0.0355231	-0.0957629	-0.620242	-0.0355537	0.267044	-0.375115	-0.865847	0.275004	-0.0188264	-0.249246	-0.432116	0.947199	0.9948	0.787983	0.0152419	0.966745	0.598835	0.168036	0.000419863	0.99974	0.999787	0.897025	0.498019
WDR54	cluster1	0.0328407	-0.0412616	-0.309392	-0.175285	0.185311	-0.0699652	-0.16519	-0.0544335	-0.048608	0.162158	-0.102627	-0.590844	0.979556	0.991128	0.0214233	0.217215	0.507317	0.802381	0.248983	0.710185	0.99974	0.999787	0.920526	0.0434264
XIRP2	cluster1	-0.119112	-0.0733008	0.30888	-0.0733206	-0.0284539	-0.0101281	-0.131628	-1.40646	-0.0328442	0.787539	0.383211	-0.217469	0.976896	0.9948	0.465563	0.883665	0.981994	0.992249	0.774901	0.000745066	0.99974	0.999787	0.903754	0.864236
XXYLT1	cluster1	-0.0103007	-0.049388	-0.204677	-0.161146	0.0204601	-0.150786	-0.401729	0.0153464	-0.139125	-0.0912901	-0.302943	-0.683758	0.991852	0.98655	0.0906302	0.189686	0.955767	0.445483	0.000390398	0.906207	0.99974	0.999787	0.510666	0.00468497
Y_RNA	cluster1	-0.437929	0.00225074	-0.00187381	-0.789539	-0.599221	-0.229435	-0.519383	-1.00736	0.615745	0.362689	-0.554391	0.203635	0.909872	0.998941	0.998248	0.111348	0.459793	0.763511	0.200559	0.0147224	0.99974	0.999787	0.822127	0.849308
Y_RNA	cluster1	0.419447	-0.279362	-0.295882	-1.03758	0.692924	0.101385	-0.362879	-0.364285	1.06036	0.58805	0.692459	0.407294	0.889893	0.951801	0.521758	0.0243344	0.250807	0.896194	0.338283	0.29799	0.99974	0.999787	0.792637	0.752087
Y_RNA	cluster1	-0.199072	0.0485181	-0.295755	-0.421127	0.0976659	-0.104182	-0.341358	-0.76398	0.650549	0.181819	0.271555	0.285568	0.942894	0.9948	0.341283	0.147262	0.891262	0.847821	0.203674	0.00274253	0.99974	0.999787	0.883293	0.679431
Y_RNA	cluster1	0.728555	0.319523	0.454272	-0.130157	0.0390686	-0.0666167	-0.413248	-1.1614	-0.0433504	-0.365664	-0.491078	0.362273	0.738405	0.924069	0.273731	0.801012	0.970091	0.938502	0.250541	0.000892741	0.99974	0.999787	0.820634	0.681552
Y_RNA	cluster1	0.389327	0.103343	-0.168297	-0.406119	-0.0254774	-0.17362	-0.698339	-0.747929	0.461262	0.16225	-0.565288	0.201605	0.889893	0.990818	0.685022	0.260294	0.97625	0.750506	0.0195288	0.00770424	0.99974	0.999787	0.718466	0.777816
YOD1	cluster1	-0.182627	0.139696	0.0738534	0.0209147	-0.386807	0.136437	-0.0882335	-0.595368	0.582176	0.35077	0.0501495	-0.0829831	0.916528	0.952965	0.777545	0.936868	0.342123	0.718266	0.700031	0.00221335	0.99974	0.999787	0.982654	0.882117
ZAP70	cluster1	0.191807	-0.0107775	-0.218773	0.178912	0.129379	-0.174002	-0.278183	-0.000871303	-0.129766	-0.0206299	-0.236628	-0.763797	0.889893	0.9948	0.146625	0.266928	0.713281	0.486523	0.0475449	0.996395	0.99974	0.999787	0.758483	0.00863611
ZBED9	cluster1	-0.254568	-0.428792	-0.54529	-0.552875	-0.607398	-0.727675	-0.695061	-0.574357	0.221721	0.598584	-0.0635572	0.264385	0.927935	0.701668	0.0934129	0.0795737	0.348612	0.160742	0.0350863	0.0581059	0.99974	0.999787	0.987598	0.745646
ZBTB44	cluster1	-0.120887	0.0956286	-0.0909249	0.0128942	-0.255691	0.14184	-0.251487	-1.11561	0.440097	0.311847	0.133673	-0.412331	0.947199	0.977713	0.724853	0.961622	0.531744	0.710346	0.205503	9.35332e-10	0.99974	0.999787	0.932532	0.345138
ZDHHC2	cluster1	0.018098	0.052348	-0.0247397	-0.101151	-0.0564235	0.0419152	-0.00632327	-0.592096	0.079264	-0.0496556	0.0257494	-0.265033	0.993315	0.994091	0.943625	0.730647	0.928246	0.937347	0.98138	0.00392822	0.99974	0.999787	0.992571	0.626363
ZDHHC23	cluster1	-0.136295	-0.0346311	-0.177685	-0.423737	-0.561028	0.038565	-0.102049	-0.694976	0.140176	0.120742	-0.353702	0.593346	0.958954	0.9948	0.631389	0.19915	0.406467	0.962753	0.777425	0.0378505	0.99974	0.999787	0.873346	0.365004
ZFAND3	cluster1	-0.192655	-0.0681516	-0.142454	-0.203579	0.0825434	0.280118	-0.116544	-0.660822	0.282111	0.0715524	-0.0283089	-0.528158	0.889893	0.985578	0.419117	0.218243	0.843115	0.251869	0.491529	2.39704e-06	0.99974	0.999787	0.9881	0.0904711
ZFHX3	cluster1	0.271723	0.187143	0.154043	-0.0855158	-0.298349	-0.114845	-0.326808	-0.719541	0.0296742	-0.12441	0.0790513	0.230523	0.869823	0.88081	0.48988	0.724065	0.444057	0.762276	0.0910471	0.000150695	0.99974	0.999787	0.966813	0.618186
ZFYVE26	cluster1	-0.0173313	0.00591112	-0.212885	-0.198109	0.104528	0.0645028	-0.614745	-0.516865	0.33893	-0.043051	-0.432291	-0.345448	0.993392	0.996824	0.409039	0.444019	0.872955	0.909642	0.00484717	0.0178271	0.99974	0.999787	0.688051	0.525361
ZMAT2	cluster1	-0.0543433	0.0245927	-0.0203971	-0.0366609	-0.089491	0.109286	-0.103571	-0.75752	0.151411	0.0926514	0.00872141	-0.733021	0.975901	0.9948	0.934602	0.869036	0.830908	0.734563	0.557443	2.56183e-07	0.99974	0.999787	0.997307	0.0243006
ZNF214	cluster1	-0.119506	-0.107541	0.0409964	-0.219694	-0.116146	-0.169759	-0.229531	-0.828698	0.199628	-0.426866	0.0503271	-0.723422	0.947199	0.976565	0.891483	0.347695	0.829009	0.659941	0.286081	3.63e-05	0.99974	0.999787	0.984192	0.15365
ZNF24	cluster1	-0.0647678	-0.0568751	-0.216547	-0.203062	0.00950417	0.140511	-0.26366	-0.587978	0.382344	0.155907	-0.116857	-0.258839	0.960341	0.98655	0.154749	0.190397	0.983646	0.605288	0.0646466	1.13046e-05	0.99974	0.999787	0.911909	0.441241
ZNF33A	cluster1	-0.0409203	0.0637699	-0.193293	-0.24141	-0.226692	0.106823	-0.0557026	-0.905991	0.190773	0.35145	-0.032599	-0.735296	0.98564	0.990818	0.359863	0.23262	0.583675	0.783228	0.807268	1.96305e-07	0.99974	0.999787	0.988707	0.0589842
ZNF354A	cluster1	-0.108633	0.0240398	-0.172256	-0.251458	-0.127219	0.035839	-0.293817	-0.678129	0.057133	0.182332	0.0580387	-0.480248	0.891025	0.994091	0.0956457	0.0109134	0.551489	0.866924	0.00211607	8.84888e-12	0.99974	0.999787	0.949137	0.0265099
ZNF366	cluster1	-0.203748	-0.0661934	0.0375455	-0.114837	-0.52601	-0.293728	-0.0751853	-0.413135	-0.179513	-0.221261	0.433069	0.658575	0.891025	0.98655	0.878082	0.569667	0.135719	0.253437	0.685318	0.00758362	0.99974	0.999787	0.488761	0.0433785
ZNF497	cluster1	0.0577212	-0.0165028	-0.406805	-0.11684	-0.177429	-0.276853	-0.684563	-0.0886599	0.17307	0.15522	-0.326014	0.464431	0.981154	0.9948	0.111176	0.693831	0.768933	0.515015	0.00469655	0.731866	0.99974	0.999787	0.825959	0.401625
ZNF513	cluster1	0.155096	0.0891732	-0.129958	-0.112875	0.244655	0.0683119	-0.0967343	-0.0838799	-0.377603	0.0590162	-0.175217	-0.581094	0.891025	0.961137	0.404849	0.46166	0.349023	0.802291	0.523744	0.553556	0.99974	0.999787	0.818831	0.0446058
ZNF532	cluster1	-0.050393	0.0201437	-0.0872595	-0.191067	-0.278197	-0.144831	-0.326655	-0.634859	-0.161093	0.0698901	-0.345621	-0.558525	0.979556	0.9948	0.724262	0.361848	0.522377	0.716351	0.117254	0.00141444	0.99974	0.999787	0.711573	0.182927
ZNF575	cluster1	0.131886	-0.107696	-0.303131	-0.244337	-0.0144242	-0.0982703	-0.581235	-0.340927	-0.297015	0.0911033	-0.155075	-0.304973	0.940586	0.968284	0.110098	0.205397	0.980665	0.787986	0.00106341	0.0491402	0.99974	0.999787	0.912339	0.511718
ZNF831	cluster1	-0.0222057	0.0134579	-0.0795794	0.0495698	-0.320351	-0.261478	-0.37788	-0.542843	-0.0748775	-0.0945697	-0.364386	-0.676092	0.987721	0.9948	0.69162	0.80631	0.267044	0.261887	0.00874748	0.00012558	0.99974	0.999787	0.58425	0.04303
ZRANB1	cluster1	-0.0683479	0.0100994	-0.088213	-0.147125	-0.131338	0.000767397	-0.287094	-0.627822	0.242433	0.125058	-0.109496	-0.342771	0.947199	0.9948	0.523006	0.237509	0.604809	0.997449	0.00882189	9.12052e-09	0.99974	0.999787	0.894368	0.178353
ZSWIM5	cluster1	0.0640234	-0.0230383	0.0293261	-0.0847249	-0.272401	-0.279222	-0.433113	-0.682476	0.169298	-0.0270048	-0.189166	-0.434208	0.972174	0.9948	0.912967	0.706331	0.406985	0.282476	0.00766136	2.35148e-05	0.99974	0.999787	0.863628	0.27629
ABCA2	cluster2	-0.0653135	-0.311468	-0.826935	-0.558431	0.200729	0.0986491	-0.817818	-0.541098	0.372712	0.0984421	-0.797544	-0.841804	0.979556	0.750213	0.000198058	0.0179622	0.735709	0.847528	0.000173281	0.0142084	0.99974	0.999787	0.303297	0.0862222
ABCA4	cluster2	0.11757	0.0393433	-0.274789	-0.139995	-0.184689	0.283032	-0.253711	-1.14716	-0.288099	-0.246282	-0.570596	-1.05538	0.947199	0.9948	0.248198	0.582374	0.735639	0.437491	0.283313	5.69597e-07	0.99974	0.999787	0.541444	0.0306452
ABCC5	cluster2	-0.0409099	-0.16235	-0.653187	-0.543433	0.100628	-0.103809	-0.900249	-0.865471	0.471194	0.283257	-0.498439	-0.99563	0.977561	0.792953	2.49552e-07	2.11184e-05	0.757855	0.682883	3.05342e-12	2.30289e-11	0.99974	0.999787	0.245201	0.000223511
ABHD12	cluster2	-0.13042	-0.226537	-0.542471	-0.405467	0.0741589	-0.123668	-0.635116	-0.506977	-0.0460224	-0.0158166	-0.321077	-0.583714	0.851545	0.110967	9.3356e-12	4.42922e-07	0.714077	0.366334	3.08012e-15	2.09349e-10	0.99974	0.999787	0.219439	0.000343289
ABHD2	cluster2	-0.127825	-0.160943	-0.500207	-0.739494	0.0412003	0.0108015	-0.705286	-0.899831	0.26077	0.0163733	-0.583542	-0.825834	0.947199	0.928067	0.00882865	7.13683e-05	0.949675	0.985006	0.000162694	1.15814e-06	0.99974	0.999787	0.415239	0.0396918
ABHD5	cluster2	-0.224272	-0.20795	-0.52132	-0.756486	0.136823	0.137441	-0.760604	-1.01419	0.341361	0.0488841	-0.731068	-0.932228	0.911096	0.902522	0.0176158	0.000413636	0.819835	0.763382	0.000286621	1.05027e-06	0.99974	0.999787	0.331565	0.0422154
ABLIM2	cluster2	-0.0442733	-0.18609	-0.598813	-0.625073	-0.220203	-0.499878	-1.04331	-1.17832	-0.458692	-0.26233	-0.296211	-1.4674	0.986593	0.956595	0.0306367	0.0229795	0.743911	0.27103	0.000417759	5.88296e-05	0.99974	0.999787	0.866679	0.0226427
ABO	cluster2	0.1138	-0.131239	-0.50104	-0.258843	-0.025628	-0.211341	-0.95797	-0.56771	-0.327262	-0.0166575	-0.290872	-1.34201	0.966576	0.982812	0.101728	0.426897	0.978931	0.720258	0.0017141	0.0526947	0.99974	0.999787	0.907192	0.102546
ABTB1	cluster2	-0.233272	-0.250701	-0.631114	-0.714976	0.24947	0.216348	-0.603293	-0.985865	0.304628	0.0117153	-0.547716	-1.11378	0.889893	0.728777	0.000232129	3.54337e-05	0.534758	0.512313	0.000382757	4.52239e-09	0.99974	0.999787	0.39999	0.00135995
ACKR3	cluster2	-0.0557624	-0.188939	-0.228069	-0.187535	-0.269977	0.152148	-0.4093	-0.641434	-0.305821	0.0577615	-0.323205	-0.943184	0.985884	0.953644	0.466628	0.546532	0.702743	0.794927	0.184251	0.02676	0.99974	0.999787	0.848303	0.132157
ACO1	cluster2	0.153077	0.0412296	-0.20927	0.00916943	0.0737684	-0.070806	-0.525602	-0.126883	-0.179833	0.0212522	-0.362777	-0.742767	0.851545	0.98655	0.0410768	0.946305	0.765553	0.719225	6.75845e-08	0.192161	0.99974	0.999787	0.275559	0.000360579
ACP5	cluster2	-0.137439	-0.146602	-0.708047	-0.519261	0.0439994	-0.0526671	-0.717047	-0.955963	-0.108314	-0.0410071	-0.654969	-1.34214	0.947199	0.961137	0.00080418	0.0161155	0.948974	0.919588	0.000620078	5.05412e-06	0.99974	0.999787	0.445623	0.00578442
ACTN3	cluster2	0.226848	0.117497	-0.141075	-0.095464	0.248238	0.0628074	-0.259383	-0.0832688	0.0114348	0.123375	-0.10035	-1.14839	0.909872	0.976565	0.63673	0.749906	0.63226	0.911741	0.317533	0.750658	0.99974	0.999787	0.962907	0.0237515
ADAM12	cluster2	0.0280166	0.0327729	-0.279383	-0.332017	-0.339611	-0.60727	-0.815674	-1.1299	0.100174	-0.10457	-0.572705	-0.987861	0.991562	0.9948	0.425495	0.320496	0.602177	0.185326	0.00594826	0.000173423	0.99974	0.999787	0.71293	0.175349
ADAM19	cluster2	-0.30991	-0.313645	-0.826998	-0.709039	0.112582	0.0782126	-1.02505	-1.08707	0.437544	0.28116	-0.31215	-0.685808	0.817751	0.539343	7.45971e-07	3.8611e-05	0.821199	0.844397	1.05186e-09	1.7615e-10	0.99974	0.999787	0.71293	0.0529578
ADAM8	cluster2	-0.173875	-0.228196	-0.566276	-0.571342	0.186144	0.0993207	-0.562473	-0.49828	0.194926	0.0591503	-0.412581	-0.970978	0.891025	0.627773	3.51471e-05	3.99772e-05	0.556758	0.734563	2.94964e-05	0.000206892	0.99974	0.999787	0.444949	0.00054686
ADAMTS10	cluster2	0.274748	0.0248452	-0.727117	-0.508463	0.13007	-0.171928	-1.09741	-0.849827	0.0755428	0.138266	-0.413452	-1.38882	0.818751	0.9948	2.5783e-05	0.00343678	0.756812	0.582464	4.81109e-10	4.86492e-07	0.99974	0.999787	0.580577	0.000229056
ADAMTS13	cluster2	0.149519	0.14028	-0.311608	-0.367167	-0.0240433	-0.236027	-0.678513	-0.572295	-0.309356	-0.136595	-0.145423	-0.684578	0.893174	0.877965	0.0341817	0.0108499	0.959391	0.324842	3.96304e-06	6.38111e-05	0.99974	0.999787	0.880025	0.0282492
ADAMTS6	cluster2	0.105608	0.0299272	-0.0672766	-0.274673	-0.33708	-0.159913	-0.627657	-0.409852	-0.107926	-0.103021	-0.402315	-0.797073	0.947199	0.9948	0.796564	0.181016	0.360987	0.64009	0.000601794	0.0200289	0.99974	0.999787	0.62963	0.0480378
ADAMTS7	cluster2	0.0819582	-0.0767887	-0.438022	0.0610033	0.152583	-0.184582	-0.534773	-0.0223868	0.401535	0.108535	-0.431773	-1.09966	0.960341	0.98655	0.024054	0.798109	0.735639	0.599793	0.00546432	0.916673	0.99974	0.999787	0.617271	0.0108668
ADARB1	cluster2	0.0125845	-0.0589142	-0.371683	-0.343361	-0.246209	-0.296864	-0.794918	-0.741276	-0.10139	0.0317909	-0.480415	-1.07245	0.993315	0.987421	0.0242323	0.0364221	0.508688	0.295463	1.09165e-05	2.53643e-05	0.99974	0.999787	0.51541	0.00786536
ADCY3	cluster2	-0.0304257	-9.29e-05	-0.279698	0.00332529	-0.173033	-0.386437	-1.08799	-0.124788	0.46329	0.442351	-0.645297	-0.379065	0.986593	0.999912	0.172913	0.989065	0.684193	0.159449	7.72994e-09	0.500303	0.99974	0.999787	0.420181	0.451458
ADCYAP1R1	cluster2	0.10021	-0.136471	-0.300437	-0.0747975	-0.0725677	-0.451019	-0.497344	-0.0473158	-0.00778974	0.161885	-0.451116	-0.803572	0.947199	0.944129	0.120338	0.746487	0.88473	0.0850632	0.00550438	0.811438	0.99974	0.999787	0.556179	0.0436026
ADGRB2	cluster2	-0.0411527	-0.21267	-0.681341	-0.730164	0.795046	0.404334	-0.18328	-0.438638	-0.501366	0.085275	-0.201353	-1.98848	0.987536	0.940117	0.0183788	0.0111089	0.279164	0.569067	0.731777	0.355732	0.99974	0.999787	0.931649	0.0172906
ADGRL1	cluster2	0.0973974	-0.0174718	-0.343831	-0.317117	-0.0566029	-0.176284	-0.605508	-0.279688	-0.128045	-0.196254	-0.476049	-0.501601	0.944247	0.9948	0.0156121	0.0266468	0.887873	0.475185	1.0793e-05	0.0392752	0.99974	0.999787	0.339261	0.106028
ADGRL2	cluster2	0.176824	-0.0676395	-0.218644	-0.395102	-0.732615	-0.322606	-0.889986	-0.891958	0.791387	-0.638407	-0.279819	-0.930426	0.954268	0.9948	0.620252	0.336115	0.381243	0.64502	0.0568387	0.0390971	0.99974	0.999787	0.952765	0.560154
ADORA2B	cluster2	-0.119837	-0.201595	-0.677239	-0.439577	0.213614	-0.10684	-0.851108	-0.551997	0.419653	0.135373	-0.530592	-0.736761	0.947199	0.857581	0.000473965	0.0224233	0.566586	0.760232	2.50756e-06	0.00121843	0.99974	0.999787	0.559758	0.128577
AFF3	cluster2	-0.00965784	-0.00656149	-0.412865	-0.46291	-0.446089	-0.350497	-0.965831	-1.12625	-0.0323849	0.0726869	-0.297284	-1.02179	0.994466	0.996687	0.0349263	0.0167867	0.248303	0.251709	8.58757e-07	1.73092e-08	0.99974	0.999787	0.777873	0.0188147
AGAP3	cluster2	0.0938113	0.138745	-0.553581	-0.212855	0.223727	-0.0878709	-0.659817	-0.196551	-0.00914465	-0.137639	-0.526103	-1.32743	0.957608	0.953872	0.00661549	0.340573	0.6076	0.836834	0.0010467	0.332172	0.99974	0.999787	0.524549	0.00323099
AGBL2	cluster2	-0.0312502	-0.218222	-0.502411	-0.667488	0.0145074	0.00864377	-0.512692	-0.607021	0.289042	0.136699	-0.481585	-0.407112	0.986077	0.696923	0.00100037	1.31755e-05	0.975056	0.983716	0.000431785	2.39608e-05	0.99974	0.999787	0.423314	0.261343
AGER	cluster2	0.296635	0.0570728	-0.429049	-0.503558	0.414511	0.169569	-0.775023	-0.711327	0.146299	-0.0867042	-0.601041	-0.699756	0.749547	0.987421	0.00447605	0.000809188	0.18022	0.532151	1.25285e-07	1.00402e-06	0.99974	0.999787	0.226202	0.031587
AGO4	cluster2	-0.138231	-0.133365	-0.501708	-0.718368	-0.0350063	-0.0406252	-0.866844	-0.970784	0.387509	0.151599	-0.433505	-0.624734	0.944247	0.961916	0.0105935	0.000187454	0.958941	0.940207	5.26615e-06	3.47784e-07	0.99974	0.999787	0.637553	0.151299
AKAP12	cluster2	-0.133507	-0.245674	0.0208421	0.783374	-0.281974	-0.133067	-0.411232	0.238638	0.125467	-0.337519	-0.365164	0.123951	0.954123	0.888779	0.955245	0.000370678	0.598114	0.783619	0.0927859	0.292054	0.99974	0.999787	0.789147	0.849986
AKAP17A	cluster2	-0.092325	-0.180736	-0.683954	-0.75029	0.200608	0.0335656	-0.810867	-0.905235	0.15054	0.0408506	-0.583298	-1.11723	0.943434	0.700004	3.88521e-09	4.80628e-10	0.440218	0.912026	3.05342e-12	4.50949e-14	0.99974	0.999787	0.0947486	3.55368e-06
AKTIP	cluster2	-0.0580243	-0.199638	-0.54516	-0.597626	0.218112	0.00216881	-0.793018	-0.552168	0.178273	0.113294	-0.533668	-0.871141	0.960341	0.654446	3.29363e-05	5.51249e-06	0.37869	0.994787	2.61605e-09	1.13323e-05	0.99974	0.999787	0.21944	0.00292395
ALCAM	cluster2	-0.168367	-0.0960274	-0.298333	-0.804508	0.0350156	0.0970851	-0.633192	-1.2167	0.245103	0.0656192	-0.215562	-0.67994	0.912893	0.974727	0.105813	1.81575e-06	0.950633	0.792507	0.000147902	8.4736e-13	0.99974	0.999787	0.843078	0.0681619
ALDH7A1	cluster2	-0.0678684	-0.107008	-0.414959	-0.219704	-0.208865	-0.26871	-0.582662	-0.0923858	-0.107128	-0.197986	-0.300475	-0.37573	0.947199	0.899872	0.000272588	0.0596929	0.360331	0.107614	3.62904e-07	0.421116	0.99974	0.999787	0.565765	0.170715
ALPL	cluster2	0.0750236	-0.562607	-1.42651	-0.453427	0.484454	0.0986304	-0.0698424	2.29457	-0.208002	-0.475334	-0.385399	-1.47934	0.986593	0.845405	0.0150291	0.418478	0.683679	0.94392	0.920278	1.07363e-07	0.99974	0.999787	0.948194	0.54508
AMFR	cluster2	-0.124299	-0.1048	-0.363836	-0.165776	-0.0664239	0.171141	-0.561313	-1.16999	0.407057	0.198316	-0.26284	-1.03865	0.947199	0.976906	0.0868636	0.49757	0.911729	0.660543	0.00292923	2.52358e-10	0.99974	0.999787	0.823188	0.00786014
AMIGO1	cluster2	-0.100346	-0.185566	-0.758799	-0.440615	-0.163878	-0.347168	-0.6551	-0.179027	0.117984	0.133854	-0.181944	-0.44131	0.956428	0.902522	0.000238433	0.033841	0.73583	0.27446	0.000972487	0.367153	0.99974	0.999787	0.908386	0.388383
AMIGO2	cluster2	-0.211396	-0.232748	-0.649465	-0.516096	-0.172728	-0.643246	-0.471827	0.0339822	0.112885	0.269611	-0.372084	-1.02617	0.942894	0.927683	0.0337144	0.0933125	0.817382	0.158661	0.107403	0.914266	0.99974	0.999787	0.82007	0.138932
ANGPT2	cluster2	-0.111715	-0.18648	-0.475253	-0.00979163	0.137693	-0.263525	-1.08169	-0.418372	-0.061647	-1.08549	-1.38185	-2.36452	0.978855	0.984097	0.367456	0.985074	0.875036	0.691223	0.00877279	0.212359	0.99974	0.999787	0.510918	0.144232
ANK3	cluster2	-0.0954006	-7.13e-05	-0.372884	-0.429194	-0.559056	-0.278918	-0.607388	-1.09571	-0.0441518	0.169562	-0.237922	-0.525707	0.954268	0.999912	0.0474188	0.0202622	0.144073	0.334423	0.00055289	3.48984e-09	0.99974	0.999787	0.821395	0.196703
ANKDD1B	cluster2	0.136581	0.148046	-0.236339	-0.614375	0.148598	0.186259	-0.581066	-1.04483	0.340154	0.224354	-0.496433	-0.934061	0.947199	0.96329	0.372539	0.00869584	0.79436	0.653089	0.00808962	2.00245e-06	0.99974	0.999787	0.700858	0.122385
ANKH	cluster2	-0.00219696	-0.0624443	-0.247718	-0.128049	-0.126743	-0.223399	-0.440047	-0.506468	-0.0494399	0.0107355	-0.25555	-0.739273	0.997972	0.971208	0.0170701	0.266356	0.576909	0.144979	6.66824e-06	2.41728e-07	0.99974	0.999787	0.557493	0.000434608
ANKRD23	cluster2	0.048667	0.00127138	-0.25323	-0.5131	0.0549172	0.048224	-0.663785	-0.45347	-1.09929	0.176253	-0.597415	-0.327745	0.986593	0.999302	0.478012	0.1145	0.948974	0.946563	0.0263007	0.0985286	0.99974	0.999787	0.632339	0.623682
ANKRD24	cluster2	0.205853	0.0442009	-0.295968	-0.139006	-0.11193	-0.210757	-0.721845	-0.360501	-0.560008	-0.0896552	-0.485256	-0.585174	0.877732	0.992043	0.0599399	0.416486	0.766477	0.408559	1.64271e-06	0.0121479	0.99974	0.999787	0.408021	0.0892175
ANKRD34A	cluster2	-0.152862	-0.169987	-0.660732	-0.248785	-0.0787567	-0.0810215	-0.303082	0.0730839	-0.247382	-0.271205	-0.514354	-0.959745	0.921115	0.888238	0.000128102	0.17545	0.871884	0.827285	0.0947361	0.69803	0.99974	0.999787	0.480673	0.0173075
ANO9	cluster2	0.0299906	-0.0931548	-0.693113	-0.527591	0.101458	0.011339	-0.775774	-0.690015	-0.196807	0.00654651	-0.636582	-1.21635	0.986593	0.976906	0.000422251	0.00669614	0.855694	0.98454	0.000311436	0.000936595	0.99974	0.999787	0.36028	0.00545749
APBA2	cluster2	0.078912	-0.0572856	-0.365615	-0.287238	-0.0766174	-0.259466	-0.643715	-0.332913	-0.308305	-0.0454085	-0.345634	-0.689294	0.959662	0.990818	0.0379505	0.112718	0.868995	0.352311	8.63312e-05	0.0399903	0.99974	0.999787	0.688667	0.0721109
APBB1	cluster2	0.0566862	-0.0876699	-0.39609	-0.188015	0.0351929	-0.229968	-0.573638	-0.221657	-0.212877	-0.0974263	-0.479401	-0.938686	0.965386	0.963383	0.00291207	0.19941	0.931028	0.282052	8.24886e-06	0.0882372	0.99974	0.999787	0.297581	0.000757055
APBB3	cluster2	0.00726242	-0.147363	-0.794285	-0.680441	0.344595	0.0440926	-0.930568	-0.51549	0.291443	0.121399	-0.778371	-1.06866	0.995223	0.897482	6.15008e-08	4.59539e-06	0.250807	0.904911	2.96457e-10	0.000320426	0.99974	0.999787	0.0627437	0.000617258
APMAP	cluster2	-0.258055	-0.369062	-0.716347	-0.574284	0.188318	0.196757	-0.556868	-0.2454	0.389572	0.0566952	-0.448739	-0.826505	0.869823	0.345587	1.18551e-05	0.000666817	0.630871	0.521175	0.000558988	0.144073	0.99974	0.999787	0.514943	0.0163297
APPL2	cluster2	-0.0722462	-0.0986713	-0.360053	-0.47426	0.0473318	-0.0230325	-0.618446	-0.711023	0.152852	0.110623	-0.269636	-0.688883	0.938719	0.859954	5.67191e-05	1.45157e-07	0.848957	0.916712	5.55371e-12	2.14818e-14	0.99974	0.999787	0.454497	0.00034622
ARAP3	cluster2	-0.11978	-0.168409	-0.644864	-0.785878	0.259637	0.110723	-0.901445	-1.03967	0.535091	0.119656	-0.504088	-1.0015	0.947199	0.905756	0.000204481	6.75041e-06	0.510257	0.768328	1.28197e-07	1.91392e-09	0.99974	0.999787	0.464411	0.00668902
ARFGAP3	cluster2	-0.144687	-0.13136	-0.311954	-0.470429	0.0813029	0.0740061	-0.42251	-0.570805	0.240612	-0.0390925	-0.419276	-0.643125	0.912893	0.913477	0.033049	0.00090546	0.84243	0.812947	0.00276408	3.50164e-05	0.99974	0.999787	0.445528	0.0308909
ARHGAP24	cluster2	-0.0593039	-0.000162281	-0.388208	-0.439726	0.0741476	0.140402	-0.557119	-0.748754	0.285294	0.279088	-0.025201	-0.710013	0.964144	0.999852	0.0049356	0.00139108	0.844949	0.582464	5.73463e-05	9.32857e-08	0.99974	0.999787	0.98876	0.0247728
ARHGAP9	cluster2	-0.0350406	-0.06972	-0.324289	-0.407831	0.357904	0.274174	-0.243038	-0.396742	0.117256	-0.0625974	-0.428783	-0.72478	0.979556	0.976565	0.0130527	0.00166865	0.197982	0.179322	0.063942	0.00136061	0.99974	0.999787	0.33919	0.00521664
ARHGEF1	cluster2	0.113042	-0.002069	-0.30473	-0.342047	0.18312	0.0754321	-0.431944	-0.452743	-0.0129737	-0.053482	-0.260744	-0.673862	0.889893	0.997001	0.000235584	4.52123e-05	0.290216	0.647267	8.38445e-08	2.71582e-08	0.99974	0.999787	0.422294	7.49376e-05
ARHGEF39	cluster2	0.0351226	-0.109429	-0.0421987	0.60883	-0.00851494	-0.308742	-0.320197	0.8754	0.178067	0.222734	-0.35197	-0.0729554	0.986593	0.974345	0.88339	0.000619547	0.990025	0.361497	0.124799	3.70157e-07	0.99974	0.999787	0.749187	0.900513
ARHGEF4	cluster2	0.208729	-0.378768	-0.642824	-0.31247	0.0854909	-0.12818	-0.935331	-0.303593	0.916508	0.353113	-0.033141	-0.640263	0.947199	0.841684	0.0742745	0.414051	0.930477	0.857813	0.00700101	0.366183	0.99974	0.999787	0.995847	0.663603
ARHGEF5	cluster2	-0.151151	-0.211819	-0.704977	-0.962752	0.171462	0.104903	-0.746247	-0.900735	0.3357	0.010871	-0.613744	-0.711822	0.938719	0.855966	0.000320257	1.38434e-06	0.705429	0.787428	9.43e-05	2.51271e-06	0.99974	0.999787	0.423889	0.116583
ARID3B	cluster2	-0.181588	-0.206079	-0.390875	-0.450229	0.251223	0.204474	-0.398931	-0.5568	0.0153501	-0.208652	-0.551671	-0.79294	0.889893	0.674317	0.00369638	0.000854004	0.365697	0.37799	0.00236836	1.58783e-05	0.99974	0.999787	0.189154	0.00473763
ARID3C	cluster2	0.1431	0.0335236	-0.501675	-0.503587	-0.16575	-0.414464	-0.878759	-0.846194	0.0751274	-0.0927952	-0.548136	-0.43873	0.947199	0.9948	0.0624188	0.0583667	0.792544	0.302544	0.000447736	0.00051889	0.99974	0.999787	0.66296	0.492901
ARMCX4	cluster2	0.0892181	-0.0528693	-0.45244	-0.366613	-0.248387	-0.401138	-0.87859	-0.732106	-0.19153	-0.0173558	-0.471854	-0.953907	0.947199	0.989642	0.00255759	0.0140465	0.372591	0.0343932	1.98944e-09	1.78244e-07	0.99974	0.999787	0.411816	0.00517287
ARRB2	cluster2	-0.0216179	-0.12494	-0.614797	-0.635929	0.308865	0.14254	-0.901508	-0.935496	0.187609	-0.0391552	-0.583395	-1.36736	0.986593	0.899872	3.71336e-07	2.68671e-07	0.248303	0.552834	1.7792e-13	8.49034e-14	0.99974	0.999787	0.104145	2.76188e-08
ARRDC4	cluster2	0.129075	0.165937	-0.299768	-0.892838	0.0287193	0.0981551	-0.707556	-1.10708	0.487522	0.0171655	-0.0150524	-0.742138	0.947199	0.938565	0.217192	9.2934e-05	0.965685	0.819386	0.00075116	3.35056e-07	0.99974	0.999787	0.995847	0.133665
ARRDC5	cluster2	0.132613	-0.099407	-0.717502	-0.115912	-0.170967	-0.62255	-0.813851	-0.828213	-0.357949	-0.152306	0.0135616	-0.391549	0.947199	0.98655	0.00340542	0.6967	0.80124	0.11831	0.00232832	0.00142792	0.99974	0.999787	0.997307	0.561156
ARSG	cluster2	-0.122904	-0.268764	-0.491733	-0.524512	0.122096	-0.0876428	-0.594503	-0.656332	0.144604	0.044617	-0.817168	-0.669933	0.947199	0.748615	0.0165856	0.010405	0.818351	0.837945	0.00232569	0.000612044	0.99974	0.999787	0.220218	0.140485
ARVCF	cluster2	-0.000124357	-0.125767	-0.431145	-0.292241	0.0347399	-0.0982657	-0.456259	-0.276923	-0.0988652	0.0490958	-0.453091	-0.681042	0.999447	0.81085	4.16944e-05	0.00572224	0.909849	0.613963	1.08348e-05	0.00573256	0.99974	0.999787	0.188916	0.00386941
AS3MT	cluster2	0.191147	0.1893	-0.44302	-0.136685	0.159518	-0.15148	-0.614071	-0.562254	-0.408143	-0.127182	-0.450679	-0.762943	0.927625	0.922608	0.0656084	0.617424	0.757855	0.721741	0.00418341	0.00687479	0.99974	0.999787	0.634717	0.0935049
ASB2	cluster2	-0.122922	-0.250834	-0.623477	-0.394528	-0.188026	-0.395335	-1.06249	-0.863847	0.283741	-0.0596556	-0.50783	-1.84288	0.947199	0.763537	0.00181987	0.0510855	0.658807	0.165091	5.8743e-08	4.28951e-06	0.99974	0.999787	0.559293	0.000161868
ASCL2	cluster2	-0.358274	-0.276079	-0.475472	-0.728508	0.301854	0.248485	-0.221034	-0.602645	-0.05067	-0.174702	-0.0727916	-0.69513	0.891025	0.904617	0.141939	0.0195694	0.632491	0.635562	0.494921	0.0356682	0.99974	0.999787	0.982847	0.339966
ASH1L	cluster2	-0.0807165	-0.056745	-0.197589	-0.380158	-0.113377	-0.0692252	-0.415885	-0.611719	0.128051	-0.0867107	-0.41398	-0.409404	0.960341	0.991128	0.328415	0.0360172	0.817693	0.865086	0.0202282	0.000362844	0.99974	0.999787	0.607072	0.322387
ATG13	cluster2	-0.0945919	-0.193048	-0.343597	-0.497699	0.0414726	-0.173155	-0.508218	-0.524093	-0.0103733	-0.0865217	-0.394446	-0.6454	0.889893	0.129961	5.02272e-07	4.85724e-12	0.833164	0.0963175	3.43248e-13	2.02064e-13	0.99974	0.999787	0.0386262	8.26052e-06
ATG9B	cluster2	0.0887798	-0.0756954	-0.223711	-0.196956	0.0716872	-0.111024	-0.540439	-0.0391946	-0.236894	-0.139274	-0.558778	-0.649101	0.947199	0.976906	0.17941	0.237048	0.867183	0.72425	0.000599792	0.822869	0.99974	0.999787	0.2658	0.0456092
ATOSA	cluster2	-0.20728	-0.194938	-0.460642	-0.434478	-0.0222404	-0.0946621	-0.640288	-0.741552	0.261137	0.232495	-0.25848	-0.569881	0.816959	0.576342	4.36242e-05	0.000147267	0.95329	0.676681	1.01339e-08	8.40932e-11	0.99974	0.999787	0.626878	0.0195144
ATP2A3	cluster2	-0.0200972	-0.103408	-0.274915	-0.199297	-0.0581213	-0.136694	-0.468879	-0.390257	-0.0450555	-0.071974	-0.380309	-0.660125	0.979556	0.728777	0.000117708	0.0079457	0.760425	0.249938	4.92621e-11	4.83631e-08	0.99974	0.999787	0.0548997	5.89997e-06
ATP7B	cluster2	0.310402	0.0498599	-0.177802	0.105939	-0.00758598	0.0232434	-0.353086	0.123	-0.384676	-0.165728	-0.93605	-0.642404	0.749547	0.992043	0.363883	0.594913	0.989482	0.959195	0.0359402	0.461742	0.99974	0.999787	0.0280101	0.0577938
ATP8B4	cluster2	-0.0564539	-0.0321644	-0.503517	-0.696759	0.0492088	0.0684319	-0.920808	-0.517158	0.503529	0.171319	-0.29881	-0.355364	0.977937	0.9948	0.00991177	0.000345789	0.927287	0.860398	1.2634e-06	0.00369954	0.99974	0.999787	0.766236	0.435288
ATRNL1	cluster2	-0.321447	-0.224946	-0.446131	-0.443851	-0.358609	-0.393234	-0.807264	-0.822961	-0.0594764	0.0772732	-0.430623	-1.01612	0.878415	0.885473	0.0582696	0.0576161	0.475223	0.322514	0.00101268	0.000574058	0.99974	0.999787	0.694189	0.0364482
AVIL	cluster2	0.276644	0.181617	-0.0895196	-0.325263	0.217745	0.0405638	-0.418948	-0.709237	0.19021	-0.217401	-0.633574	-0.662736	0.891025	0.952302	0.799887	0.251972	0.70915	0.951948	0.117293	0.00607768	0.99974	0.999787	0.641539	0.327064
AXIN2	cluster2	0.136966	0.124778	-0.316936	-0.238917	-0.207892	-0.286655	-0.697816	-0.41904	-0.226369	-0.173038	-0.389065	-0.655298	0.947199	0.970867	0.176723	0.31872	0.663018	0.417028	0.000756874	0.0356606	0.99974	0.999787	0.708361	0.165509
B3GLCT	cluster2	-0.229099	-0.15009	-0.41375	-0.359987	0.0159878	-0.0159072	-0.688144	-0.564236	0.297631	0.291799	-0.501457	-0.700922	0.889893	0.925969	0.0282956	0.0582495	0.976746	0.974755	4.85103e-05	0.000642215	0.99974	0.999787	0.476854	0.0744637
B3GNT5	cluster2	-0.0933725	0.0685793	-0.387076	-0.266057	0.0618879	-0.224599	-0.709032	-0.529366	0.779573	0.0886431	-0.195325	-0.549698	0.972354	0.993813	0.175532	0.363097	0.930526	0.615912	0.00425495	0.026208	0.99974	0.999787	0.93217	0.426477
BACH2	cluster2	-0.105781	-0.0892943	-0.280092	-0.49459	-0.188432	-0.116967	-0.461376	-0.859654	0.0690771	-0.117764	-0.69869	-0.778831	0.947199	0.974772	0.107339	0.00256814	0.610156	0.720554	0.00375157	6.54136e-08	0.99974	0.999787	0.160708	0.0255975
BASP1	cluster2	-0.304435	-0.353127	-0.80989	-0.78485	0.096419	0.0808666	-0.710325	-0.851891	0.370535	0.0416239	-0.923445	-1.13195	0.869823	0.531565	4.70235e-05	9.05071e-05	0.863218	0.851767	0.000252232	9.81419e-06	0.99974	0.999787	0.147091	0.0116741
BCKDHB	cluster2	-0.0542813	-0.144786	-0.267089	-0.164594	-0.0235307	-0.0829749	-0.224666	0.0612683	-0.192919	-0.363768	-0.234746	-0.87378	0.969363	0.873321	0.0701846	0.286502	0.959743	0.781442	0.135012	0.692429	0.99974	0.999787	0.756469	0.00528804
BCL2A1	cluster2	-0.466547	-0.379201	-0.791944	-0.136792	0.320419	0.304085	-0.250064	0.414857	0.566624	0.161568	-0.609872	-0.23179	0.869381	0.792953	0.00887287	0.732962	0.658807	0.599637	0.462462	0.183387	0.99974	0.999787	0.678463	0.776534
BCL7A	cluster2	-0.0295354	-0.0562341	-0.511913	-0.389596	-0.178522	-0.197525	-0.925213	-1.01103	-0.320148	-0.073894	-0.450759	-1.09674	0.986593	0.990818	0.00228886	0.0214159	0.667771	0.538051	7.20646e-07	6.84537e-08	0.99974	0.999787	0.53818	0.00501518
BCORL1	cluster2	-0.102638	-0.197918	-0.448968	-0.505215	0.0831188	0.0203216	-0.68806	-0.585576	0.141102	-0.175038	-0.573645	-0.703564	0.936284	0.650271	0.000343349	5.93414e-05	0.806699	0.954585	2.66267e-08	1.69e-06	0.99974	0.999787	0.134503	0.00888138
BEST1	cluster2	-0.152951	-0.194641	-0.327611	-0.743753	0.300548	0.152561	0.0199544	-0.518025	0.216471	0.0883358	-0.399008	-0.822517	0.944966	0.920441	0.185956	0.00162215	0.560504	0.750518	0.950515	0.036934	0.99974	0.999787	0.719153	0.107243
BEX2	cluster2	-0.114815	-0.0883077	-0.833416	-0.628392	-0.0995691	-0.288961	-0.516472	-0.256914	-0.3634	0.18936	-0.211738	-1.14603	0.960341	0.990818	0.00198887	0.0185018	0.89852	0.555926	0.0626363	0.346238	0.99974	0.999787	0.921795	0.0867551
BEX3	cluster2	-0.139447	-0.409438	-0.632613	-0.464723	0.0401333	-0.316711	-0.809184	-0.268459	0.14135	0.414948	-0.288582	-1.17143	0.947199	0.496586	0.00487602	0.0405888	0.957704	0.43262	0.000615358	0.247851	0.99974	0.999787	0.834731	0.025093
BIK	cluster2	-0.200529	-0.285083	-0.681177	-0.637369	0.236308	-0.0514227	-0.469488	-0.502206	0.195021	0.283569	-0.711303	-0.737313	0.898971	0.666167	0.000509347	0.0010348	0.543111	0.908452	0.0151315	0.00690151	0.99974	0.999787	0.423869	0.162964
BLK	cluster2	-0.0612225	-0.119945	-0.667042	-0.58429	-0.0960977	-0.16608	-1.00348	-1.08199	-0.0786884	0.0883941	-0.285979	-1.20074	0.976388	0.963383	0.000178797	0.00127012	0.846672	0.627501	2.57593e-08	2.77847e-09	0.99974	0.999787	0.773258	0.00217143
BMPR1B	cluster2	-0.104637	-0.0670095	-0.264025	-0.229072	-0.408944	-0.554358	-0.784483	-0.544376	-0.0573861	0.0496877	-0.292524	-0.415489	0.966389	0.993949	0.371893	0.434114	0.427643	0.147276	0.00200651	0.025553	0.99974	0.999787	0.872969	0.540378
BNIPL	cluster2	0.207639	0.202977	-0.243398	-0.245802	0.13817	0.0433722	-0.61532	-0.483453	0.0431167	-0.111878	-0.421176	-0.513234	0.873138	0.700004	0.119874	0.111568	0.666202	0.894271	1.56656e-05	0.000425337	0.99974	0.999787	0.457417	0.1134
BOC	cluster2	-0.19178	0.00754434	-0.772747	-0.69992	-0.319345	0.002741	-1.35151	-1.09734	0.537539	0.456944	-0.454735	-0.391977	0.939576	0.996687	0.00455001	0.00793071	0.630027	0.996763	0.000672025	0.0017293	0.99974	0.999787	0.767009	0.56814
BPI	cluster2	-0.0857901	-0.0838621	-0.966606	-0.741342	0.373266	0.329075	-1.23376	-0.341001	1.12643	0.761589	-0.10567	-0.504794	0.984988	0.994091	0.0215997	0.0741283	0.62616	0.598185	0.00218892	0.36212	0.99974	0.999787	0.978871	0.588824
BTBD19	cluster2	0.188855	0.137862	-0.616291	-0.322035	0.0415136	-0.319959	-0.807847	-0.864268	-0.0559797	-0.703522	-0.454972	-1.07202	0.912893	0.959351	0.00318486	0.141857	0.946153	0.329929	5.13264e-05	1.33285e-05	0.99974	0.999787	0.621603	0.0160104
BTLA	cluster2	-0.115311	-0.0385833	-0.31554	-0.208346	-0.283431	-0.198657	-0.635276	-0.573464	-0.114662	0.212511	-0.220974	-0.485039	0.912893	0.991128	0.00918938	0.0995812	0.248303	0.315234	1.11699e-07	1.15965e-06	0.99974	0.999787	0.735464	0.0784886
C11orf80	cluster2	0.40525	-0.137396	-0.517502	-0.525701	0.160632	-0.0574267	-0.499634	-0.665311	-0.501878	-0.120186	-0.646552	-0.785394	0.817751	0.974345	0.0474071	0.0404895	0.791566	0.921569	0.0435822	0.00573044	0.99974	0.999787	0.470822	0.121014
C16orf74	cluster2	-0.157457	-0.186181	-0.831361	-0.705869	-0.247096	-0.346679	-1.2547	-0.926305	0.0578098	0.116926	-0.315319	-1.1425	0.914883	0.845405	1.91695e-06	4.23891e-05	0.528358	0.232726	3.52353e-10	7.84623e-07	0.99974	0.999787	0.76183	0.0103719
C1orf226	cluster2	-0.0817147	-0.182169	-0.424536	-0.268037	0.140858	0.154032	-0.174713	-0.658718	0.628776	0.0872148	-0.992341	-0.920066	0.977561	0.961319	0.151443	0.378399	0.824279	0.749682	0.526884	0.00709361	0.99974	0.999787	0.318637	0.134515
C1orf56	cluster2	0.159084	0.109594	-0.44731	-0.317144	0.379423	0.0513216	-0.694517	-0.44386	0.108232	-0.10381	-0.46922	-0.324709	0.911096	0.961137	0.00781642	0.0628361	0.227223	0.889723	2.71074e-05	0.00506526	0.99974	0.999787	0.51406	0.432244
C1QTNF12	cluster2	-0.0431452	0.198084	-0.294797	-0.703369	0.258573	0.0844586	-0.64461	-0.756536	0.00645366	-0.199515	-0.47703	-0.652385	0.986593	0.949372	0.353138	0.0140872	0.635293	0.877392	0.0107475	0.0021539	0.99974	0.999787	0.700858	0.256026
C2CD2L	cluster2	0.00612638	-0.112187	-0.438797	-0.53797	0.339029	0.185674	-0.679947	-0.650824	0.0756923	-0.118205	-0.552412	-0.715834	0.994466	0.898585	8.32992e-05	1.73676e-06	0.152198	0.334183	6.65459e-10	4.28448e-09	0.99974	0.999787	0.0884903	0.00221076
C2orf50	cluster2	0.122668	-0.471259	-0.611166	-0.214754	0.0368346	-0.359492	-1.28823	-0.454832	-0.251945	0.362158	-1.6857	-0.689223	0.967449	0.764027	0.127617	0.569667	0.96601	0.503915	0.00217272	0.113209	0.99974	0.999787	0.365967	0.398596
C2orf81	cluster2	-0.180187	-0.0119456	-0.658664	-0.310749	-0.138426	-0.197256	-0.861011	0.0302229	-0.325367	-0.0687204	-0.0783174	-0.766475	0.947199	0.996177	0.0223063	0.303294	0.848735	0.711599	0.00231386	0.919527	0.99974	0.999787	0.978871	0.223812
C3orf33	cluster2	-0.255602	-0.221034	-0.909675	-0.540525	-0.0107587	-0.395511	-0.854235	-0.549171	-0.456777	0.252081	-0.0543756	-0.538408	0.909872	0.917302	0.000716925	0.0395259	0.990025	0.357625	0.00144562	0.028836	0.99974	0.999787	0.986736	0.398596
CA11	cluster2	0.210586	0.0793639	-0.378987	-0.246659	0.154432	0.00730416	-0.564817	-0.448509	-0.175071	-0.251844	-0.421908	-0.848355	0.857093	0.973527	0.00879784	0.0969206	0.617457	0.985314	7.8695e-05	0.00109729	0.99974	0.999787	0.44591	0.00764686
CA8	cluster2	-0.217864	-0.115569	-0.192343	-0.150418	-0.224575	-0.285235	-0.891526	-1.0515	0.3044	0.067551	-0.047083	-0.741301	0.853571	0.925459	0.209031	0.333592	0.380179	0.136706	4.3331e-11	9.36663e-14	0.99974	0.999787	0.977019	0.0208355
CA9	cluster2	-0.101488	0.0831635	-0.0839415	0.0992572	-0.0431606	-0.223303	-0.180617	0.590477	-0.0403157	-0.196313	-0.198882	0.278779	0.957247	0.98655	0.765509	0.698686	0.948974	0.56468	0.438555	0.00143738	0.99974	0.999787	0.894368	0.569682
CABLES1	cluster2	0.0335341	0.0587095	0.225199	-0.364578	-0.0830909	-0.0995912	-0.130425	-1.00332	-0.628322	-0.556755	-1.00669	-1.69105	0.990936	0.9948	0.574818	0.343505	0.932204	0.895438	0.731485	0.00428155	0.99974	0.999787	0.366849	0.0337889
CABP4	cluster2	0.269974	-0.00483855	-0.341564	-0.30051	0.00221651	-0.100823	-0.940125	0.0823582	-0.874194	-0.608974	-0.658663	-0.439884	0.933823	0.998804	0.398213	0.445169	0.998416	0.905036	0.0264641	0.829348	0.99974	0.999787	0.664549	0.5645
CACNA2D4	cluster2	0.0223196	-0.112538	-0.350443	-0.218301	0.0222639	-0.0350372	-0.464669	-0.211062	-0.116254	-0.113545	-0.190583	-0.66633	0.986601	0.9378	0.0180246	0.157596	0.963025	0.92398	0.00213371	0.157738	0.99974	0.999787	0.823853	0.0380427
CALY	cluster2	-0.154844	-0.315938	-0.971363	-0.476998	0.0805734	-0.239186	-1.04592	-0.706347	-0.0852526	0.267427	-0.573538	-1.09627	0.933823	0.572152	6.80221e-07	0.0129758	0.889312	0.519157	9.65015e-07	0.000543056	0.99974	0.999787	0.514327	0.0195897
CAMK1D	cluster2	-0.0264605	-0.153184	-0.423463	-0.628908	0.0649473	-0.0782998	-0.758214	-0.948122	-0.0138846	-0.036407	-0.277947	-0.903668	0.978855	0.608483	4.33171e-06	7.34442e-11	0.789339	0.664999	4.20224e-15	7.64001e-20	0.99974	0.999787	0.45494	8.19344e-06
CAMK2N1	cluster2	-0.0500282	-0.173351	-1.17747	-0.640966	0.352653	-0.112595	-0.822309	-0.468307	0.0824922	0.332888	0.213896	-1.15091	0.986593	0.961916	0.00053713	0.0232013	0.563504	0.861912	0.0311765	0.148412	0.99974	0.999787	0.951184	0.434857
CAMKK2	cluster2	-0.0422751	-0.0615422	-0.27056	-0.493766	0.18729	0.195129	-0.616815	-0.827069	0.268904	0.00766764	-0.342504	-0.314473	0.979556	0.986672	0.105159	0.00156005	0.605775	0.489761	3.89396e-05	3.61169e-08	0.99974	0.999787	0.644607	0.405166
CAPN12	cluster2	0.0894483	0.201729	-0.329782	-0.374091	-0.00789897	-0.0841741	-0.62409	-0.515303	0.102255	-0.0499813	-0.361509	-0.736543	0.956679	0.840901	0.101066	0.0561434	0.990155	0.835535	0.00127403	0.0058693	0.99974	0.999787	0.651721	0.0527481
CARMIL2	cluster2	0.0809991	-0.0118132	-0.406145	-0.244244	0.0462978	-0.121728	-0.628608	-0.341341	-0.104237	-0.0212223	-0.428294	-0.780934	0.947199	0.9948	0.00102713	0.0663416	0.901497	0.606543	1.61675e-07	0.00473414	0.99974	0.999787	0.333827	0.00240118
CASS4	cluster2	-0.196931	-0.100178	-0.154406	-0.626019	0.00191987	0.0901978	-0.38211	-1.39439	0.0198479	-0.112651	-0.464639	-0.983078	0.911096	0.976906	0.515211	0.000969489	0.997703	0.827285	0.0486199	2.13159e-13	0.99974	0.999787	0.580577	0.0125802
CASTOR2	cluster2	0.0774712	0.127465	-0.461337	-0.315687	-0.18681	-0.235102	-1.22543	-0.829859	-0.00507058	-0.102627	-0.852065	-1.13463	0.95729	0.935613	0.00550038	0.0645686	0.576502	0.348733	1.14677e-13	6.71247e-08	0.99974	0.999787	0.0665605	0.00135995
CAVIN1	cluster2	-1.34299	-1.32692	-0.712617	-0.573742	-0.351606	-0.533335	-0.643629	0.12693	-0.686475	-0.721341	-0.624398	-1.00029	0.0101646	0.0100867	0.0293743	0.0824458	0.644514	0.336311	0.0595195	0.717475	0.99974	0.999787	0.713596	0.203883
CBX2	cluster2	-0.147781	-0.0173385	-0.645847	0.618933	-0.491039	-0.682212	-0.655145	0.958005	-0.196393	-1.09395	-0.430192	-1.39786	0.960341	0.99598	0.0724269	0.0478041	0.554956	0.257239	0.0900319	0.00126324	0.99974	0.999787	0.829806	0.211749
CBX7	cluster2	-0.116801	-0.187909	-0.543611	-0.551548	0.138357	-0.003315	-0.635162	-0.684341	-0.0205745	-0.112171	-0.518878	-1.05382	0.891025	0.492117	1.19618e-08	1.83924e-08	0.526028	0.990702	3.38902e-11	2.59174e-12	0.99974	0.999787	0.0517859	1.1454e-07
CCDC106	cluster2	0.0478398	-0.133625	-0.368854	-0.434399	0.116475	0.0190743	-0.708584	-0.237313	0.272817	0.0457877	-0.219793	-0.850634	0.974772	0.89604	0.00879485	0.00180691	0.737255	0.96193	1.37954e-06	0.0907879	0.99974	0.999787	0.788364	0.00948695
CCDC125	cluster2	-0.13985	-0.155549	-0.377521	-0.543621	0.0994114	0.0652322	-0.506348	-0.631995	0.168541	0.0699901	-0.282186	-0.483513	0.909872	0.83597	0.00476101	3.63894e-05	0.778457	0.820717	9.01491e-05	9.18342e-07	0.99974	0.999787	0.660492	0.0943679
CCDC138	cluster2	-0.0988856	-0.0667977	-0.414868	-0.67798	-0.484985	-0.261914	-0.362386	-0.480709	0.32248	0.215864	-0.0977644	-0.608856	0.975137	0.994091	0.199648	0.0297434	0.440218	0.642544	0.248384	0.101984	0.99974	0.999787	0.976251	0.415375
CCDC159	cluster2	0.0500482	-0.0715596	-0.527267	-0.491731	0.362517	0.178135	-0.586151	-0.476146	0.423117	0.0728653	-0.705391	-0.809557	0.978855	0.98655	0.00329533	0.00665378	0.298434	0.582464	0.000740571	0.00528875	0.99974	0.999787	0.212331	0.0312233
CCDC171	cluster2	0.131756	-0.0674922	0.144857	0.629768	-0.327034	-0.401455	-0.4127	0.468466	0.180192	0.0164209	0.0463264	0.139918	0.954268	0.993949	0.654502	0.00893936	0.525031	0.31508	0.0934421	0.024417	0.99974	0.999787	0.986842	0.81213
CCDC180	cluster2	0.0184678	0.0418347	-0.310532	0.0848102	0.0369094	-0.375684	-0.852582	-0.284423	0.0414161	0.262602	-0.465632	-0.980239	0.992715	0.9948	0.205431	0.763964	0.959391	0.318688	0.000231811	0.209036	0.99974	0.999787	0.699719	0.0727372
CCDC181	cluster2	-0.227763	-0.119888	-0.658662	-0.181915	-0.203098	-0.0185618	-0.33601	0.291462	-0.129924	-0.0878249	0.0686543	0.60001	0.912893	0.976906	0.0087469	0.510061	0.741385	0.979549	0.200408	0.21204	0.99974	0.999787	0.98094	0.273374
CCDC183	cluster2	-0.116213	-0.37825	-0.705008	-0.669306	-0.0614048	-0.374526	-1.01138	-0.872501	-0.382182	-0.19892	-0.302574	-0.929471	0.954268	0.561049	0.00193468	0.00308638	0.932615	0.357625	4.74528e-05	0.000308585	0.99974	0.999787	0.840859	0.102049
CCDC62	cluster2	-0.223074	-0.0479302	-0.330883	-0.593129	-0.238813	-0.491786	-1.21583	-1.04007	0.613318	0.78264	0.032339	-0.710395	0.912893	0.994091	0.200698	0.0146206	0.664819	0.204807	5.81395e-05	0.00010094	0.99974	0.999787	0.992906	0.442919
CCDC85C	cluster2	-0.2645	-0.176563	-0.664793	-0.421646	-0.253729	-0.203832	-0.9191	-0.460548	-0.261125	-0.691883	-0.594778	-0.985078	0.891025	0.938565	0.00744802	0.0808943	0.600935	0.608408	4.9066e-05	0.0269338	0.99974	0.999787	0.526793	0.0597199
CCDC92	cluster2	0.0483822	-0.043451	-0.149701	-0.09019	-0.00913588	0.0102856	-0.112674	-0.119356	-0.287013	-0.184533	-0.373041	-1.18047	0.970836	0.990882	0.32058	0.565562	0.98294	0.979329	0.445278	0.379429	0.99974	0.999787	0.457189	4.91278e-05
CCL4L2	cluster2	0.0216534	-0.0964476	-0.416057	-0.507274	0.268048	0.167705	-0.222158	-0.830042	0.203997	0.150083	-0.299322	-1.45498	0.988472	0.974772	0.0268281	0.00611018	0.432493	0.586025	0.222302	2.82e-06	0.99974	0.999787	0.741022	0.000592216
CCL4L2	cluster2	0.281705	0.0237564	-0.0951582	0.206145	0.294437	-0.0243276	-0.240462	-0.0519227	-0.0150234	-0.0146643	-0.245837	-1.35601	0.891025	0.9948	0.773094	0.442053	0.525031	0.971345	0.330629	0.838278	0.99974	0.999787	0.85296	0.00942283
CCNDBP1	cluster2	-0.0478973	-0.0867263	-0.31399	-0.229565	0.087156	0.211677	-0.33567	-0.844849	0.243685	0.202957	-0.218752	-0.860981	0.978855	0.976565	0.0614844	0.199648	0.842356	0.453173	0.0305635	1.50764e-08	0.99974	0.999787	0.81061	0.00674074
CCNJL	cluster2	-0.233866	-0.249424	-0.537404	-0.671837	0.0440914	0.104221	-0.331504	-0.510914	0.310105	-0.0753842	-0.905401	-0.847564	0.912893	0.866047	0.0266327	0.00491464	0.95327	0.831496	0.170017	0.0234808	0.99974	0.999787	0.292803	0.12587
CCNL2	cluster2	0.0143868	0.0067199	-0.266201	-0.483463	0.0650427	0.00360089	-0.411465	-0.589492	-0.112286	-0.132797	-0.253672	-0.86918	0.991337	0.996177	0.0872597	0.00109725	0.867183	0.992457	0.00319593	2.04482e-05	0.99974	0.999787	0.718436	0.00383261
CCNYL1	cluster2	-0.0784633	-0.0108812	-0.226856	-0.346508	-0.102906	-0.0655244	-0.38778	-0.687856	-0.137603	0.0245884	-0.24918	-0.646631	0.942894	0.9948	0.0410271	0.0012296	0.672963	0.753956	0.000180984	2.37698e-10	0.99974	0.999787	0.626878	0.00741598
CCR3	cluster2	0.0277531	-0.0632367	-0.0677225	0.0264918	-0.0622326	-0.247803	-0.378974	-0.713263	0.00830655	0.15789	0.0210922	-1.06785	0.987842	0.991128	0.809071	0.92296	0.916326	0.47623	0.0576358	0.000206801	0.99974	0.999787	0.992906	0.0154047
CCR6	cluster2	0.00750619	0.056477	-0.551104	-0.505476	-0.16744	-0.294645	-0.941726	-1.20672	-0.0339783	0.201179	-0.560839	-1.44981	0.994002	0.980083	2.71656e-06	1.67749e-05	0.473962	0.0637829	2.27909e-15	2.85177e-20	0.99974	0.999787	0.103488	1.30625e-07
CD177	cluster2	-0.342878	-0.394731	-1.13146	-0.876737	0.497345	0.570791	-0.382031	0.890211	1.1124	0.410888	-0.701079	0.0657164	0.919499	0.873321	0.00325405	0.0244634	0.550714	0.371013	0.344989	0.0168885	0.99974	0.999787	0.731139	0.95275
CD19	cluster2	-0.0528757	-0.0519482	-0.502713	-0.473295	-0.0115439	-0.113813	-1.00627	-1.17839	-0.171404	0.055231	-0.369115	-1.47384	0.985884	0.994091	0.0432298	0.0618421	0.989149	0.818611	9.90949e-06	2.55621e-07	0.99974	0.999787	0.77402	0.00314929
CD1C	cluster2	-0.0806502	0.0284499	-0.358641	-0.404973	-0.105087	-0.0782005	-0.589191	-1.06899	-0.0262875	0.196862	0.0434018	-1.08924	0.961637	0.9948	0.0514428	0.0267676	0.818755	0.830143	0.00022772	3.23082e-11	0.99974	0.999787	0.982866	0.00114555
CD22	cluster2	0.0803088	-0.0381437	-0.285432	-0.323157	0.0700612	-0.0632701	-0.55302	-0.679675	-0.0750702	0.0112588	-0.251732	-0.735799	0.974834	0.9948	0.253241	0.185489	0.914881	0.904271	0.00829725	0.000871223	0.99974	0.999787	0.862312	0.123914
CD300LB	cluster2	-0.190529	-0.294661	-0.790662	-0.814841	0.19365	-0.0172001	-0.999104	-0.729849	0.36034	0.0809031	-0.599853	-0.872991	0.906974	0.620558	1.92814e-05	1.15208e-05	0.637047	0.974078	7.40994e-08	4.19582e-05	0.99974	0.999787	0.391261	0.0348089
CD40	cluster2	-0.039377	0.000307175	-0.603701	-0.560495	-0.135231	-0.0756724	-0.955908	-0.995077	-0.0557971	0.0631646	-0.288013	-1.25652	0.982938	0.999852	0.000295943	0.000789377	0.751874	0.836878	1.8262e-07	4.90949e-08	0.99974	0.999787	0.758907	0.00241409
CD59	cluster2	-0.191214	-0.207445	-0.481516	-0.596569	0.114462	0.179126	-0.427105	-0.685309	0.158661	-0.00831873	-0.430308	-0.786802	0.891025	0.775847	0.00209162	0.000132489	0.791566	0.554101	0.00639616	6.32708e-06	0.99974	0.999787	0.49597	0.0152624
CD72	cluster2	-0.05825	-0.160244	-0.680539	-0.546482	-0.146341	-0.195659	-1.20246	-0.988091	-0.202119	-0.0503505	-0.505168	-1.5034	0.977138	0.922608	0.000206428	0.00335852	0.754312	0.56785	5.28302e-10	1.2868e-07	0.99974	0.999787	0.532664	0.000526206
CD79A	cluster2	-0.236597	-0.232834	-0.756604	-0.534651	-0.128656	-0.219905	-0.919872	-0.914423	-0.172237	0.0970228	-0.419823	-1.6355	0.912893	0.894942	0.000851952	0.0254648	0.830908	0.59626	1.00363e-05	1.13145e-05	0.99974	0.999787	0.71113	0.000225539
CD82	cluster2	-0.178398	-0.255067	-0.637205	-0.67113	0.141961	0.00602875	-0.559006	-0.251965	0.229069	-0.0511915	-0.55969	-1.13561	0.891476	0.627773	3.0631e-05	1.48222e-05	0.719976	0.989012	0.000219835	0.108918	0.99974	0.999787	0.297581	0.000427701
CD8A	cluster2	0.142763	-0.0163282	0.0145583	0.735099	0.00626429	-0.236322	-0.07029	0.658565	-0.103748	0.0311651	-0.200099	-0.259094	0.930199	0.9948	0.954117	1.41624e-05	0.991965	0.405761	0.724325	9.84066e-05	0.99974	0.999787	0.84401	0.52551
CD8B2	cluster2	0.0145037	-0.17026	-0.292097	0.558429	0.0377458	-0.2224	-0.384207	0.759646	-0.0864775	-0.0582486	-0.39041	-0.362539	0.994002	0.941836	0.23666	0.00951326	0.957704	0.577115	0.0812868	0.000140431	0.99974	0.999787	0.758907	0.539207
CDA	cluster2	-0.546796	-0.300375	-0.850311	-0.386498	0.403825	0.287416	-0.430894	0.446282	1.16099	1.08222	-0.605569	-0.497269	0.817751	0.900586	0.0122388	0.272063	0.598962	0.661055	0.275796	0.183998	0.99974	0.999787	0.794176	0.639279
CDC42BPG	cluster2	0.126215	-0.0114009	-0.406463	-0.413281	0.144709	-0.0795654	-0.64192	-0.413023	-0.0944018	-0.121706	-0.416878	-1.10125	0.926814	0.9948	0.00760534	0.00622363	0.657688	0.791143	1.558e-05	0.00350611	0.99974	0.999787	0.478279	0.00113309
CDCA7L	cluster2	-0.0813454	-0.0918641	-0.355079	-0.139883	-0.105176	-0.213122	-0.524408	-0.314548	0.00327743	0.19621	-0.140667	-0.804148	0.947199	0.944129	0.00296492	0.300078	0.720995	0.264631	5.84799e-06	0.00611889	0.99974	0.999787	0.854235	0.00143798
CDK19	cluster2	-0.0608701	-0.0950928	-0.529635	-0.552544	0.0293697	-0.0780073	-0.878096	-0.8752	0.434951	0.162252	-0.562162	-0.812834	0.969031	0.967893	0.000313183	0.000204518	0.953332	0.807933	1.27479e-09	1.9764e-09	0.99974	0.999787	0.263464	0.00879617
CDK3	cluster2	0.30673	0.215684	-0.277751	-0.0885112	0.250887	0.0877632	-0.278942	-0.336781	-0.219188	-0.125208	-0.355598	-0.887345	0.710319	0.700004	0.0952851	0.642234	0.48061	0.807933	0.130518	0.052625	0.99974	0.999787	0.640686	0.0142386
CDK5R1	cluster2	-0.212838	-0.200593	-0.503637	-0.431854	0.0369014	0.0592538	-0.663273	-0.390207	0.00949192	0.0463799	-0.342738	-0.625054	0.883727	0.768358	0.00160625	0.00664022	0.937828	0.856931	3.12476e-05	0.00974889	0.99974	0.999787	0.64252	0.0748686
CDON	cluster2	-0.12053	0.113469	-0.493429	-0.328952	-0.389421	-0.42152	-0.990641	-0.694269	-0.156376	-0.0294286	-0.242151	-0.530225	0.956634	0.980083	0.0556912	0.215165	0.400042	0.242191	2.2774e-05	0.00176849	0.99974	0.999787	0.873346	0.32922
CDS2	cluster2	-0.158864	-0.116298	-0.224982	-0.422616	0.0192258	0.0194009	-0.364342	-0.622433	0.138359	0.012313	-0.449067	-0.614945	0.891025	0.920441	0.105641	0.00114783	0.964589	0.958715	0.00478647	7.90599e-07	0.99974	0.999787	0.319416	0.023629
CEL	cluster2	0.321029	0.178075	-0.153232	-0.227366	0.0789457	0.271123	-0.702495	-0.325165	-0.0154643	-0.381857	-0.38754	-0.6081	0.837969	0.920941	0.55406	0.335971	0.894102	0.430276	0.00077963	0.11153	0.99974	0.999787	0.719153	0.208296
CELSR1	cluster2	-0.349956	-0.311888	-0.728058	-0.728806	0.0102797	-0.0512887	-0.758128	-0.861633	0.374074	0.137167	-1.11495	-1.03159	0.891025	0.845222	0.00760288	0.00841514	0.99218	0.948224	0.00646059	0.00148391	0.99974	0.999787	0.185696	0.0800211
CELSR2	cluster2	0.146664	0.0709352	-0.278516	-0.182132	-0.0820877	-0.142075	-0.462748	-0.374381	-0.137035	-0.036924	-0.486052	-0.707981	0.911096	0.980083	0.0753477	0.265901	0.83056	0.594785	0.0010856	0.00681465	0.99974	0.999787	0.365967	0.0285337
CENPO	cluster2	0.128099	0.0694136	-0.00879541	0.540471	-0.084791	-0.144406	-0.0610894	0.646627	-0.0269493	0.0113574	-0.30594	-0.0894682	0.933823	0.985578	0.971851	0.000152679	0.842296	0.622408	0.744199	2.05937e-06	0.99974	0.999787	0.699715	0.835857
CENPP	cluster2	0.289907	0.234986	0.225093	0.895895	-0.45084	-0.553179	0.109021	0.624532	-0.486754	-0.105124	-1.04723	-0.0428037	0.923291	0.953872	0.587014	0.00342255	0.48061	0.262219	0.750949	0.0165955	0.99974	0.999787	0.692228	0.968548
CEP131	cluster2	0.0748844	-0.0693734	-0.306254	-0.0602241	0.0468958	-0.186511	-0.554314	-0.021451	0.0352408	-0.0595419	-0.590122	-0.446118	0.942542	0.961319	0.00291363	0.62566	0.867183	0.252413	9.24019e-08	0.851521	0.99974	0.999787	0.038514	0.0460538
CEP19	cluster2	-0.267849	-0.109084	-0.0568997	-0.451185	0.163576	0.263938	-0.105476	-0.612125	0.134607	-0.130442	-0.331719	-0.745948	0.880007	0.974345	0.834448	0.0194044	0.737255	0.440429	0.640176	0.000699542	0.99974	0.999787	0.736465	0.0634434
CEP43	cluster2	0.0156901	-0.0306103	-0.428059	-0.630437	-0.0184451	-0.0616162	-0.684664	-0.787664	0.248545	0.201333	-0.180762	-0.929358	0.987842	0.993949	0.000146601	3.99934e-08	0.959646	0.789426	1.42587e-09	1.14343e-11	0.99974	0.999787	0.773253	0.000267445
CERK	cluster2	-0.045586	-0.125966	-0.464728	-0.534715	0.188838	0.0704133	-0.7152	-0.70763	0.140112	-0.155224	-0.59758	-0.779294	0.975901	0.89891	0.000205702	2.25825e-05	0.495914	0.795148	5.7801e-09	1.02472e-08	0.99974	0.999787	0.103488	0.00291355
CFAP73	cluster2	-0.14005	-0.470328	-0.299436	0.0648569	-0.0939184	-0.138767	-0.666203	0.748728	0.185283	-0.323775	-0.769901	0.246785	0.957608	0.682395	0.401018	0.866639	0.927043	0.840691	0.0904626	0.00570526	0.99974	0.999787	0.621603	0.730161
CFD	cluster2	-0.343055	-0.224484	-0.181888	-0.510192	0.26617	0.319281	0.199302	-0.599668	-0.0397354	-0.162814	-0.238379	-0.899012	0.817751	0.845222	0.442499	0.0102307	0.543111	0.336311	0.358288	0.00107483	0.99974	0.999787	0.840518	0.0209054
CHD5	cluster2	-0.111486	-0.257069	-0.587267	-0.478456	-0.200417	-0.253996	-0.821285	-0.700798	0.403091	-0.242546	-0.471778	-0.760194	0.976896	0.952965	0.139942	0.21649	0.815489	0.685336	0.0175274	0.0336431	0.99974	0.999787	0.831105	0.444998
CHI3L1	cluster2	-0.299949	-0.34347	-1.0732	-0.184711	0.240756	-0.241408	-0.409825	0.999061	1.22986	0.637276	-0.767909	-0.00568763	0.94115	0.924069	0.0144331	0.709779	0.795783	0.750465	0.320455	0.00146055	0.99974	0.999787	0.70535	0.995643
CHRNA9	cluster2	0.0909416	-0.0360627	-0.341587	-0.444723	-0.132694	-0.174348	-0.565432	-0.268055	-0.294315	-0.21246	-0.146626	-0.671439	0.947199	0.994091	0.0210778	0.00221191	0.713281	0.509986	0.000141662	0.0631954	0.99974	0.999787	0.890877	0.0455556
CHTF18	cluster2	0.0108558	-0.123877	0.00238669	0.322296	0.0299761	-0.163285	0.0431541	0.768416	-0.382266	-0.00899727	-0.243128	-0.0996625	0.994002	0.951577	0.992917	0.0484001	0.955616	0.602548	0.835099	1.11797e-07	0.99974	0.999787	0.788252	0.822404
CIART	cluster2	-0.281877	-0.28055	-0.494886	-0.86501	-0.75886	-0.812362	-1.00256	-1.03848	-0.422708	-0.437621	0.0169804	0.0638113	0.906974	0.873321	0.100253	0.00429388	0.149222	0.0212634	0.00020469	5.43352e-05	0.99974	0.999787	0.996237	0.932801
CLBA1	cluster2	-0.0395712	-0.286736	-0.49745	-0.269329	0.0364341	-0.0919557	-0.549802	-0.342857	-0.813284	-0.195889	-1.05459	-0.746584	0.980095	0.513375	0.00197587	0.108952	0.942413	0.781324	0.000605972	0.0281058	0.99974	0.999787	0.0103906	0.0243006
CLEC10A	cluster2	0.368866	0.162132	-0.27987	-0.467451	0.310029	0.262623	-0.761376	-1.33768	0.0968276	-0.079436	0.386384	-0.640527	0.817751	0.953872	0.287585	0.0547084	0.52003	0.513225	0.00193117	3.64393e-07	0.99974	0.999787	0.69649	0.174992
CLEC17A	cluster2	-0.0202589	-0.00548785	-0.484934	-0.496268	-0.193281	-0.218032	-1.06208	-1.16539	-0.0597912	0.078469	-0.190856	-1.19489	0.99082	0.996687	0.0167798	0.0139339	0.697443	0.565035	1.38592e-06	1.43191e-07	0.99974	0.999787	0.89836	0.0119971
CMTM1	cluster2	-0.061228	0.0737658	-0.200477	-0.40273	-0.0778604	0.0789576	-0.486715	-0.650145	0.187928	-0.19495	-0.566615	-0.473938	0.978855	0.990818	0.445182	0.0859812	0.898767	0.861438	0.0232924	0.00175526	0.99974	0.999787	0.577531	0.387148
CMTM7	cluster2	-0.0514251	-0.0745104	-0.481996	-0.19785	0.0634179	-0.153162	-0.542297	-0.342424	-0.0185369	-0.00879421	-0.325765	-1.07095	0.964144	0.967893	3.6655e-05	0.116976	0.843802	0.461527	2.72076e-06	0.00261428	0.99974	0.999787	0.512502	3.10565e-05
COL27A1	cluster2	0.215393	0.129858	-0.488048	-0.0169297	-0.0183075	-0.0046113	-0.891248	-0.361468	0.114466	0.380646	-0.590997	-0.911397	0.912893	0.974345	0.049963	0.957106	0.981159	0.994219	0.000141961	0.111725	0.99974	0.999787	0.571257	0.0916202
COL4A3	cluster2	-0.3416	0.144946	-0.68605	-0.641331	-0.277833	-0.328264	-1.22436	-1.58535	-0.857315	-0.195086	-0.232321	-0.906727	0.912893	0.98655	0.096652	0.101675	0.784119	0.661797	0.0260575	0.00982706	0.99974	0.999787	0.922872	0.231664
COL4A4	cluster2	0.129239	0.238959	-0.390361	-0.313757	-0.186757	-0.159296	-0.745296	-1.18912	-0.01019	0.132603	-0.673433	-0.865606	0.961637	0.927205	0.261838	0.364676	0.817575	0.803236	0.0261876	0.00200182	0.99974	0.999787	0.622653	0.197141
COL5A2	cluster2	-0.228074	-0.391196	-0.507542	-0.351183	-0.0274623	0.135493	-0.741452	-0.288682	-0.175432	-0.680595	-0.910285	-1.07442	0.933823	0.719777	0.0956225	0.246508	0.97625	0.817531	0.033918	0.33668	0.99974	0.999787	0.334012	0.0828357
COL5A3	cluster2	0.216796	0.0912326	-0.672815	-0.266224	0.130548	-0.182174	-1.01529	-0.621717	0.342257	0.285388	-0.743791	-1.69448	0.899563	0.98655	0.00292703	0.259192	0.806255	0.64502	5.95874e-06	0.00278828	0.99974	0.999787	0.245201	0.000302409
COL6A2	cluster2	-0.0865305	0.00179751	-0.503849	-0.441796	-0.0442698	-0.0869672	-0.797436	-0.632348	-0.089636	0.0167823	-0.149673	-0.654386	0.954268	0.998804	0.0035246	0.00976555	0.930286	0.800458	4.974e-06	0.00015656	0.99974	0.999787	0.899872	0.0806899
COL8A2	cluster2	-0.063481	-0.0311171	-0.727034	-0.668373	-0.283307	-0.16173	-0.903213	-1.57808	0.320027	0.207278	-0.28565	-0.864808	0.984133	0.9948	0.0104624	0.0185585	0.711153	0.80181	0.006369	2.72033e-05	0.99974	0.999787	0.900818	0.247801
COL9A2	cluster2	0.0405694	0.0771729	-0.293876	-0.725653	0.273079	0.181033	-0.17226	-0.129773	0.246929	-0.0381208	-0.52916	-1.72383	0.987842	0.994091	0.404849	0.0214872	0.694044	0.758052	0.615357	0.687312	0.99974	0.999787	0.745709	0.0290593
CORO6	cluster2	0.0962524	-0.0724528	-0.393695	-0.2845	0.149582	-0.0258632	-0.441177	-0.326575	-0.0975632	-0.0568556	-0.3146	-1.12794	0.947199	0.98107	0.0126284	0.0793492	0.675288	0.951132	0.00416554	0.0294196	0.99974	0.999787	0.660836	0.000696646
COX6B2	cluster2	-0.0345459	-0.271473	-1.00148	-0.735577	0.592998	0.376445	-0.618393	-0.0835389	0.740338	0.230215	-0.533178	-0.311696	0.988472	0.905756	0.00129012	0.0166815	0.258355	0.427544	0.0404258	0.797883	0.99974	0.999787	0.75628	0.708461
CPA3	cluster2	-0.04287	-0.217499	0.211679	0.84833	-0.0379737	-0.114603	-0.451895	0.319558	0.271276	-0.116595	0.0979693	0.152	0.986593	0.935296	0.499837	0.000365808	0.959391	0.811507	0.059956	0.134332	0.99974	0.999787	0.969951	0.818452
CPE	cluster2	-0.202677	-0.347438	-0.445699	0.168569	-0.128279	-0.374139	-1.08002	-0.0180723	-0.389711	0.0266638	-0.462909	-1.26188	0.943434	0.796179	0.142688	0.605681	0.851349	0.385741	4.12468e-05	0.949626	0.99974	0.999787	0.77402	0.0751047
CPNE2	cluster2	-0.262933	-0.260719	-0.720741	-0.615466	0.277186	0.162655	-0.739536	-0.720582	0.445208	0.0823997	-0.754329	-1.20025	0.891025	0.85413	0.00152605	0.00869584	0.605775	0.734563	0.000780888	0.000925948	0.99974	0.999787	0.333845	0.00819017
CPNE5	cluster2	-0.214218	-0.337634	-0.65567	-1.13893	0.135645	-0.027948	-0.759776	-1.00349	0.300962	0.103306	-1.03836	-0.991521	0.930199	0.756269	0.015527	4.49922e-05	0.823312	0.966209	0.00202634	4.91208e-05	0.99974	0.999787	0.227035	0.0861413
CPT1A	cluster2	-0.95423	-0.877983	-0.796078	-0.457359	-0.380555	-0.641105	-0.383113	-0.0349646	-0.772896	-0.434933	-0.755829	0.140734	0.000883224	0.00521364	0.000137809	0.0419241	0.380914	0.0226181	0.0810709	0.891157	0.99974	0.999787	0.310545	0.818947
CR1	cluster2	-0.112852	-0.0877192	-0.492172	-0.511401	-0.311649	-0.248389	-0.962739	-1.44495	0.183218	0.180094	-0.355918	-1.23598	0.927935	0.961319	7.04623e-05	4.52123e-05	0.234075	0.216456	4.33827e-14	1.19761e-23	0.99974	0.999787	0.476854	2.98453e-06
CR2	cluster2	-0.15358	-0.217036	-0.57944	-0.415348	-0.203874	-0.292348	-0.896688	-1.3238	-0.0515646	0.242993	-0.290233	-1.5138	0.891025	0.60608	1.29894e-05	0.00193819	0.445175	0.133525	1.82689e-11	1.74884e-18	0.99974	0.999787	0.670103	7.87406e-06
CRACR2B	cluster2	-0.112713	-0.115032	-0.337513	-0.404889	0.189986	0.00945203	-0.531674	-0.309579	-0.408989	-0.337324	-0.713024	-1.15516	0.954268	0.974772	0.146209	0.0714331	0.717959	0.987216	0.02154	0.164786	0.99974	0.999787	0.399488	0.0206725
CRIM1	cluster2	-0.165035	-0.0457545	-0.406858	-0.43791	-0.14786	-0.208908	-0.72911	-1.05298	0.0645345	-0.0848207	-0.506195	-1.20842	0.936077	0.994091	0.0679799	0.0444928	0.755407	0.542559	0.000197743	2.19719e-07	0.99974	0.999787	0.644363	0.0264713
CRISPLD2	cluster2	-0.485114	-0.417084	-0.972479	-0.458823	0.191708	0.326423	-0.673606	-0.0516583	0.661271	0.490324	-0.953196	-0.717513	0.880007	0.810958	0.0040093	0.231662	0.852655	0.648618	0.0594	0.905519	0.99974	0.999787	0.465093	0.367086
CRLF2	cluster2	-0.092178	-0.376564	-0.713324	-0.448972	0.30082	0.0928458	-1.25484	-0.441686	0.476894	0.240304	-0.507477	-1.04056	0.960341	0.504828	0.000704302	0.0343771	0.439576	0.819079	4.8291e-09	0.0240657	0.99974	0.999787	0.567329	0.0230296
CSPG5	cluster2	-0.250976	-0.380833	-1.14526	-0.739313	0.0377499	-0.235352	-1.21176	-0.644837	-0.0079266	0.267957	-0.768904	-1.29696	0.911096	0.662178	1.75696e-05	0.00397444	0.963025	0.625901	1.44042e-05	0.0109743	0.99974	0.999787	0.486301	0.0495066
CTC1	cluster2	0.0178183	-0.0695776	-0.321285	-0.310427	0.0136814	-0.125961	-0.524701	-0.417948	-0.0809124	-0.0274516	-0.327209	-0.673767	0.986593	0.943776	0.000226165	0.000475123	0.962709	0.410679	7.51457e-10	8.17122e-07	0.99974	0.999787	0.283049	0.000196705
CTLA4	cluster2	0.0537525	0.121135	0.129224	0.60212	-0.10747	-0.202591	-0.560036	0.3642	0.282827	0.0832994	-0.168294	-0.281193	0.978855	0.965688	0.586859	0.000645823	0.828765	0.553272	0.00312246	0.0296366	0.99974	0.999787	0.916461	0.596105
CTSF	cluster2	-0.00265488	-0.0833214	-0.544808	-0.232791	0.0246285	-0.322602	-0.650568	-0.19539	-0.228851	0.0399844	-0.399024	-0.943518	0.997972	0.96329	2.95037e-05	0.0830376	0.953557	0.103361	1.83346e-06	0.133508	0.99974	0.999787	0.417953	0.00117951
CUBN	cluster2	0.479275	0.260637	-0.259569	-0.239441	0.0376277	0.147535	-0.731216	-0.625048	-0.138845	-0.221629	-0.93218	-1.81254	0.749547	0.873321	0.401981	0.430242	0.960865	0.756747	0.00368421	0.00987871	0.99974	0.999787	0.439717	0.0620492
CXCL16	cluster2	0.0582277	0.0540116	-0.119826	-0.0105445	0.0617644	-0.195178	-0.672647	-0.72095	-0.128272	-0.21081	-0.306189	-1.30807	0.974904	0.991128	0.562672	0.963056	0.898709	0.515015	5.10446e-05	1.22484e-05	0.99974	0.999787	0.715848	0.000359069
CXCL6	cluster2	-0.430959	-0.789259	-0.777057	-0.361541	0.206259	-0.623121	-0.448654	0.775058	0.286851	0.218825	-0.951057	-0.983908	0.898971	0.504828	0.100162	0.424657	0.848735	0.412873	0.353275	0.0317188	0.99974	0.999787	0.581594	0.321423
CXCL8	cluster2	-0.190991	-0.297879	-0.479463	-0.153601	0.0919058	-0.281224	-0.785273	0.259488	0.748476	-0.0164071	-1.17005	-0.552384	0.947199	0.917188	0.202878	0.716512	0.921829	0.64347	0.0198193	0.416528	0.99974	0.999787	0.305191	0.47138
CXCR3	cluster2	-0.211094	-0.151555	-0.295742	0.479197	-0.23015	-0.404287	-0.610992	0.431877	-0.0561311	-0.121328	-0.52575	-0.449487	0.893969	0.937594	0.161427	0.00836567	0.595458	0.176395	0.00177861	0.0117699	0.99974	0.999787	0.580509	0.373025
CXCR5	cluster2	-0.168232	-0.236521	-0.710058	-0.568249	-0.158331	-0.305754	-0.928727	-0.874202	-0.244989	-0.0939494	-0.605121	-1.36435	0.912893	0.728777	2.11534e-05	0.000852566	0.7002	0.259865	2.64862e-08	1.39687e-07	0.99974	0.999787	0.306326	0.000179893
CXCR6	cluster2	-0.213115	-0.161864	-0.677522	0.841821	0.0377134	-0.306581	-0.902125	0.357852	0.252763	0.409921	-0.474754	-1.36105	0.94044	0.973203	0.0223567	0.00055527	0.96601	0.561494	0.00268671	0.175658	0.99974	0.999787	0.771899	0.0609717
CXorf65	cluster2	0.273642	0.0497797	-0.175593	-0.308529	0.125485	0.0330331	-0.417921	-0.380209	-0.156171	-0.00602193	-0.268555	-0.684217	0.749547	0.990818	0.296927	0.0443227	0.716304	0.925136	0.00445101	0.00716641	0.99974	0.999787	0.70535	0.029619
CYB5R1	cluster2	-0.232778	-0.316769	-0.733245	-0.643117	0.172821	-0.0259305	-0.745534	-0.869877	0.272526	0.161323	-0.746346	-1.45262	0.883727	0.488189	5.06529e-06	9.00077e-05	0.658991	0.955626	2.47139e-06	5.01445e-08	0.99974	0.999787	0.125662	2.31883e-05
CYBRD1	cluster2	-0.100144	-0.144	-0.478866	-0.628584	0.105485	0.0743017	-0.870355	-0.997698	0.374235	0.194974	-0.2577	-0.897473	0.947199	0.924069	0.00301892	8.47361e-05	0.819648	0.84033	2.91118e-08	3.74986e-10	0.99974	0.999787	0.76235	0.005471
CYP2D6	cluster2	0.11166	0.0269539	-0.496167	-0.546189	0.340349	0.0397815	-0.653508	-0.837841	0.0801597	-0.168385	-0.512756	-0.919548	0.997487	0.993949	0.0502298	0.396289	0.598114	0.980315	0.0154879	0.0571156	0.99974	0.999787	0.123674	0.39139
CYSTM1	cluster2	-0.321713	-0.312775	-0.688469	-0.731736	0.247661	0.208148	-0.336234	-0.450366	0.346947	0.146535	-0.524614	-0.797989	0.879431	0.727696	0.00165333	0.000923032	0.637024	0.627196	0.144034	0.0373916	0.99974	0.999787	0.590995	0.0964672
CYTH3	cluster2	-0.0571847	-0.0474144	-0.341139	-0.440896	-0.0185505	-0.0585326	-0.790483	-0.91874	-0.00494855	0.111392	-0.162614	-0.992792	0.956634	0.98655	0.00364743	0.000149502	0.960285	0.804639	1.32625e-10	6.36598e-13	0.99974	0.999787	0.829344	0.000560694
DACT1	cluster2	-0.151413	-0.121774	-0.781589	-0.493636	-0.278487	-0.535328	-0.914854	-0.798639	0.00789758	0.148646	-0.537223	-1.38964	0.947199	0.975735	0.00142322	0.0423768	0.537479	0.0800458	2.59725e-05	0.000136949	0.99974	0.999787	0.598689	0.00979337
DACT3	cluster2	0.213166	-0.0176167	-0.13732	0.200891	-0.0924112	-0.275864	-0.625912	-0.406123	-0.242359	-0.848327	-1.00447	-0.849677	0.937354	0.9948	0.7134	0.524285	0.90109	0.565445	0.0284578	0.11534	0.99974	0.999787	0.384933	0.177791
DBN1	cluster2	-0.110022	-0.127359	-0.365549	0.0976558	-0.119241	-0.270717	-0.605929	0.0521467	0.00503641	-0.257136	-0.684992	-0.605374	0.94115	0.920941	0.0133117	0.574409	0.733633	0.219537	1.08564e-05	0.736716	0.99974	0.999787	0.121837	0.0590067
DBP	cluster2	-0.0863755	-0.112504	-0.419089	-0.298627	-4.86e-05	-0.206541	-0.350941	-0.159886	-0.241561	-0.130687	-0.317924	-0.818995	0.944247	0.905756	0.000576204	0.0156227	0.999832	0.318137	0.00478986	0.196672	0.99974	0.999787	0.551746	0.00278264
DCHS1	cluster2	0.0856055	-0.0153221	-0.533174	-0.309111	-0.0120475	-0.174773	-0.726851	-0.352035	0.140897	-0.224919	-0.372131	-0.90585	0.947199	0.9948	0.00044568	0.0449036	0.979041	0.475202	3.99565e-07	0.00881711	0.99974	0.999787	0.576474	0.00824789
DCTPP1	cluster2	-0.0367142	-0.0457247	-0.113743	0.384316	0.00395807	-0.15347	-0.0729448	0.64808	0.0159565	0.0982228	0.0406629	0.0633531	0.985884	0.993949	0.601812	0.0235088	0.994358	0.640218	0.721425	3.32376e-05	0.99974	0.999787	0.984182	0.898444
DEF8	cluster2	-0.0839356	-0.169163	-0.591886	-0.621361	0.354861	0.228687	-0.567705	-0.537258	0.293306	0.0667217	-0.641373	-0.731208	0.956634	0.883128	0.000192744	0.000109029	0.286967	0.426523	0.000286365	0.000540231	0.99974	0.999787	0.209188	0.0307016
DENND2A	cluster2	-0.0372546	0.00867139	-0.390284	-0.307564	-0.0247111	0.0431005	-0.479382	-0.557363	-0.437542	-0.310511	-0.55198	-1.24003	0.986593	0.996177	0.0608454	0.145327	0.972662	0.943261	0.0468382	0.0150895	0.99974	0.999787	0.557701	0.013406
DENND3	cluster2	-0.0459128	-0.177231	-0.732142	-0.76863	0.217593	0.111469	-0.927503	-0.933487	0.199023	-0.134911	-1.02405	-1.14925	0.984988	0.915067	7.04623e-05	3.94436e-05	0.641831	0.789296	3.70972e-07	3.42066e-07	0.99974	0.999787	0.038097	0.00254295
DENND4A	cluster2	0.011524	0.123199	-0.232313	-0.487818	-0.0195055	0.089274	-0.652347	-1.02429	0.480694	0.236802	-0.268898	-0.704816	0.993911	0.95655	0.207264	0.00325487	0.971462	0.806538	5.0814e-05	2.21368e-10	0.99974	0.999787	0.766878	0.0437077
DEPP1	cluster2	-0.353635	-0.32434	-1.11378	-0.77285	-0.139511	-0.18012	-0.87646	-0.716961	-0.120352	-0.118347	-0.602435	-1.31149	0.791869	0.557537	3.35543e-08	6.17753e-05	0.794631	0.644912	4.77271e-05	0.000494278	0.99974	0.999787	0.510918	0.0116741
DERL3	cluster2	-0.131544	-0.0165892	-0.513575	-0.431684	-0.0890751	-0.15053	-0.801795	-0.712734	-0.0665935	0.146339	-0.458378	-1.40297	0.923966	0.9948	0.000716925	0.00422614	0.823319	0.590003	3.79894e-07	3.49186e-06	0.99974	0.999787	0.447136	0.000161204
DGAT2	cluster2	-0.265325	-0.286646	-0.702851	-0.679717	0.149572	-0.0354595	-0.59892	-0.283378	0.264771	-0.107504	-0.689396	-0.688284	0.880007	0.67661	0.000126064	0.000277988	0.760425	0.945557	0.00110012	0.135537	0.99974	0.999787	0.274971	0.0929264
DGKG	cluster2	0.121274	-0.0190774	-0.596934	-0.804573	0.0112162	-0.00747617	-1.02691	-1.23769	0.00302915	-0.278461	-0.76265	-1.097	0.943434	0.9948	0.000435548	2.74099e-06	0.983422	0.987089	5.51286e-09	1.14477e-11	0.99974	0.999787	0.144797	0.00324307
DHRS3	cluster2	-0.0349197	-0.129156	-0.507679	-0.278855	0.132224	-0.0860234	-0.494588	-0.328705	0.100797	0.0156945	-0.380729	-0.644287	0.977138	0.81142	1.60316e-06	0.010688	0.567551	0.675546	1.30681e-06	0.00111286	0.99974	0.999787	0.317537	0.00518307
DHRS4	cluster2	-0.229907	-0.21689	-0.327526	-0.65632	-0.0181306	-0.164787	-1.08946	-0.597687	-0.00141916	0.589824	0.396967	-1.24426	0.947199	0.949021	0.598448	0.664691	0.880883	0.403369	0.915084	0.363642	0.99974	0.999787	0.966713	0.619923
DIP2A	cluster2	-0.039495	-0.0123608	-0.362372	-0.661589	0.0810083	0.104452	-0.69525	-0.972633	0.311288	0.120571	-0.630709	-0.842347	0.986593	0.9948	0.0730577	0.000507263	0.887946	0.80181	0.000190282	1.56932e-07	0.99974	0.999787	0.366849	0.0412829
DLG5	cluster2	-0.037271	-0.209544	-0.623027	-0.199322	0.0811419	-0.236614	-1.12387	-0.208887	0.61939	0.463445	-0.647084	-0.289653	0.987596	0.926064	0.01887	0.499593	0.893316	0.538474	8.43424e-07	0.335599	0.99974	0.999787	0.539184	0.642721
DLGAP1	cluster2	-0.178614	-0.127723	-0.459349	-0.553998	-0.379324	-0.463931	-0.538703	-1.4584	-0.188034	-0.018743	-0.0614877	-0.931727	0.942894	0.975735	0.0774191	0.02884	0.554956	0.345339	0.0737103	3.13948e-06	0.99974	0.999787	0.981615	0.0887891
DMAC1	cluster2	-0.0913628	-0.0830111	-0.164092	0.240656	0.0926255	0.0239583	0.0730327	0.587389	-0.161561	0.1068	0.103914	0.0524466	0.947199	0.974345	0.356484	0.121211	0.826235	0.957119	0.695045	3.08098e-05	0.99974	0.999787	0.941982	0.909404
DMWD	cluster2	0.118069	0.0332684	-0.288766	-0.0849833	0.0219354	-0.0744515	-0.501094	-0.391353	0.00470355	-0.130731	-0.437388	-0.880129	0.906974	0.992399	0.012022	0.532554	0.951913	0.747015	5.46256e-06	0.000316847	0.99974	0.999787	0.25217	0.000249134
DNA2	cluster2	-0.0253922	-0.252476	-0.717385	-0.823454	0.235792	-0.0655432	-0.974623	-1.02992	0.391446	0.0806695	-0.837016	-0.906766	0.988275	0.73984	8.37713e-05	7.41448e-06	0.575117	0.879248	7.54442e-08	1.60277e-08	0.99974	0.999787	0.134503	0.0223657
DNAAF11	cluster2	-0.112074	-0.338607	-0.754221	-0.403741	0.0360503	-0.0426776	-0.931774	-0.554356	-0.245189	-0.21419	-0.967302	-1.18324	0.949354	0.589292	0.000309301	0.0587971	0.955616	0.931789	6.10384e-06	0.00493307	0.99974	0.999787	0.124893	0.00912636
DNAAF8	cluster2	0.214083	0.0440036	-0.323835	-0.165739	-0.0419021	-0.147312	-0.552676	-0.35486	-0.239998	-0.452765	-0.260351	-0.912632	0.817751	0.990818	0.0170881	0.252799	0.912664	0.527276	1.92893e-05	0.00452405	0.99974	0.999787	0.683281	0.00139779
DNASE1L3	cluster2	-0.497515	-0.256757	-0.696289	-0.769205	-0.639598	-0.485641	-0.43165	-1.51591	-0.366274	-0.137113	-0.312013	-1.0816	0.817751	0.906297	0.0187669	0.00887952	0.234075	0.23577	0.103496	6.51576e-08	0.99974	0.999787	0.872969	0.112161
DNHD1	cluster2	0.263397	0.234791	-0.24805	-0.251399	0.216126	-0.0412527	-0.731393	-0.384186	-0.0407624	-0.0733089	-0.180806	-0.548779	0.869823	0.750213	0.223436	0.20896	0.590485	0.927507	8.19243e-05	0.0330848	0.99974	0.999787	0.889607	0.192039
DNMT3B	cluster2	0.133547	0.0715853	-0.435354	-0.175757	-0.145068	-0.387342	-0.540485	-0.181097	-0.0887702	0.0566385	-0.112792	-0.943994	0.940586	0.98655	0.0201557	0.390447	0.749771	0.171636	0.0033365	0.329849	0.99974	0.999787	0.943512	0.0182403
DNPH1	cluster2	-0.0870762	-0.156395	-0.778972	-0.356751	0.109696	-0.140596	-0.719064	-0.28158	-0.0735371	0.345115	-0.478967	-1.44483	0.977138	0.973527	0.00648672	0.237328	0.901497	0.832577	0.0291487	0.379177	0.99974	0.999787	0.771938	0.0691765
DNTT	cluster2	-0.0598049	-0.00973076	-0.447015	-0.0152145	-0.039819	-0.0952447	-0.862315	-0.0645648	0.579585	0.44003	0.0697345	-0.895494	0.98527	0.996687	0.13381	0.967315	0.96601	0.89167	0.00968665	0.847419	0.99974	0.999787	0.981251	0.165159
DPEP2	cluster2	-0.0788128	-0.193186	-0.658026	-0.61526	0.138294	-0.0579395	-0.833291	-0.820414	0.0601183	0.0686827	-0.566732	-1.0093	0.933823	0.38353	3.7253e-13	3.43011e-11	0.481424	0.759924	5.51988e-19	9.09761e-18	0.99974	0.999787	0.0146949	3.83848e-08
DQX1	cluster2	-0.10049	-0.154633	-0.721396	-0.59519	0.0405977	-0.126198	-1.38264	-0.685762	0.0112021	0.253844	0.0214287	-0.934173	0.956634	0.941836	0.000597973	0.0041577	0.949447	0.757679	1.97847e-08	0.000689264	0.99974	0.999787	0.992906	0.0514496
DTX4	cluster2	-0.137579	-0.00266774	-0.398011	-0.345845	-0.425281	-0.291281	-0.882115	-0.865081	0.366054	-0.0369178	-0.143209	-0.463948	0.947199	0.998804	0.128831	0.191079	0.395835	0.503363	0.000425654	0.000449978	0.99974	0.999787	0.947653	0.420554
DUS2	cluster2	-0.0381567	-0.257516	-0.875482	-0.733437	0.192997	-0.163394	-1.09367	-0.675721	0.241	0.114887	-0.886649	-1.19577	0.977937	0.393692	4.35378e-12	5.81195e-09	0.453592	0.456996	8.91121e-17	3.39707e-08	0.99974	0.999787	0.00602008	9.46484e-06
EDAR	cluster2	-0.02942	-0.0526917	-0.358593	-0.158657	-0.236424	-0.269818	-0.640642	-0.197692	-0.14979	0.0104881	-0.386358	-0.588994	0.986593	0.992043	0.0587178	0.44039	0.525031	0.347821	0.000246922	0.245714	0.99974	0.999787	0.589218	0.104151
EEF1G	cluster2	-0.0947472	-0.121453	-0.424543	-0.19207	-0.105757	-0.218426	-0.546149	-0.308891	-0.155566	-0.0436172	-0.356923	-0.592509	0.940586	0.88956	0.000267784	0.144596	0.726905	0.257239	1.76e-06	0.00811352	0.99974	0.999787	0.42602	0.0152687
EEF1G	cluster2	-0.0948091	-0.128665	-0.372986	-0.156076	-0.0327055	-0.218169	-0.563523	-0.412102	-0.266628	-0.51126	-0.604844	-0.799288	0.947199	0.936622	0.0275114	0.396551	0.948974	0.429482	0.000520587	0.00840119	0.99974	0.999787	0.303645	0.0308909
EEF2	cluster2	-0.127895	-0.143774	-0.385931	-0.194907	-0.149498	-0.227373	-0.5731	-0.548669	-0.150891	-0.0917405	-0.375975	-0.691992	0.891025	0.753619	0.000210841	0.0901942	0.523421	0.163293	2.04696e-08	9.36806e-08	0.99974	0.999787	0.299332	0.00109954
EFCAB8	cluster2	0.196025	0.123701	-0.624069	-0.758925	0.281581	0.0390106	-0.805365	-1.00492	0.641542	0.440598	-0.471622	-0.828708	0.891025	0.951577	0.000397832	1.899e-05	0.368204	0.921274	2.11156e-06	8.00654e-09	0.99974	0.999787	0.587663	0.0577855
EFCC1	cluster2	0.169683	-0.0695028	-0.336469	-0.147485	0.0531384	-0.280884	-0.381801	-0.24811	-0.112605	-0.0596094	-0.441366	-0.946949	0.891025	0.976906	0.0136824	0.336813	0.891216	0.16816	0.00367266	0.0573529	0.99974	0.999787	0.362485	0.000712447
EFR3B	cluster2	-0.10198	0.0147754	-0.256875	-0.36153	-0.23778	-0.141176	-0.384956	-1.21564	-0.108508	0.166641	-0.0862626	-0.998182	0.967121	0.994944	0.375696	0.184842	0.718943	0.800935	0.174982	1.59237e-05	0.99974	0.999787	0.97419	0.0671245
EGLN1	cluster2	-0.130601	-0.0244662	-0.349853	-0.582614	0.106185	0.16623	-0.743464	-0.931991	0.281018	-0.0583649	-0.750082	-1.16153	0.947199	0.9948	0.100271	0.0037508	0.850958	0.677558	0.00011149	1.25082e-06	0.99974	0.999787	0.261017	0.00563954
EGR3	cluster2	-0.19377	-0.111701	-0.510632	-0.946455	-0.349571	-0.514371	-0.999719	-0.623522	-0.138282	-0.217633	-0.651196	-0.715178	0.944247	0.98655	0.0935143	0.00248266	0.58909	0.271341	0.00211454	0.0271556	0.99974	0.999787	0.644729	0.299677
EIF3L	cluster2	-0.0531554	-0.125659	-0.338739	-0.148076	-0.0325565	-0.168366	-0.562906	-0.402405	-0.135189	-0.102466	-0.270121	-0.632594	0.956428	0.805699	0.000629193	0.189531	0.91713	0.316962	6.89131e-09	3.68703e-05	0.99974	0.999787	0.51968	0.00179553
ELAPOR1	cluster2	-0.0133722	0.0165766	-0.444259	-0.424311	-0.187443	-0.165002	-0.595873	-0.940809	-0.0913893	-0.159192	-0.554747	-0.514178	0.959662	0.927683	0.68729	0.712672	0.901031	0.981643	0.699682	0.0743678	0.99974	0.999787	0.999148	0.373971
ELOVL4	cluster2	-0.0711009	-0.0643036	-0.553052	-0.358743	-0.119829	-0.570162	-0.64093	-0.478857	0.0437943	-0.122105	-0.484657	-0.680761	0.977561	0.993153	0.0241491	0.150898	0.837335	0.0759558	0.00349345	0.0243316	0.99974	0.999787	0.659787	0.196653
EML3	cluster2	0.0998237	-0.0263028	-0.324999	-0.126919	0.103893	-0.102141	-0.42019	-0.224702	-0.130163	-0.0674904	-0.338952	-0.658373	0.895726	0.993153	0.000242622	0.207767	0.616492	0.534765	1.04808e-06	0.0101801	0.99974	0.999787	0.265004	0.00030222
EML5	cluster2	-0.300935	-0.242327	-0.576371	-0.594532	-0.694243	-0.503599	-0.934552	-1.02082	-0.291899	0.133248	-0.204622	-1.09458	0.909872	0.925459	0.0690995	0.0553302	0.237658	0.274781	0.00137795	0.000439539	0.99974	0.999787	0.924308	0.101941
ENPP5	cluster2	0.0411047	-0.138184	-0.1536	0.509672	-0.214508	-0.449409	-0.433722	0.608793	-0.237043	0.0505596	0.0163095	-0.62512	0.986593	0.967893	0.575947	0.0140725	0.652994	0.15614	0.0382071	0.000689954	0.99974	0.999787	0.995847	0.281588
ENSMMUG00000000397	cluster2	0.0372009	-0.118099	-0.530901	-0.757222	0.328279	0.0860841	-0.79031	-0.904211	0.268479	-0.132789	-0.77281	-1.13871	0.984924	0.950503	0.000629193	1.1617e-06	0.298434	0.793745	2.28572e-07	4.7397e-09	0.99974	0.999787	0.0883056	0.000600147
ENSMMUG00000001062	cluster2	-0.0357417	-0.0635697	-0.276951	-0.103693	-0.075608	-0.185866	-0.520068	-0.360394	-0.101438	-0.037094	-0.256496	-0.624592	0.956634	0.910771	3.34745e-05	0.174806	0.64168	0.0546598	2.09098e-14	7.6e-08	0.99974	0.999787	0.263672	4.68838e-06
ENSMMUG00000001110	cluster2	0.101415	-0.129457	-0.403198	-0.338888	-0.0313001	-0.169521	-0.541783	-0.228246	-0.308315	-0.167312	-0.637688	-0.630472	0.943434	0.915067	0.00680306	0.0227115	0.94568	0.519887	0.000235637	0.11171	0.99974	0.999787	0.152597	0.0466427
ENSMMUG00000001285	cluster2	0.144107	0.272316	-0.402112	-0.0999824	0.234082	-0.029208	-1.00501	-0.518986	-0.398729	0.0199848	-0.161626	-0.785278	0.948198	0.860018	0.193198	0.774296	0.718975	0.972279	0.00739714	0.0795088	0.99974	0.999787	0.932399	0.160192
ENSMMUG00000002422	cluster2	0.0285517	-0.0287279	-0.619852	-0.557589	-0.101513	-0.140551	-1.07896	-0.768201	-0.154837	-0.103171	-0.578432	-1.64992	0.987842	0.9948	0.00347911	0.00898397	0.868515	0.751933	2.37225e-06	0.00040143	0.99974	0.999787	0.594109	0.00513669
ENSMMUG00000003076	cluster2	-0.27798	-0.149686	-0.593147	-0.0932724	-0.118584	-0.098035	-0.316882	-0.0417206	-0.296163	-0.455693	-0.406614	-0.694392	0.894612	0.973203	0.0270872	0.781114	0.867183	0.85791	0.239621	0.88456	0.99974	0.999787	0.772021	0.253309
ENSMMUG00000003194	cluster2	0.12926	-0.000824742	-0.511887	-0.180352	-0.0889274	0.162009	-1.05734	-0.703239	0.0593798	0.107484	-0.539294	-1.0556	0.954123	0.999852	0.0468754	0.532277	0.90109	0.741397	4.21018e-05	0.00414444	0.99974	0.999787	0.699719	0.111031
ENSMMUG00000003578	cluster2	-0.112265	-0.0964759	-0.471669	-0.244385	0.0621571	-0.0428914	-0.32867	-0.181828	-0.0483763	0.110561	-0.0675068	-0.800602	0.940445	0.962714	0.000627597	0.111348	0.878498	0.90066	0.0178352	0.201345	0.99974	0.999787	0.962272	0.00366604
ENSMMUG00000004552	cluster2	-0.122336	-0.133343	-0.570872	-0.237916	0.0520788	-0.158278	-0.542227	-0.101939	-0.104655	0.0529677	-0.326231	-0.822216	0.937354	0.923009	0.000285598	0.151641	0.91069	0.590003	0.000658886	0.538265	0.99974	0.999787	0.68632	0.0258307
ENSMMUG00000005494	cluster2	-0.0746523	-0.0819036	-0.475889	-0.22601	0.0861473	-0.0784808	-0.376618	-0.232417	-0.0824908	0.113403	-0.0871558	-0.822329	0.956634	0.974345	0.000750925	0.156461	0.827111	0.795096	0.00723875	0.103466	0.99974	0.999787	0.947653	0.00381164
ENSMMUG00000006232	cluster2	-0.0778824	-0.0385872	-0.722334	-0.612234	-0.295522	-0.154826	-1.33959	-0.737823	-0.794505	-0.212329	-1.17307	-1.34734	0.979556	0.9948	0.0258403	0.055025	0.665975	0.795422	2.5569e-05	0.0111162	0.99974	0.999787	0.671451	0.364903
ENSMMUG00000007157	cluster2	0.0768596	-0.30192	-0.383371	-0.520974	-0.0620663	0.0295049	-0.923005	-0.755549	0.295509	0.583921	-0.142294	-0.210571	0.977561	0.833575	0.18105	0.0596929	0.932277	0.965494	0.000293266	0.00187628	0.99974	0.999787	0.95729	0.785177
ENSMMUG00000007551	cluster2	-0.141938	-0.137334	-0.46999	-0.183625	-0.0202981	-0.149684	-0.40755	-0.112167	-0.155461	-0.0166165	-0.277788	-0.694675	0.893741	0.865669	0.000123719	0.193391	0.961145	0.508486	0.000756435	0.398483	0.99974	0.999787	0.631245	0.0058064
ENSMMUG00000009671	cluster2	-0.139467	-0.094977	-0.249363	-0.461592	-0.0136827	-0.0704347	-0.731196	-0.76002	0.98802	0.875048	-0.436738	-0.723103	0.957247	0.990882	0.476292	0.145225	0.98898	0.913498	0.0117033	0.00644868	0.99974	0.999787	0.823013	0.389058
ENSMMUG00000013286	cluster2	0.178782	-0.0380733	-0.52324	-0.466806	-0.109584	-0.0274599	-0.926648	-1.06855	-0.186541	-0.0596086	-0.53125	-1.60432	0.943434	0.9948	0.0598537	0.0904775	0.889312	0.973052	0.00163965	0.000228313	0.99974	0.999787	0.648548	0.00630401
ENSMMUG00000013907	cluster2	0.0168966	-0.144548	-0.331762	-0.281311	0.14236	-0.0592143	-0.400707	-0.584068	0.159958	-0.263518	-0.272089	-0.636961	0.989305	0.905756	0.0432298	0.0878995	0.698076	0.861763	0.0120245	0.00017876	0.99974	0.999787	0.763353	0.0959196
ENSMMUG00000014699	cluster2	0.0511725	0.375846	-0.00650603	-0.21426	0.307791	0.236286	-0.5332	-0.795132	0.572443	0.0556794	-0.555736	-1.72136	0.986593	0.81142	0.99026	0.595508	0.653063	0.682883	0.109218	0.0139488	0.99974	0.999787	0.772229	0.205501
ENSMMUG00000014862	cluster2	-0.159642	-0.272569	-0.682625	-0.19108	0.0177035	-0.0810401	-0.344477	-0.149419	-0.155706	-0.050569	-0.0867674	-0.549542	0.947199	0.859954	0.0114338	0.520978	0.983053	0.896154	0.222095	0.591977	0.99974	0.999787	0.978871	0.465318
ENSMMUG00000015130	cluster2	-0.198022	-0.142992	-0.362199	-0.128121	0.0804772	-0.0604826	-0.26367	-0.233137	-0.0438102	0.141656	-0.3715	-0.874257	0.891025	0.908294	0.027454	0.485533	0.850259	0.860398	0.108658	0.137004	0.99974	0.999787	0.644607	0.0207689
ENSMMUG00000015563	cluster2	-0.141191	-0.131804	-0.614516	-0.324424	0.115719	0.00541911	-0.504352	-0.315518	-0.0628148	0.168265	-0.195863	-1.17272	0.923291	0.925459	2.84076e-05	0.0437318	0.770576	0.989714	0.000442031	0.0313172	0.99974	0.999787	0.829344	4.91452e-05
ENSMMUG00000016183	cluster2	-0.00316835	-0.18322	-0.48042	-0.775166	0.487167	0.351913	-0.555998	-0.43825	0.00824903	-0.356875	-1.03111	-0.673103	0.99904	0.925459	0.0369683	0.000683322	0.234075	0.27446	0.0133889	0.0417221	0.99974	0.999787	0.0641319	0.10873
ENSMMUG00000016578	cluster2	-0.328784	-0.258164	-0.405307	-0.918317	0.343232	0.553565	0.0122393	-0.415552	0.417946	0.155086	-0.145864	-0.677103	0.891025	0.902522	0.165581	0.000509517	0.590434	0.215446	0.974045	0.122326	0.99974	0.999787	0.956167	0.279856
ENSMMUG00000016734	cluster2	0.113988	0.0483248	-0.255683	-0.200891	0.14971	0.00979784	-0.469273	-0.283396	-0.143933	0.0750737	-0.366156	-0.684029	0.911389	0.98655	0.0361429	0.104454	0.555725	0.977769	0.000101746	0.01468	0.99974	0.999787	0.407754	0.00788467
ENSMMUG00000017610	cluster2	0.0446179	-0.0363495	-0.340016	-0.156785	-0.00871191	-0.0906895	-0.393901	-0.148682	-0.246498	-0.151405	-0.238067	-0.683949	0.957608	0.986672	0.00032943	0.117655	0.977214	0.604793	2.1255e-05	0.103759	0.99974	0.999787	0.579452	0.00129136
ENSMMUG00000018527	cluster2	0.322305	0.152423	-0.396385	-0.368949	0.310436	-0.0431371	-0.738012	-0.377794	0.027475	-0.330474	-0.418827	-0.893981	0.710319	0.898585	0.020023	0.0295958	0.35972	0.920178	4.76748e-05	0.0297435	0.99974	0.999787	0.560056	0.0169024
ENSMMUG00000018837	cluster2	-0.138101	-0.113136	-0.487819	-0.124262	0.0790248	-0.0160528	-0.399418	-0.210682	-0.0284329	0.140166	-0.129991	-0.91624	0.912893	0.938192	0.000351868	0.463942	0.838135	0.969161	0.00287974	0.128017	0.99974	0.999787	0.895645	0.000480538
ENSMMUG00000019335	cluster2	-0.234921	-0.369673	-0.659347	0.0720029	-0.0408702	-0.216146	-0.232271	0.114001	-1.50911	-0.458768	-0.848782	-0.451588	0.912893	0.67661	0.017139	0.812888	0.959391	0.666695	0.397609	0.647465	0.99974	0.999787	0.482915	0.474632
ENSMMUG00000020643	cluster2	-0.122628	-0.116574	-0.398512	-0.701355	0.0232482	0.0622034	-0.623815	-0.820866	0.137632	0.0582866	-0.415606	-0.80539	0.921913	0.924069	0.00260337	7.88668e-08	0.959331	0.830212	1.09404e-06	2.93909e-10	0.99974	0.999787	0.404469	0.00311784
ENSMMUG00000021415	cluster2	0.0111133	-0.0906191	-0.842278	-0.625285	0.095973	-0.120544	-0.928826	-0.963223	-0.0469988	0.0218932	-0.66974	-1.43552	0.994002	0.976906	3.49182e-06	0.000572781	0.848957	0.751087	1.46067e-06	5.22622e-07	0.99974	0.999787	0.25217	0.00017309
ENSMMUG00000021980	cluster2	-0.317182	-0.303285	-0.646547	-0.121085	0.0978735	0.0517212	-0.148567	0.194247	-0.0927669	-0.267117	-0.647402	-1.20171	0.891025	0.833575	0.034282	0.706876	0.903995	0.94392	0.665253	0.482974	0.99974	0.999787	0.660963	0.179346
ENSMMUG00000025352	cluster2	-0.000783873	0.0191734	-0.325688	-0.935779	0.0863589	0.20714	-0.50361	-1.2588	0.530484	0.165018	-0.0606419	-0.652009	0.999447	0.9948	0.165647	2.80339e-05	0.885403	0.585336	0.0225798	3.91403e-08	0.99974	0.999787	0.98094	0.212158
ENSMMUG00000025533	cluster2	0.240878	-0.0498032	-0.0262308	-0.419482	0.240929	0.297064	-0.688391	-0.66044	-0.155254	-0.168773	-0.297933	-1.07422	0.936077	0.9948	0.956227	0.247204	0.738823	0.57813	0.046884	0.0421576	0.99974	0.999787	0.885821	0.168652
ENSMMUG00000031200	cluster2	-0.298054	-0.295223	-1.2732	-1.48491	0.430023	0.24908	-0.862604	0.301408	1.4634	0.783731	-0.730539	-0.717416	0.944247	0.961137	0.00999852	0.00302521	0.633455	0.756747	0.0565515	0.466887	0.99974	0.999787	0.789147	0.560113
ENSMMUG00000033887	cluster2	0.18459	-0.040651	-0.457416	-0.570229	0.169868	-0.147754	-0.770543	-0.475943	0.915269	0.209245	-1.43563	-0.171128	0.954268	0.9948	0.267246	0.146066	0.849127	0.836878	0.0299284	0.162384	0.99974	0.999787	0.338867	0.86442
ENSMMUG00000035659	cluster2	0.0201572	0.011065	-0.167285	-0.604485	-0.0101703	-0.173392	-0.558935	-0.755092	0.0208147	-0.548574	-0.458231	-0.572058	0.993392	0.996177	0.608201	0.0254152	0.990155	0.736805	0.0333028	0.0032254	0.99974	0.999787	0.730785	0.345944
ENSMMUG00000035915	cluster2	-0.114791	-0.272936	-0.445008	-0.712155	0.317547	0.0463569	-0.454093	-0.276815	0.331168	-0.178061	-0.7956	-0.303675	0.96815	0.904617	0.183327	0.0323715	0.598962	0.952033	0.165918	0.347327	0.99974	0.999787	0.710282	0.740504
ENSMMUG00000036226	cluster2	0.511355	-0.0754071	-0.17466	-0.313217	0.548439	0.307122	-0.439444	-0.763524	0.346401	0.387559	-0.122062	-0.888678	0.817751	0.994091	0.703061	0.436376	0.342123	0.564169	0.218963	0.0293178	0.99974	0.999787	0.974612	0.406189
ENSMMUG00000038067	cluster2	0.188203	0.0468329	-0.440287	-0.478723	0.0965784	-0.051789	-0.794785	-0.745675	0.0673404	-0.161028	-0.385063	-0.462521	0.819539	0.98655	0.000186206	4.85872e-05	0.737255	0.837084	6.49045e-11	5.26122e-10	0.99974	0.999787	0.391072	0.0803753
ENSMMUG00000038415	cluster2	-0.479775	-0.568648	-1.07295	-0.762873	-0.0161453	-0.36796	-0.642261	-0.000207085	-0.0229747	0.236204	-0.804298	-0.613027	0.710319	0.18599	3.21652e-06	0.000753196	0.98294	0.353205	0.00678209	0.999217	0.99974	0.999787	0.391072	0.283286
ENSMMUG00000040680	cluster2	0.0665432	-0.00278481	-0.481424	-0.700615	0.138707	-0.0788745	-0.571943	-0.539374	-0.420078	-0.391442	-0.22475	-0.897008	0.978855	0.998804	0.0680041	0.00673933	0.824789	0.887825	0.0242373	0.0261156	0.99974	0.999787	0.899113	0.134515
ENSMMUG00000042124	cluster2	-0.0778334	-0.0177227	-0.339014	-0.0361204	0.0370693	-0.0895945	-0.439899	-0.403688	-0.364693	-0.531795	-0.805764	-1.12804	0.975901	0.9948	0.183695	0.907883	0.959646	0.856612	0.0611096	0.0737928	0.99974	0.999787	0.305191	0.024616
ENSMMUG00000043150	cluster2	-0.218924	-0.553163	-0.307063	-0.621622	-0.163038	-0.197736	-0.444578	-0.817776	0.306114	-0.150152	-0.481296	-0.92926	0.938719	0.504828	0.345376	0.0489879	0.8227	0.716213	0.141005	0.00729646	0.99974	0.999787	0.813024	0.330147
ENSMMUG00000043316	cluster2	-0.138918	-0.146247	-0.493344	-0.633364	0.0289596	-0.16457	-0.728274	-0.886387	0.501968	0.0806812	-0.881984	-0.641848	0.947199	0.970867	0.0574545	0.0125181	0.967986	0.729201	0.00277687	0.000223737	0.99974	0.999787	0.313904	0.257722
ENSMMUG00000043574	cluster2	-0.17811	0.125674	0.147567	1.00301	0.209627	-0.27937	0.162889	0.173178	-0.326643	0.237992	0.172869	-0.443746	0.975901	0.994091	0.826052	0.0191167	0.850259	0.769034	0.735872	0.69968	0.99974	0.999787	0.947541	0.560649
ENSMMUG00000044001	cluster2	-0.0877417	-0.142335	-0.656708	-0.595372	-0.114081	-0.283641	-0.857623	-0.960442	-0.100486	0.199415	-0.258389	-1.2932	0.954268	0.920441	9.95535e-05	0.000380344	0.807135	0.338744	4.22851e-06	2.89051e-07	0.99974	0.999787	0.824473	0.00508312
ENSMMUG00000044345	cluster2	-0.0933124	-0.322158	-0.522119	-0.197688	0.112673	-0.0970681	-0.802388	-0.414081	-0.115928	-0.035241	-0.38011	-0.959357	0.957247	0.595525	0.00928434	0.366688	0.841237	0.825518	0.000175413	0.0452771	0.99974	0.999787	0.715848	0.0375197
ENSMMUG00000044983	cluster2	-0.261783	-0.270263	-0.58582	-0.3814	-0.0651647	-0.234305	-0.447582	-0.542336	-0.0662597	0.336448	-0.17299	-1.0113	0.875725	0.67661	0.00145288	0.0406306	0.905186	0.479058	0.0190191	0.00325806	0.99974	0.999787	0.894361	0.0135269
ENSMMUG00000045155	cluster2	0.164351	0.112915	-0.386023	-0.526479	-0.0746703	-0.257858	-0.546027	-0.622316	-0.260351	-0.438216	-1.03507	-0.294035	0.947199	0.985578	0.207003	0.0716345	0.918242	0.575194	0.0419802	0.0131584	0.99974	0.999787	0.507066	0.689323
ENSMMUG00000045257	cluster2	0.156838	-0.0885679	-0.310935	-0.300884	-0.00019277	-0.297946	-0.638985	-0.4085	-0.085664	-0.13357	-0.132717	-1.07555	0.936077	0.986061	0.154055	0.16528	0.999671	0.394977	0.00202149	0.0412513	0.99974	0.999787	0.936533	0.0151278
ENSMMUG00000045959	cluster2	-0.0760013	-0.0921826	-0.385125	0.0131671	0.0395134	-0.106089	-0.477908	-0.058198	-0.207153	0.0102852	-0.117399	-0.827248	0.957247	0.973203	0.0195383	0.95074	0.933437	0.742927	0.0031191	0.737978	0.99974	0.999787	0.931978	0.0308208
ENSMMUG00000045968	cluster2	-0.0606857	0.0601165	-0.0588002	0.320084	-0.0629724	-0.355741	-0.707699	0.303718	0.102282	-0.681696	-0.645561	-0.0500701	0.986593	0.9948	0.905208	0.352377	0.94568	0.500905	0.0370351	0.262981	0.99974	0.999787	0.733358	0.953161
ENSMMUG00000047000	cluster2	0.220589	0.0231717	-0.540546	-0.308105	0.0480876	-0.130805	-0.589327	-0.282777	-0.0723799	-0.340589	-0.589482	-1.05548	0.798869	0.9948	2.43156e-05	0.0170669	0.891747	0.566017	2.64415e-06	0.0187997	0.99974	0.999787	0.134503	0.000202744
ENSMMUG00000047409	cluster2	0.337433	0.0379666	-0.330441	-0.215624	-0.421068	0.105011	-1.25618	-0.896232	-0.0141501	0.0302591	-0.600569	-0.559364	0.891025	0.9948	0.40339	0.574792	0.473828	0.847476	0.000731157	0.003561	0.99974	0.999787	0.762325	0.509856
ENSMMUG00000049778	cluster2	0.157793	0.148143	-0.392187	-0.775373	0.0842621	-0.0129462	-1.00617	-1.31128	0.297381	-0.126414	-0.961311	-1.00836	0.947199	0.974345	0.190734	0.00578257	0.912664	0.985983	0.00015053	1.27952e-06	0.99974	0.999787	0.297581	0.0870594
ENSMMUG00000049883	cluster2	0.285878	-0.298336	-0.193528	-0.229749	0.0643285	-0.339583	-0.526783	-0.604246	-0.7779	-1.14066	-0.5824	-0.0375393	0.909872	0.888238	0.603713	0.506855	0.93896	0.489658	0.0681657	0.0284268	0.99974	0.999787	0.677974	0.960878
ENSMMUG00000049922	cluster2	0.0296931	-0.0637002	-0.493181	-0.320642	-0.149973	-0.246683	-0.685418	-0.986399	-0.129893	-0.181494	-0.577528	-0.680873	0.987039	0.990882	0.0134978	0.120493	0.77028	0.490853	0.00077963	1.90929e-06	0.99974	0.999787	0.458692	0.12587
ENSMMUG00000050023	cluster2	0.0263033	0.105265	-0.30187	-0.6836	-0.319271	-0.125392	-0.730734	-0.948716	-0.0717734	-0.0279882	-0.18279	-0.44501	0.988678	0.984097	0.254473	0.00490448	0.525031	0.791617	0.00189659	4.87317e-05	0.99974	0.999787	0.91122	0.404694
ENSMMUG00000050126	cluster2	-0.634973	-0.197411	-0.491472	-1.33542	0.0710617	0.159081	-0.262381	-0.872811	0.848728	0.010695	0.296312	-0.541996	0.817751	0.967893	0.178875	0.00166825	0.939498	0.789139	0.464664	0.0109493	0.99974	0.999787	0.904846	0.622974
ENSMMUG00000050243	cluster2	0.571952	0.226406	-0.201	-0.505552	0.0432799	0.107654	-0.639152	-0.617537	-0.10566	-0.309878	-0.317969	-0.343541	0.736719	0.940117	0.60065	0.125428	0.960481	0.853522	0.0260584	0.0251421	0.99974	0.999787	0.863774	0.636489
ENSMMUG00000050385	cluster2	0.128099	0.0925925	-0.196014	-0.451623	0.122391	-0.198303	-0.479368	-0.993759	0.0203938	-0.0500995	-0.236544	-0.312998	0.940785	0.974345	0.326341	0.0116496	0.743839	0.468416	0.00252612	2.89675e-09	0.99974	0.999787	0.824473	0.478496
ENSMMUG00000050518	cluster2	0.150042	-0.354559	-0.632757	-0.813174	0.0937459	-0.152032	-1.25792	-1.04174	0.283801	0.666509	0.00626092	-0.685112	0.947199	0.727696	0.0193561	0.00246246	0.892411	0.758112	1.29008e-05	7.4608e-05	0.99974	0.999787	0.998837	0.291413
ENSMMUG00000050528	cluster2	0.0361699	-0.0725001	-0.494167	-0.744234	0.249043	0.169204	-0.6643	-0.822783	0.420692	-0.0687596	-0.70265	-0.483391	0.987596	0.992043	0.0506622	0.00238036	0.658807	0.731375	0.00529322	0.000410409	0.99974	0.999787	0.464411	0.407777
ENSMMUG00000050538	cluster2	0.0269637	-0.297311	-1.01184	-1.00639	0.297461	-0.165004	-0.683436	-0.949324	-0.363075	-0.33635	-0.712526	-1.16114	0.992463	0.902522	0.00748797	0.00554969	0.740264	0.845593	0.160764	0.0368868	0.99974	0.999787	0.68998	0.253794
ENSMMUG00000050586	cluster2	0.111626	-0.247169	-0.251175	-1.01662	0.118765	-0.0329939	-0.603913	-1.09046	0.285509	0.025508	-0.704704	-0.466544	0.968435	0.925459	0.479683	0.0012804	0.871884	0.965983	0.0371367	0.000165105	0.99974	0.999787	0.615693	0.531295
ENSMMUG00000050609	cluster2	0.303708	0.101357	-0.29227	-0.241522	-0.0130019	0.00346336	-0.627837	-0.654186	-0.215938	0.177655	-0.229787	-1.48159	0.889893	0.98655	0.292211	0.38566	0.98768	0.995908	0.0109001	0.00608208	0.99974	0.999787	0.867002	0.00210588
ENSMMUG00000050880	cluster2	-0.146851	-0.214318	-0.644892	-0.551074	0.0216965	-0.0106639	-0.953701	-0.915987	0.169278	0.142704	-0.601093	-1.40851	0.947199	0.900743	0.0049356	0.0170779	0.975056	0.986189	9.20814e-06	1.57147e-05	0.99974	0.999787	0.58425	0.0161727
ENSMMUG00000051028	cluster2	0.0799518	-0.0309429	-0.256513	-0.312254	-0.323408	-0.151415	-0.813433	-0.836528	-0.134631	-0.0279801	-0.290925	-0.105588	0.977561	0.9948	0.415683	0.295144	0.526663	0.751281	0.000765486	0.000416137	0.99974	0.999787	0.853888	0.880014
ENSMMUG00000051047	cluster2	-0.608068	-0.417716	-0.772624	-1.38481	-0.436299	0.162477	-0.224889	-1.29865	0.17089	-0.159579	0.0523212	-0.354237	0.817751	0.804809	0.0458201	0.00220003	0.56297	0.808037	0.557856	0.00415855	0.99974	0.999787	0.986973	0.595266
ENSMMUG00000051278	cluster2	-0.343401	-0.300254	-0.490046	-0.289726	-0.455886	-0.204943	-0.823546	-0.231784	-0.163808	0.0346589	-0.741155	-0.365764	0.879656	0.796179	0.0572252	0.27866	0.340593	0.64009	0.000545843	0.321646	0.99974	0.999787	0.637895	0.625979
ENSMMUG00000051430	cluster2	0.0147728	-0.27391	-0.845811	-0.962031	0.426844	-0.0137324	-0.768506	-0.677235	0.404737	0.174212	-0.674079	-0.970497	0.993392	0.703213	2.99055e-05	2.27512e-06	0.248303	0.981116	0.00016949	0.000558397	0.99974	0.999787	0.390462	0.0423226
ENSMMUG00000051714	cluster2	0.00942922	-0.12324	-0.385684	-0.740016	0.0573625	0.0802373	-0.50607	-0.92309	0.391179	0.00983095	-0.327622	-0.373241	0.995933	0.976906	0.155623	0.00388219	0.93715	0.8799	0.0402812	0.000146236	0.99974	0.999787	0.807821	0.519171
ENSMMUG00000051762	cluster2	0.27839	0.177517	-0.0164828	-0.1736	0.0949924	-0.0878998	-0.41001	-0.677346	0.119977	-0.523686	-0.9563	-0.266852	0.889893	0.92738	0.961473	0.503868	0.864583	0.838356	0.0468858	0.000702714	0.99974	0.999787	0.166067	0.61808
ENSMMUG00000051878	cluster2	-0.170972	-0.161602	-0.25096	0.211292	0.0455073	-0.1602	-0.0465229	0.831348	-0.0131561	0.104036	-0.134976	-0.0834485	0.927935	0.927205	0.254952	0.31584	0.94249	0.688507	0.855862	2.22524e-06	0.99974	0.999787	0.941972	0.887384
ENSMMUG00000052132	cluster2	0.204367	-0.0434921	0.0284328	0.0114422	0.0508968	-0.0199197	-0.152696	-0.794168	-0.439286	-0.319677	-0.81243	-0.988391	0.937991	0.9948	0.943991	0.974564	0.953041	0.980315	0.634917	0.00656283	0.99974	0.999787	0.415239	0.103317
ENSMMUG00000052291	cluster2	0.0187525	0.0882414	-0.385968	-0.282285	-0.0463713	-0.0858084	-0.425134	-0.872971	-0.237355	0.00789789	-0.315232	-1.3237	0.990936	0.979703	0.0497464	0.160126	0.93326	0.824178	0.0241259	4.70643e-06	0.99974	0.999787	0.774026	0.00620308
ENSMMUG00000052464	cluster2	0.472854	0.10552	-0.116302	-0.431022	0.0155543	-0.188779	-0.693398	-0.870962	-0.107526	-0.305728	-0.580277	-0.301351	0.574688	0.977403	0.685524	0.0656262	0.980665	0.599539	0.000598072	1.56315e-05	0.99974	0.999787	0.537251	0.579453
ENSMMUG00000052673	cluster2	-0.375561	-0.387102	-0.640963	-0.189986	-0.416054	-0.184205	-0.359065	0.066889	0.0634975	-0.705148	-1.01734	-0.19941	0.883727	0.713364	0.0294942	0.552784	0.441038	0.718266	0.181077	0.812742	0.99974	0.999787	0.485893	0.796052
ENSMMUG00000052777	cluster2	-0.125511	-0.0491948	-0.550492	-0.402886	0.140015	-0.0893003	-0.636655	-0.261131	-0.634084	-0.474663	-0.876429	-1.3315	0.947199	0.994091	0.00706832	0.0528828	0.778385	0.829384	0.00150732	0.185069	0.99974	0.999787	0.172263	0.0053516
ENSMMUG00000052828	cluster2	0.0907131	0.157073	-0.328237	-0.914428	0.0335732	-0.0647706	-1.06323	-1.32553	0.631525	-0.237297	-0.598514	-0.477119	0.978855	0.980083	0.406016	0.0101002	0.971708	0.933305	0.0010467	5.01097e-05	0.99974	0.999787	0.727657	0.561156
ENSMMUG00000052992	cluster2	0.00705867	-0.461146	-0.31003	-0.539573	-0.125458	0.031977	-0.381632	-0.596383	-0.00262583	-0.731961	-0.698015	-0.572709	0.997966	0.617412	0.342274	0.0724509	0.87243	0.968817	0.201562	0.0331518	0.99974	0.999787	0.579127	0.394481
ENSMMUG00000053012	cluster2	0.00320337	0.0249045	-0.360771	-0.0982625	-0.0252621	-0.214135	-0.561338	-0.0727585	-0.136414	-0.0862425	-0.53549	-0.717687	0.997972	0.9948	0.0222189	0.589582	0.959232	0.40475	0.000200611	0.647779	0.99974	0.999787	0.303218	0.0281558
ENSMMUG00000053083	cluster2	0.101958	0.172573	-0.907529	-0.652235	-0.0885796	-0.284076	-0.91913	0.158605	0.24992	-0.0751755	-0.74502	-1.75317	0.975901	0.973527	0.0202289	0.0604895	0.948844	0.751933	0.0900319	0.705807	0.99974	0.999787	0.638544	0.1216
ENSMMUG00000053116	cluster2	-0.0232914	0.127375	-0.0476027	-0.149005	-0.26247	-0.603664	-0.42226	-0.748738	-0.296366	-0.626763	-0.845021	-1.25323	0.994169	0.991128	0.941816	0.789764	0.742687	0.311251	0.254836	0.0368868	0.99974	0.999787	0.411816	0.0436026
ENSMMUG00000053163	cluster2	0.0621728	-0.0752573	-0.608394	-0.407853	0.305512	-0.0216911	-0.528436	-0.191001	0.0316328	-0.252235	-0.395368	-0.880216	0.979556	0.992043	0.0228922	0.134045	0.497604	0.974009	0.0242594	0.408436	0.99974	0.999787	0.783545	0.155345
ENSMMUG00000053310	cluster2	-0.151708	-0.228418	-0.651547	-0.653398	0.0133002	-0.0919875	-0.242191	-0.0564514	-0.218188	-0.12702	-0.349659	-0.262088	0.944247	0.864298	0.00535111	0.00351228	0.986321	0.853132	0.345178	0.825221	0.99974	0.999787	0.762708	0.633116
ENSMMUG00000053337	cluster2	0.0761813	-0.245991	-0.41598	-0.208289	-0.249686	-0.426204	-0.951679	-0.327651	-0.598456	-0.0864431	-0.383145	-0.783894	0.970836	0.804145	0.0495433	0.361848	0.587838	0.178053	6.01169e-06	0.102838	0.99974	0.999787	0.708506	0.0856317
ENSMMUG00000053624	cluster2	0.0840276	0.188123	-0.359513	-0.342286	-0.0853921	-0.173692	-0.992928	-0.989596	-0.196945	0.0298459	-0.491264	-0.639138	0.971246	0.925459	0.153638	0.172553	0.895146	0.689253	1.5534e-05	1.34786e-05	0.99974	0.999787	0.657522	0.227782
ENSMMUG00000053726	cluster2	0.0114162	-0.0707545	-0.221491	0.174803	-0.0582161	-1.23528	-0.193379	0.0125752	0.384223	-0.277936	-0.333209	-0.440518	0.995223	0.994091	0.533368	0.59178	0.944103	0.0144318	0.521588	0.966213	0.99974	0.999787	0.849052	0.533371
ENSMMUG00000053734	cluster2	0.295329	-0.164628	-0.0694727	-0.53663	0.273665	-0.0722066	-0.680941	-0.75297	-0.210012	-0.170341	-0.33669	-0.762186	0.891025	0.970867	0.858562	0.0663416	0.636185	0.909323	0.0126703	0.00430881	0.99974	0.999787	0.839946	0.23748
ENSMMUG00000053799	cluster2	0.0568161	-0.154747	-0.588945	-0.409445	0.00892074	-0.232708	-0.715988	-0.243258	-0.159434	-0.112234	-0.572988	-0.761371	0.975901	0.905756	0.000495411	0.01698	0.988258	0.43262	2.95995e-05	0.148124	0.99974	0.999787	0.356446	0.0446425
ENSMMUG00000053927	cluster2	0.0288893	-0.0372051	-0.113724	-1.03156	0.027601	0.041177	-0.552839	-1.60668	0.376517	0.00524657	-0.664492	-0.912043	0.991099	0.9948	0.772967	0.000493644	0.97625	0.959132	0.0592017	1.09656e-07	0.99974	0.999787	0.626878	0.17634
ENSMMUG00000054020	cluster2	0.0853126	-0.158285	-0.139698	-0.841287	-0.0240484	-0.272956	-0.270966	-0.97206	0.325851	-0.298544	-0.750563	-0.79831	0.978855	0.976906	0.745605	0.0202603	0.981498	0.64806	0.448221	0.00990985	0.99974	0.999787	0.738171	0.502573
ENSMMUG00000054090	cluster2	0.359146	0.1364	0.0576525	-0.365168	0.126357	-0.407966	-0.676849	-1.1506	-0.768647	-1.02252	-0.973541	-0.296933	0.889893	0.980083	0.891299	0.259452	0.842945	0.302953	0.00603784	4.81796e-06	0.99974	0.999787	0.401728	0.696139
ENSMMUG00000054218	cluster2	-0.346481	-0.37708	-1.05249	-0.682372	0.508756	0.369574	-0.379298	0.941786	0.976069	0.270499	-0.814432	0.0561392	0.936077	0.921245	0.0266142	0.152206	0.528358	0.5967	0.403205	0.00608208	0.99974	0.999787	0.763348	0.965859
ENSMMUG00000054409	cluster2	0.039088	-0.14201	-0.344441	0.690473	0.108163	-0.24843	-0.135075	0.375771	-0.100154	0.0648488	0.108344	-0.417855	0.986593	0.970867	0.186498	0.00134325	0.865313	0.560991	0.61399	0.0782043	0.99974	0.999787	0.965628	0.498553
ENSMMUG00000054560	cluster2	-0.052225	-0.0536785	-0.678444	0.0532404	0.565951	0.584265	-0.0542904	0.910574	0.635328	0.151565	-0.543261	0.243491	0.98564	0.994091	0.00703732	0.868903	0.248303	0.0935992	0.868995	5.20621e-05	0.99974	0.999787	0.624028	0.680249
ENSMMUG00000054797	cluster2	0.177591	0.0837718	-0.198886	-0.984845	-0.0774458	0.17966	-0.4688	-1.40166	0.507311	0.285689	-0.345869	-0.587958	0.943248	0.990818	0.523808	0.00105353	0.916326	0.700956	0.0782241	3.73354e-05	0.99974	0.999787	0.83117	0.417161
ENSMMUG00000054930	cluster2	-0.115325	-0.0478007	-0.211665	-0.353506	0.22011	0.0918006	-0.845635	0.047582	0.378931	0.249247	-0.0185123	0.46197	0.960341	0.9948	0.507729	0.224231	0.752093	0.891438	0.0210811	0.883158	0.99974	0.999787	0.996505	0.51364
ENSMMUG00000054941	cluster2	0.0176921	-0.240126	-0.313383	-0.589607	-0.110165	-0.0292489	-0.675664	-0.426422	-0.251073	-0.0573876	-0.503456	-0.185881	0.993315	0.854558	0.196064	0.00899991	0.86398	0.964123	0.00488512	0.0614593	0.99974	0.999787	0.607991	0.742172
ENSMMUG00000054982	cluster2	-0.161712	-0.294189	-0.474968	0.31799	-0.0302274	-0.248819	-0.555921	0.954478	0.117587	-0.115659	-0.0576893	0.194005	0.954268	0.902522	0.169291	0.333513	0.977214	0.701655	0.105589	0.000625401	0.99974	0.999787	0.989245	0.834168
ENSMMUG00000054988	cluster2	0.0279437	0.0835387	-0.327168	-0.514282	-0.266824	-0.25266	-0.533286	-0.793802	-0.447281	-0.173981	-0.357395	-0.995034	0.988678	0.990818	0.249342	0.053777	0.654615	0.582464	0.0503088	0.00403318	0.99974	0.999787	0.791378	0.125672
ENSMMUG00000055079	cluster2	-0.270956	-0.217348	-0.803055	-0.691753	-0.183862	-0.236088	-0.785641	-0.689458	-0.0796656	-0.109782	-0.529577	-1.45691	0.891025	0.907367	0.00117947	0.00500833	0.788497	0.638894	0.00446335	0.00898747	0.99974	0.999787	0.651329	0.0114596
ENSMMUG00000055142	cluster2	-0.0529106	-0.313034	-0.654906	-0.322443	-0.250381	-0.298028	-0.893904	-0.455075	-0.201957	-0.114201	-0.496796	-0.257317	0.976896	0.483154	8.90833e-05	0.0610674	0.478691	0.270327	1.83556e-07	0.00532122	0.99974	0.999787	0.461842	0.54064
ENSMMUG00000055155	cluster2	-0.186578	-0.0936316	-0.633947	-0.632224	-0.184242	-0.447933	-0.953166	-0.725997	0.0378468	-0.0146729	-0.235779	0.00357378	0.944247	0.990818	0.029738	0.028768	0.778169	0.293837	0.000333912	0.00401545	0.99974	0.999787	0.929271	0.996893
ENSMMUG00000055300	cluster2	-0.106823	-0.0528838	-0.0844533	-0.231218	-0.302356	-0.381033	-0.43565	-0.849958	-0.226717	0.209365	-0.391085	-0.786867	0.964144	0.994091	0.807082	0.41968	0.591148	0.364768	0.093735	0.000923074	0.99974	0.999787	0.800432	0.243951
ENSMMUG00000055455	cluster2	-0.0648549	-0.0541635	-0.144647	-0.189922	-0.158102	0.121556	-0.212162	-0.760216	0.178176	0.384622	-0.111644	-1.03034	0.976896	0.993949	0.559574	0.406834	0.748864	0.758493	0.321759	0.000120116	0.99974	0.999787	0.951184	0.0277565
ENSMMUG00000055485	cluster2	-0.115718	-0.165056	-0.846123	-0.542404	-0.0961546	-0.506998	-0.959249	-0.404582	-0.10221	0.350886	-1.11611	-0.893198	0.956428	0.953644	0.000352334	0.0207774	0.87545	0.136051	3.23013e-05	0.0622254	0.99974	0.999787	0.262269	0.14402
ENSMMUG00000055528	cluster2	0.747206	0.46891	0.185571	-0.886547	0.24445	-0.113759	-0.839017	-0.967159	0.242633	0.261884	-1.44779	-0.0755416	0.791869	0.83597	0.747682	0.103889	0.738823	0.865806	0.015597	0.0058686	0.99974	0.999787	0.533663	0.939741
ENSMMUG00000055555	cluster2	0.32125	0.208279	-0.0316817	0.0451085	-0.0728698	-0.128073	-0.470806	-0.59216	0.102992	0.147703	-0.187802	-1.08555	0.851545	0.884806	0.922085	0.874381	0.902027	0.755905	0.021472	0.00277211	0.99974	0.999787	0.899872	0.0163297
ENSMMUG00000055609	cluster2	0.328836	0.200027	0.00536264	0.18241	0.119842	-0.161494	-0.595966	0.208552	-0.103905	-0.11158	-0.141422	-0.333896	0.891025	0.95655	0.990915	0.59377	0.872265	0.77655	0.0389001	0.445673	0.99974	0.999787	0.957925	0.656214
ENSMMUG00000055702	cluster2	0.494959	-0.0491386	-0.21119	-0.594451	0.192646	-0.448279	-0.594048	-0.982642	0.179124	0.214279	-1.32448	0.248465	0.817751	0.9948	0.603069	0.101675	0.784916	0.379655	0.0681963	0.00296699	0.99974	0.999787	0.348983	0.742187
ENSMMUG00000055920	cluster2	-0.388907	-0.467393	-0.950887	-0.571075	-0.199285	-0.172004	-0.33496	-0.267195	-0.246621	0.390265	-1.18327	0.358336	0.891025	0.73984	0.0166635	0.125312	0.813732	0.791617	0.338278	0.413094	0.99974	0.999787	0.687838	0.707947
ENSMMUG00000055982	cluster2	0.382236	0.300201	-0.536058	-0.630118	0.262284	0.245872	-1.13417	-0.910317	0.827615	0.704627	-0.0288397	-1.03279	0.875725	0.842906	0.0732115	0.030993	0.658807	0.606861	6.84159e-05	0.000800759	0.99974	0.999787	0.993752	0.206152
ENSMMUG00000056009	cluster2	0.115719	-0.0531805	-0.547243	-0.566668	0.426475	0.231928	-0.937652	-1.14589	0.151997	0.0748915	-0.538446	-1.27677	0.947199	0.993949	0.00525571	0.00399244	0.250807	0.492761	8.17829e-07	3.52692e-09	0.99974	0.999787	0.495153	0.00235327
ENSMMUG00000056162	cluster2	0.278166	0.273128	-0.0692633	0.107061	-0.0245883	0.0542734	-0.275684	-0.812594	-0.068558	-0.252085	-0.141737	-1.01058	0.889893	0.776663	0.823469	0.69687	0.97041	0.915025	0.224022	0.000175963	0.99974	0.999787	0.93398	0.0328025
ENSMMUG00000056305	cluster2	0.473804	0.107474	-0.0937562	0.377537	-0.0560747	0.0183087	-0.448022	-0.589953	-0.415952	0.00978474	-0.428554	-1.02448	0.817751	0.986672	0.81548	0.20484	0.949675	0.982582	0.132513	0.0381072	0.99974	0.999787	0.76235	0.102315
ENSMMUG00000056322	cluster2	0.364992	-0.447949	-0.446004	-0.343056	-0.130552	-0.448715	-0.898101	-0.247063	0.016598	0.249451	-0.352085	-0.55455	0.874912	0.67661	0.156941	0.255137	0.864583	0.346353	0.00865963	0.362862	0.99974	0.999787	0.834812	0.420566
ENSMMUG00000056330	cluster2	0.515675	0.191829	-0.114615	0.0317709	-0.185982	-0.361905	-0.578746	-0.631276	0.243761	-0.212775	-0.883942	-1.15998	0.794904	0.96329	0.791677	0.938433	0.772891	0.423303	0.0377125	0.0143362	0.99974	0.999787	0.475048	0.136061
ENSMMUG00000056339	cluster2	-0.360983	-0.462768	-0.625827	-0.931791	0.233501	-0.0138507	-0.290183	-0.517143	0.719408	0.359057	-0.463732	-0.692071	0.880007	0.526837	0.0228922	0.000775787	0.686814	0.984398	0.289863	0.0399972	0.99974	0.999787	0.737022	0.271717
ENSMMUG00000056472	cluster2	0.00378038	-0.105756	-0.789364	-0.394665	-0.1607	-0.278759	-0.751746	-0.143879	-0.156565	-0.0104032	-0.457537	-0.656014	0.997999	0.974345	9.88992e-05	0.052502	0.737255	0.397589	0.000136572	0.469415	0.99974	0.999787	0.631236	0.161539
ENSMMUG00000056497	cluster2	-0.0352036	0.00914592	-0.223684	-0.753913	0.173686	0.251272	-0.289614	-0.861488	0.503226	-0.0254959	-0.454739	-0.80192	0.988082	0.996687	0.47419	0.00441103	0.791566	0.588664	0.288352	0.000565576	0.99974	0.999787	0.738171	0.176568
ENSMMUG00000056579	cluster2	0.14092	-0.0559274	-0.486973	-0.412073	0.222126	-0.0473148	-0.631366	-0.370865	0.0924687	-0.0650359	-0.249272	-0.458189	0.817751	0.959351	1.4005e-10	9.23691e-08	0.175124	0.771864	5.01479e-16	8.76603e-07	0.99974	0.999787	0.393283	0.00457022
ENSMMUG00000056607	cluster2	-0.0713902	-0.342259	-0.714387	-0.994618	-0.0511514	-0.0315657	-0.66485	-0.667644	0.0926772	0.197719	-0.453588	-0.31826	0.984924	0.858832	0.0440048	0.00690056	0.958941	0.97195	0.0396589	0.030984	0.99974	0.999787	0.738219	0.627599
ENSMMUG00000056756	cluster2	0.000383856	-0.0644376	-0.570808	-0.493831	0.0566581	-0.532562	-0.707214	-0.504875	0.17696	-0.132887	-0.391577	-0.116658	0.999447	0.994091	0.0416716	0.0730631	0.947152	0.252278	0.0276887	0.0738657	0.99974	0.999787	0.815834	0.882155
ENSMMUG00000056777	cluster2	0.166105	-0.0242449	-0.348681	-0.830182	0.193281	0.125076	-0.764605	-0.828242	0.459417	-0.160642	-0.986945	-0.730803	0.947199	0.9948	0.292523	0.0073916	0.772468	0.818833	0.00783054	0.00302107	0.99974	0.999787	0.392849	0.299301
ENSMMUG00000056935	cluster2	0.288008	-0.21334	-0.13468	-0.620032	-0.146736	-0.594549	-1.01357	-1.16664	0.278806	0.0395158	-0.534199	0.275331	0.931725	0.973569	0.788939	0.170335	0.850259	0.199883	0.00150732	0.000383297	0.99974	0.999787	0.903052	0.830837
ENSMMUG00000057055	cluster2	-0.0742819	-0.111232	-0.29625	0.162226	-0.0544336	-0.348964	-0.240744	0.594264	0.056803	-0.352461	-0.513772	0.403007	0.983884	0.989943	0.431381	0.667127	0.958706	0.552834	0.511585	0.0374175	0.99974	0.999787	0.744856	0.550087
ENSMMUG00000057208	cluster2	0.177078	-0.0666034	-0.134634	-0.235834	-0.050225	-0.133809	-0.623614	-0.480336	-0.140072	-0.344399	-0.54872	-0.31435	0.933823	0.991423	0.626793	0.336112	0.936167	0.746334	0.00256525	0.0164813	0.99974	0.999787	0.514637	0.52553
ENSMMUG00000057464	cluster2	0.134839	-0.124126	0.0258414	-0.526402	-0.297334	-0.456178	-0.39897	-1.12655	0.252272	-0.393599	-0.419372	-0.832042	0.954123	0.979642	0.94668	0.052147	0.562607	0.21596	0.0933195	2.78708e-06	0.99974	0.999787	0.744856	0.139972
ENSMMUG00000057523	cluster2	0.0835174	-0.135187	-0.402996	-0.63483	0.157945	0.0923511	-0.435338	-0.899736	0.117586	0.171435	-0.11575	-0.769705	0.947199	0.884806	0.00314736	4.012e-06	0.585594	0.722861	0.00126728	2.75242e-10	0.99974	0.999787	0.910958	0.0130794
ENSMMUG00000057544	cluster2	-0.0315702	-0.0141361	-0.189786	-0.417217	0.039935	0.000456276	-0.393373	-0.66919	0.346867	-0.190858	-0.389212	-0.548813	0.986593	0.9948	0.333763	0.0175977	0.939723	0.998828	0.0247954	9.95893e-05	0.99974	0.999787	0.674692	0.210592
ENSMMUG00000057707	cluster2	0.171167	0.119858	-0.337862	0.0263677	-0.0808657	-0.201362	-0.64668	-0.463794	-0.22069	-0.00558251	-0.399122	-0.393508	0.926146	0.967893	0.115985	0.922024	0.878846	0.562352	0.000744089	0.0124384	0.99974	0.999787	0.692228	0.41589
ENSMMUG00000057797	cluster2	0.0590797	-0.098343	-0.786018	-0.817337	0.197077	-0.0206055	-0.797136	-0.690358	0.242995	0.805744	-0.375474	-0.557798	0.978855	0.984864	0.000725598	0.000451149	0.694311	0.974078	0.000582328	0.00163118	0.99974	0.999787	0.766843	0.331338
ENSMMUG00000057798	cluster2	-0.0386748	-0.326144	-0.930269	-0.629918	0.147475	-0.300088	-1.14728	-0.377148	-0.0645365	0.246489	-0.332478	-0.728113	0.986593	0.729	0.000293615	0.0103655	0.806255	0.475185	1.29863e-05	0.102149	0.99974	0.999787	0.811996	0.195869
ENSMMUG00000057908	cluster2	0.0492246	-0.108135	-0.250546	-0.518591	0.182251	0.0861691	-0.818592	-0.801413	0.332825	0.382889	-0.270935	-0.304738	0.98527	0.980011	0.330212	0.0257456	0.722639	0.849612	0.000207894	0.000210116	0.99974	0.999787	0.873346	0.639005
ENSMMUG00000058050	cluster2	0.163756	-0.0371211	-0.189056	-0.731447	0.274049	-0.0252796	-0.62383	-0.693992	-0.273077	-0.364178	-0.719267	-0.186899	0.943434	0.9948	0.498871	0.00203683	0.563504	0.969035	0.00625138	0.00174569	0.99974	0.999787	0.377121	0.745693
ENSMMUG00000058109	cluster2	-0.367309	-0.304942	-0.897078	-0.549457	-0.215933	-0.0457356	0.151509	-0.644571	-0.322702	0.0548309	0.0124204	-0.56645	0.891025	0.859954	0.0106364	0.0815708	0.880124	0.975515	0.802841	0.258636	0.99974	0.999787	0.997777	0.481896
ENSMMUG00000058240	cluster2	0.0346947	0.0232592	-0.0210909	-0.57174	-0.0778078	0.0320645	-0.428986	-0.891699	-0.0740634	0.0814614	-0.891876	-0.46189	0.988472	0.9948	0.959109	0.046788	0.909571	0.959779	0.0751158	0.000150335	0.99974	0.999787	0.395035	0.487299
ENSMMUG00000058381	cluster2	-0.0712521	-0.0926523	-0.842033	-0.952976	0.175216	0.0107695	-1.15181	-0.912115	-0.299736	0.871606	-0.735655	-0.387945	0.985884	0.993153	0.0215997	0.00858454	0.84948	0.990983	0.00364993	0.015768	0.99974	0.999787	0.837142	0.800831
ENSMMUG00000058391	cluster2	0.150174	-0.0647823	-0.672091	-0.339932	0.284299	0.0254358	-0.754413	-0.397763	-0.106025	-0.474706	-0.587909	-0.846326	0.94115	0.991128	0.00133394	0.118365	0.536092	0.968152	0.000899634	0.0686626	0.99974	0.999787	0.547692	0.106333
ENSMMUG00000058585	cluster2	-0.263279	-0.08074	-0.261469	-0.274817	-0.234436	-0.271876	-0.712537	-0.4777	0.203072	-0.035166	-0.689564	-1.08549	0.929325	0.993949	0.477513	0.435927	0.739489	0.609484	0.0145583	0.0910348	0.99974	0.999787	0.655003	0.162053
ENSMMUG00000058862	cluster2	0.0336057	0.047176	-0.364986	-0.419121	0.0702313	0.0692192	-0.806474	-0.635858	0.374005	0.0127348	-1.07201	-0.261773	0.987596	0.994091	0.144423	0.0850049	0.911751	0.889031	0.000289047	0.00315915	0.99974	0.999787	0.148033	0.661876
ENSMMUG00000058875	cluster2	-0.0571703	-0.0820459	-0.103926	-0.668533	-0.00365553	-0.397554	-0.452036	-0.760025	0.417994	-0.755964	-1.06119	-0.428441	0.986593	0.994091	0.822537	0.0747992	0.997117	0.426508	0.136985	0.00920048	0.99974	0.999787	0.418556	0.564898
ENSMMUG00000058919	cluster2	0.0230495	-0.0311839	-0.341968	-0.582687	0.232601	0.164489	-0.391644	-0.681134	0.301068	0.0511466	-0.292852	-0.627538	0.987842	0.9948	0.0307354	0.000119265	0.506125	0.582965	0.0117373	4.63395e-06	0.99974	0.999787	0.7071	0.0537092
ENSMMUG00000058960	cluster2	0.130731	0.0399725	-0.41056	-0.13202	0.116674	0.0196233	-0.485591	-0.0727997	0.0735796	-0.0126883	-0.408903	-0.650155	0.879656	0.98655	6.73236e-06	0.193391	0.570664	0.935534	1.082e-07	0.456124	0.99974	0.999787	0.148013	0.000865028
ENSMMUG00000059053	cluster2	0.05174	-0.0783642	-0.193881	-0.0716601	-0.16757	-0.237554	-0.45032	-0.048407	-0.159347	0.0125846	-0.339004	-0.778002	0.965386	0.967893	0.153112	0.639943	0.537479	0.232825	0.000318773	0.722317	0.99974	0.999787	0.517138	0.00517287
ENSMMUG00000059067	cluster2	0.517772	0.00764908	-0.0813626	-0.222484	0.113591	-0.126193	-0.575462	-0.580709	-1.01361	-0.650327	-1.00527	-0.708797	0.791707	0.996824	0.847077	0.531523	0.87674	0.820548	0.0408421	0.0304809	0.99974	0.999787	0.292193	0.246646
ENSMMUG00000059179	cluster2	0.404598	-0.0149015	-0.11704	-0.420603	-0.0715399	-0.0711352	-0.887745	-0.760426	-0.205139	-0.255506	-0.397266	0.0267285	0.788064	0.9948	0.694031	0.0804489	0.909902	0.88471	5.78435e-05	0.000368727	0.99974	0.999787	0.743429	0.965726
ENSMMUG00000059233	cluster2	-0.22016	-0.227271	-0.486987	-0.414067	-0.12907	-0.246304	-0.74431	-0.676283	-0.19202	-0.0664266	-0.342527	-0.885635	0.878415	0.687909	0.00200435	0.00864173	0.729222	0.325016	1.63934e-06	7.43317e-06	0.99974	0.999787	0.651157	0.0134871
ENSMMUG00000059292	cluster2	0.344477	0.312469	0.0875744	-0.370464	-0.19898	-0.272888	-0.883498	-0.861697	-0.135402	-0.237828	-1.16403	-0.741781	0.947199	0.973527	0.919236	0.607562	0.856887	0.744346	0.0539018	0.0466919	0.99974	0.999787	0.804936	0.669753
ENSMMUG00000059388	cluster2	-0.128296	-0.201944	-0.430738	-1.07014	0.230063	0.0417793	-0.40625	-0.886464	0.309147	0.0667073	-0.632175	-0.567104	0.957608	0.947027	0.140689	0.000152411	0.713281	0.953908	0.138038	0.000735607	0.99974	0.999787	0.595537	0.362583
ENSMMUG00000059403	cluster2	-0.40535	-0.0424617	-0.244024	-1.03416	-0.57189	0.0534711	-0.749599	-0.930606	0.508352	0.462634	-0.0819164	-0.209364	0.891025	0.9948	0.537588	0.00243144	0.377415	0.948459	0.0221275	0.00352754	0.99974	0.999787	0.982654	0.816132
ENSMMUG00000059408	cluster2	0.228174	0.222843	-0.249692	-0.556775	-0.349283	-0.61924	-0.802383	-0.608913	0.18111	0.0592949	-0.225579	-0.229606	0.944013	0.959179	0.539066	0.119797	0.670382	0.284592	0.0272761	0.0777423	0.99974	0.999787	0.948111	0.825127
ENSMMUG00000059412	cluster2	0.183464	0.0614563	-0.811823	-1.06057	-0.547551	-0.195129	-0.819929	-0.990962	0.381379	-0.200254	-0.101402	-0.435069	0.947199	0.994091	0.034899	0.00404729	0.383898	0.731375	0.0144866	0.00365222	0.99974	0.999787	0.979601	0.659461
ENSMMUG00000059535	cluster2	0.284582	0.116884	0.110998	0.992522	0.0513319	-0.274289	-0.201014	-0.126821	-0.490009	-0.34919	-0.318467	-0.721769	0.88593	0.974345	0.693721	2.69884e-07	0.932238	0.439607	0.3586	0.549574	0.99974	0.999787	0.794176	0.148069
ENSMMUG00000059551	cluster2	0.562649	0.0117499	-0.215683	-0.432932	0.418701	-0.25966	-1.23625	-0.912382	-0.229976	-0.448473	-1.05344	-1.23284	0.682797	0.996177	0.524189	0.15207	0.387868	0.582464	1.48773e-05	0.000496164	0.99974	0.999787	0.264133	0.0437298
ENSMMUG00000059692	cluster2	0.0491353	-0.0460996	-0.248408	-0.430919	0.124764	-0.0553146	-0.422008	-0.601536	-0.0420827	-0.184718	-0.342394	-0.59295	0.972354	0.990818	0.0890446	0.00187655	0.689587	0.847821	0.00171744	6.78868e-06	0.99974	0.999787	0.58287	0.0590019
ENSMMUG00000059771	cluster2	0.125061	-0.0303669	-0.576459	-1.02581	0.370527	0.159128	-0.80318	-1.18317	0.478347	-0.111323	-0.845302	-1.30699	0.954123	0.9948	0.0244768	8.73966e-05	0.429338	0.737824	0.00186276	8.18304e-06	0.99974	0.999787	0.533935	0.0817932
ENSMMUG00000059779	cluster2	-0.148377	-0.251177	-1.00546	-0.386653	0.365103	0.303777	-0.492946	-0.721211	-0.531284	-0.0720654	-0.105434	-1.10946	0.960316	0.943521	0.00577534	0.29147	0.696792	0.691227	0.343073	0.148936	0.99974	0.999787	0.978871	0.250612
ENSMMUG00000059804	cluster2	-0.0721571	-0.158437	-0.409989	-0.511881	0.291116	0.223703	-0.623429	-0.79215	0.316908	0.0645477	-0.227949	-0.296505	0.959662	0.877416	0.00657031	0.000646037	0.35445	0.395225	1.68008e-05	5.02605e-08	0.99974	0.999787	0.784406	0.411481
ENSMMUG00000059889	cluster2	-0.26382	-0.161873	-0.455845	-0.617748	-0.30331	-0.265425	-0.942492	-1.39151	-0.04842	-0.110379	-0.203146	-1.23568	0.891025	0.953041	0.0570888	0.00842542	0.610528	0.582464	0.00062546	1.15447e-06	0.99974	0.999787	0.914525	0.0340286
ENSMMUG00000060013	cluster2	-0.0491183	0.0795234	-0.135019	-0.253308	0.134402	-0.0744961	-0.277364	-1.13536	-0.0203673	-0.13047	-0.15337	-0.985958	0.982248	0.98655	0.597399	0.260089	0.794631	0.865806	0.19122	7.9676e-08	0.99974	0.999787	0.922872	0.0286124
ENSMMUG00000060134	cluster2	0.0126165	-0.0725957	-0.491653	-0.694379	0.0689046	0.0478924	-0.833283	-1.08652	0.331737	0.162665	-0.463468	-0.828688	0.993392	0.98655	0.00342322	3.08233e-05	0.892545	0.910303	3.62904e-07	1.13172e-10	0.99974	0.999787	0.504271	0.0206085
ENSMMUG00000060187	cluster2	-0.0404993	-0.473151	-0.175567	-0.837764	-0.0354296	-0.0658328	-0.587335	-1.04931	0.430808	0.0722934	-0.561742	-0.360977	0.988678	0.784152	0.711197	0.042347	0.970181	0.930168	0.0739961	0.00203032	0.99974	0.999787	0.739498	0.656642
ENSMMUG00000060227	cluster2	0.0874626	0.0171219	-0.530769	-0.214291	-0.196809	-0.0534611	-0.654912	-0.446929	0.143618	0.352272	-0.158237	-0.580297	0.965386	0.9948	0.0164905	0.373275	0.714832	0.92031	0.00342273	0.0391313	0.99974	0.999787	0.922872	0.233567
ENSMMUG00000060301	cluster2	0.354881	0.0211314	0.0227583	-0.506665	0.123688	0.215714	-0.913285	-0.569967	0.186393	-0.177341	-0.216944	-1.27846	0.889893	0.9948	0.957781	0.103068	0.86557	0.662203	0.00270438	0.0336255	0.99974	0.999787	0.914525	0.0678568
ENSMMUG00000060310	cluster2	0.115642	0.0501631	-0.209455	-0.578414	0.238069	0.0962439	-0.606137	-0.681823	-0.0303604	-0.279002	-0.587267	-0.59854	0.930199	0.989875	0.172457	5.12201e-05	0.362009	0.715357	1.31414e-05	9.02076e-07	0.99974	0.999787	0.153224	0.0402084
ENSMMUG00000060382	cluster2	0.129113	0.0210511	0.0457236	0.788428	0.0716932	-0.129674	0.00183149	0.7616	0.0562633	0.181516	0.119674	-0.631564	0.954268	0.9948	0.900569	0.000365808	0.918302	0.795096	0.995609	0.000220377	0.99974	0.999787	0.958434	0.304187
ENSMMUG00000060430	cluster2	0.412091	0.141177	-0.00886831	-0.573161	-0.122194	0.167438	-0.564556	-0.83229	0.565939	-0.882214	-1.09324	-0.0510278	0.899563	0.990818	0.989254	0.257643	0.905942	0.815406	0.150414	0.0283085	0.99974	0.999787	0.658199	0.963893
ENSMMUG00000060535	cluster2	0.00116292	-0.149231	-0.414681	-0.444142	-0.0445288	-0.183861	-0.732802	-0.999682	0.0180271	0.0301987	-0.0684243	-0.135935	0.999447	0.927683	0.0289115	0.0175909	0.932204	0.560971	3.25715e-05	3.15924e-08	0.99974	0.999787	0.97419	0.78759
ENSMMUG00000060539	cluster2	0.00146426	-0.0980242	-0.294768	-0.418043	0.175779	0.0388982	-0.580698	-0.508979	0.171578	0.0971912	-0.237925	-0.585124	0.999256	0.949555	0.0311983	0.00172112	0.529412	0.902929	2.00301e-05	0.000124701	0.99974	0.999787	0.717348	0.0408351
ENSMMUG00000060632	cluster2	0.19281	0.157503	-0.408611	-0.327555	-0.0484349	0.10386	-0.880664	-0.0587357	0.927775	0.828386	-0.450988	-0.78037	0.940586	0.967893	0.16068	0.260499	0.950633	0.840549	0.000751358	0.832114	0.99974	0.999787	0.770515	0.268336
ENSMMUG00000060644	cluster2	0.194795	-0.0304945	-0.0804147	-0.729169	-0.166361	0.063769	-0.531247	-0.557274	0.380127	0.511089	-0.310916	-1.38271	0.934609	0.9948	0.813035	0.00572773	0.778332	0.906875	0.0248903	0.0143063	0.99974	0.999787	0.835734	0.0969678
ENSMMUG00000060665	cluster2	0.133533	-0.037442	-0.0926111	-0.560881	-0.369835	-0.460213	-0.652141	-1.01141	-0.376678	-0.133281	-0.591547	-0.240547	0.956858	0.9948	0.810627	0.057206	0.478157	0.247274	0.0096484	6.06559e-05	0.99974	0.999787	0.664078	0.744905
ENSMMUG00000060707	cluster2	0.0325387	0.0437572	-0.287305	-0.473744	-0.240053	-0.252712	-0.813532	-1.13279	-0.143139	-0.0274999	-0.386066	-0.971873	0.986593	0.994091	0.152918	0.0127435	0.564882	0.439607	2.74272e-05	2.13567e-08	0.99974	0.999787	0.664893	0.019607
ENSMMUG00000060925	cluster2	-0.150341	-0.30223	-0.527889	-0.193437	-0.172383	-0.271419	-0.98266	-0.740002	0.11577	0.305918	-0.330414	-1.75964	0.947199	0.760852	0.0295218	0.470415	0.754312	0.487277	1.79202e-05	0.000794671	0.99974	0.999787	0.833503	0.00698796
ENSMMUG00000060944	cluster2	0.178221	0.388245	-0.614254	-0.1541	-0.451506	-0.372179	-0.478887	-0.848489	-0.499366	-0.00914216	-0.856526	-0.996305	0.956428	0.838192	0.174875	0.747883	0.543794	0.533467	0.184845	0.0296418	0.99974	0.999787	0.492416	0.199107
ENSMMUG00000060964	cluster2	0.00489304	-0.0670001	-0.59331	-0.546238	0.0211674	-0.178137	-0.982565	-0.545181	0.113639	-0.0358154	-0.397477	-0.908311	0.997999	0.994091	0.0385581	0.0547084	0.982591	0.769513	0.00176765	0.0655761	0.99974	0.999787	0.822259	0.20217
ENSMMUG00000061151	cluster2	0.323753	0.364532	-0.348306	-0.347934	0.0251044	-0.366297	-1.36828	-0.567117	-0.0831733	-0.384588	-0.642665	-1.0227	0.891025	0.768358	0.321035	0.307209	0.976622	0.44828	8.86988e-05	0.0359954	0.99974	0.999787	0.596724	0.117391
ENSMMUG00000061186	cluster2	-0.272896	0.142667	-0.038686	0.278346	-0.198059	0.0134077	0.234086	0.848984	0.327706	0.486854	-0.484762	-0.189571	0.947199	0.98655	0.947738	0.508308	0.839261	0.989012	0.537648	0.00410181	0.99974	0.999787	0.807164	0.835857
ENSMMUG00000061331	cluster2	0.0876762	-0.0406063	-0.45814	-0.14832	-0.158752	-0.478411	-0.638069	-0.347999	-0.48845	-0.43964	-0.889614	-1.41633	0.957608	0.994091	0.0167303	0.493297	0.727366	0.0765793	0.000571107	0.0544586	0.99974	0.999787	0.0884903	0.000382306
ENSMMUG00000061343	cluster2	0.207145	-0.0430361	-0.481895	-0.590295	0.0240416	-0.298585	-1.09822	-0.72726	1.10604	0.0276331	-0.337982	-0.129454	0.949502	0.9948	0.28088	0.168892	0.986413	0.729173	0.0163231	0.0929637	0.99974	0.999787	0.923965	0.918615
ENSMMUG00000061401	cluster2	0.468955	-0.0279724	-0.237294	-0.5044	-0.206563	0.0651145	-0.732425	-0.885037	-0.589516	-0.96542	-0.364241	-0.639242	0.817751	0.9948	0.535035	0.141447	0.766711	0.91835	0.0198961	0.00302107	0.99974	0.999787	0.758037	0.211819
ENSMMUG00000061499	cluster2	0.191136	-0.0373113	-0.399065	-0.404765	0.17805	0.0199101	-0.35413	-0.524541	0.158956	-0.199957	-0.65024	-1.22987	0.932992	0.9948	0.116787	0.106625	0.760937	0.977688	0.157452	0.0257147	0.99974	0.999787	0.457893	0.0140117
ENSMMUG00000061591	cluster2	0.303656	-0.0893339	-0.167255	-0.705613	-0.110961	-0.109993	-0.496577	-0.899588	-0.018182	-0.239971	-0.652472	-0.317467	0.869823	0.98655	0.515442	0.00109209	0.835213	0.786846	0.0136287	7.38729e-06	0.99974	0.999787	0.408021	0.533146
ENSMMUG00000061705	cluster2	0.101676	0.153795	-0.064207	-0.341184	-0.104526	-0.154152	-0.689678	-0.707347	0.0544876	-0.741872	-0.954555	-0.45214	0.973817	0.975735	0.881267	0.308157	0.896652	0.785301	0.0235219	0.0139459	0.99974	0.999787	0.432947	0.513044
ENSMMUG00000061736	cluster2	0.0919627	-0.00159863	-0.585	-0.556882	0.0626317	-0.131403	-0.758291	-0.694451	0.0865384	-0.104014	-0.584254	-0.609976	0.933823	0.998804	4.33796e-07	1.24918e-06	0.838135	0.525661	5.27235e-10	6.03851e-09	0.99974	0.999787	0.0948291	0.0177265
ENSMMUG00000061913	cluster2	-0.0633303	-0.108492	-0.407246	-0.106697	0.00376074	-0.179002	-0.451456	-0.0743854	-0.0257029	0.143612	-0.158323	-0.739849	0.957608	0.928067	0.00209279	0.495669	0.993229	0.439607	0.000502447	0.602258	0.99974	0.999787	0.855646	0.0114566
ENSMMUG00000061919	cluster2	0.27277	0.070405	-0.389217	-0.672905	0.525667	0.355202	-0.618593	0.801445	1.22128	-0.042526	0.546793	0.866799	0.933823	0.994091	0.330212	0.0720061	0.421862	0.545098	0.0904656	0.00759311	0.99974	0.999787	0.798341	0.311838
ENSMMUG00000062047	cluster2	0.439559	-0.0225726	-0.314779	-0.885541	0.0285542	-0.206394	-0.838624	-1.31032	-0.864678	-0.0870157	-0.392006	0.124064	0.889893	0.9948	0.47142	0.0295551	0.977528	0.747015	0.0127591	0.000162599	0.99974	0.999787	0.886335	0.903355
ENSMMUG00000062097	cluster2	0.135847	0.301711	-0.454736	-0.0179659	-0.208788	-0.393329	-1.2852	-0.750773	-0.692712	0.0499478	-0.475867	-0.885749	0.95187	0.792543	0.0944351	0.957455	0.739379	0.357625	2.95623e-06	0.00282817	0.99974	0.999787	0.758037	0.193604
ENSMMUG00000062249	cluster2	0.324114	-0.052693	-0.312587	-0.179321	0.098048	-0.183531	-0.722456	-0.556268	0.0370418	-0.331892	-1.34644	-1.61459	0.817751	0.993949	0.15528	0.442516	0.848957	0.608408	0.000218082	0.0032254	0.99974	0.999787	0.028069	0.00177444
ENSMMUG00000062301	cluster2	0.142653	-0.0774123	-0.309658	-0.506582	0.269503	-0.357154	-0.521952	-0.61236	-0.137476	-0.52053	-0.472313	-0.505284	0.956634	0.993949	0.367615	0.112671	0.670382	0.474595	0.0781037	0.0300084	0.99974	0.999787	0.75713	0.468825
ENSMMUG00000062373	cluster2	0.0132413	-0.199357	-0.298432	-0.0887973	-0.248572	-0.300902	-0.79053	-0.168022	-0.493546	-0.150776	-0.678359	-0.139628	0.995223	0.961916	0.399068	0.822112	0.713281	0.564265	0.010092	0.55997	0.99974	0.999787	0.624496	0.85705
ENSMMUG00000062397	cluster2	0.0460602	-0.00655856	-0.312937	-0.388353	0.0789942	-0.104517	-0.456611	-0.680688	-0.000433424	-0.212506	-0.17756	-0.958213	0.981183	0.996687	0.122927	0.0482662	0.873817	0.780157	0.0125527	0.000146699	0.999814	0.999787	0.897983	0.0251132
ENSMMUG00000062400	cluster2	-0.162045	-0.152085	-0.478025	-0.174959	0.115154	0.025168	-0.326723	-0.139349	-0.0612221	0.0973405	-0.148052	-0.84802	0.891025	0.860018	0.0003551	0.265329	0.739489	0.946375	0.0144877	0.324015	0.99974	0.999787	0.871188	0.00139135
ENSMMUG00000062487	cluster2	-0.124016	-0.193909	-0.55571	-0.51897	0.329026	-0.0934133	-0.655411	-0.44067	-0.195117	-0.237224	-0.691548	-0.518971	0.947199	0.888344	0.00569971	0.00996876	0.367723	0.814097	0.000617071	0.0177463	0.99974	0.999787	0.317522	0.249304
ENSMMUG00000062538	cluster2	0.207232	0.117465	-0.220415	-0.391833	0.196098	0.271254	-0.439193	-0.592316	0.118097	-0.0294511	-0.260725	-0.557243	0.889893	0.952495	0.218906	0.0178412	0.573239	0.276771	0.00578516	0.000145838	0.99974	0.999787	0.76112	0.122027
ENSMMUG00000062590	cluster2	0.255239	0.0301613	-0.231946	-0.288919	-0.0235055	-0.167597	-0.646988	-0.626078	-0.0676336	-0.0890747	-0.173741	-0.453982	0.521146	0.993153	0.0355829	0.00745584	0.942531	0.332544	7.53671e-10	2.0619e-09	0.99974	0.999787	0.755431	0.0426764
ENSMMUG00000062632	cluster2	-0.00678997	-0.0344969	-0.390035	-0.365911	0.210555	0.0373592	-0.448264	-0.416908	0.0356991	-0.0369164	-0.359793	-0.695678	0.995223	0.994091	0.00795157	0.0129758	0.473962	0.913935	0.00184057	0.00292209	0.99974	0.999787	0.559293	0.0264851
ENSMMUG00000062869	cluster2	0.601469	0.0911685	-0.00282134	-0.327203	0.0828716	-0.0981207	-0.873287	-0.756764	-0.267729	-0.616036	-0.851435	-0.427458	0.710319	0.991423	0.994699	0.348384	0.910819	0.85791	0.0015277	0.00384796	0.99974	0.999787	0.477819	0.535021
ENSMMUG00000062968	cluster2	-0.245102	-0.214587	-0.302471	-0.428243	0.307203	0.297742	-0.300257	-0.51218	0.317843	0.00578477	-0.677025	-0.77823	0.889893	0.847403	0.139193	0.0279213	0.460882	0.371614	0.132561	0.00546237	0.99974	0.999787	0.270791	0.0462468
ENSMMUG00000062973	cluster2	-0.0196975	-0.126186	-0.541733	-0.446389	-0.0926762	-0.271979	-0.765556	-0.598633	-0.355411	-0.0837199	-0.508119	-0.830774	0.987596	0.902522	7.54481e-05	0.001068	0.792544	0.199242	4.64192e-08	9.34765e-06	0.99974	0.999787	0.27702	0.00535436
ENSMMUG00000063040	cluster2	0.129622	-0.066598	-0.295993	-0.372626	-0.0276571	-0.259343	-0.667486	-0.643245	-0.550589	-0.136819	-0.17833	-0.402766	0.942894	0.987421	0.127074	0.0463863	0.96134	0.392714	0.000229437	0.000283689	0.99974	0.999787	0.87878	0.31721
ENSMMUG00000063157	cluster2	0.251445	0.157178	-0.314293	-0.263669	0.108132	-0.0100568	-0.594953	-0.620281	-0.0775853	-0.125397	-0.325209	-0.513103	0.817751	0.860018	0.0474188	0.0981616	0.768933	0.981643	7.52886e-05	2.65471e-05	0.99974	0.999787	0.644729	0.129927
ENSMMUG00000063167	cluster2	0.329642	0.0443795	-0.0578125	-0.18608	0.348568	0.0666226	-0.676328	-0.877104	-0.270668	-0.276131	-0.500215	-0.682459	0.891025	0.9948	0.89417	0.59617	0.524569	0.919939	0.0376038	0.00591649	0.99974	0.999787	0.719128	0.304603
ENSMMUG00000063556	cluster2	-0.171459	-0.104555	-0.511511	-0.623756	0.170667	0.116446	-0.460361	-1.29413	0.380372	0.20909	-0.474124	-1.24082	0.947199	0.98655	0.0648062	0.0207516	0.78689	0.820661	0.0823921	1.50282e-06	0.99974	0.999787	0.756906	0.0631081
ENSMMUG00000063663	cluster2	0.0886195	-0.460658	-0.694132	-0.689927	-0.00740146	-0.0964502	-0.729764	-0.718366	-0.134664	0.148546	-0.418127	-0.409288	0.970836	0.519588	0.0148963	0.0102307	0.993216	0.858758	0.0137317	0.0086681	0.99974	0.999787	0.758907	0.495861
ENSMMUG00000063695	cluster2	0.0640503	-0.0944051	-0.153562	-0.0277032	0.202646	-0.00480219	-0.183437	-0.0254524	0.172126	0.233679	-0.326406	-1.24585	0.974772	0.976906	0.495172	0.910865	0.638929	0.992829	0.391276	0.908938	0.99974	0.999787	0.758907	0.00738137
ENSMMUG00000063750	cluster2	0.160771	-0.0130905	-0.464893	-0.313377	0.0888004	-0.275733	-0.634214	-0.419121	-0.0885943	0.129718	-0.427533	-0.700234	0.891025	0.9948	0.00183957	0.0386821	0.814147	0.226467	1.13713e-05	0.00260893	0.99974	0.999787	0.471541	0.0342302
ENSMMUG00000063765	cluster2	0.119369	0.00512972	-0.312955	-0.674143	0.236186	0.0287706	-0.688802	-1.22395	0.345464	-0.22362	-0.756873	-0.88381	0.956806	0.997738	0.267928	0.00946149	0.66553	0.966209	0.00632706	1.98584e-06	0.99974	0.999787	0.444949	0.125597
ENSMMUG00000063918	cluster2	-0.140121	-0.0577657	-0.611111	-0.816123	-0.606623	-0.511568	-0.153443	-0.981965	-1.08975	-0.157592	-0.260989	-0.411947	0.960341	0.9948	0.105159	0.0290569	0.250807	0.216812	0.590013	0.00051889	0.99974	0.999787	0.890466	0.535917
ENSMMUG00000063977	cluster2	-0.000336153	-0.0871329	-0.299651	-0.114322	-0.120722	-0.227457	-0.606317	-0.390041	0.0739133	-0.0498254	-0.360029	-0.649667	0.999447	0.975735	0.0829443	0.558716	0.772206	0.417278	0.000162841	0.0129383	0.99974	0.999787	0.64991	0.0800211
ENSMMUG00000063986	cluster2	0.157201	0.0899057	-0.53328	-0.801978	0.161923	-0.360568	-0.645493	-0.408912	-0.00976471	0.358306	-0.7821	0.011793	0.947199	0.988032	0.0496568	0.00373697	0.782329	0.371004	0.00822233	0.0790593	0.99974	0.999787	0.509166	0.986466
ENSMMUG00000064101	cluster2	0.106865	-0.326322	-0.833404	-0.908891	-0.451315	-0.419767	-1.02593	-0.95588	-0.313708	0.0426591	0.287811	-0.140714	0.96815	0.818731	0.00486174	0.00192679	0.395835	0.328636	0.000144792	0.000295492	0.99974	0.999787	0.920303	0.899051
ENSMMUG00000064122	cluster2	0.259694	-0.0561878	-0.12931	-0.40771	-0.156135	-0.432042	-0.999317	-0.737554	-0.0696	-0.188179	-0.744484	-0.160842	0.817751	0.990818	0.518457	0.0151789	0.658991	0.0416818	4.77942e-10	1.57063e-06	0.99974	0.999787	0.13543	0.704526
ENSMMUG00000064425	cluster2	-0.112033	-0.368946	-0.76605	-0.389446	-0.070387	-0.37817	-0.139404	-0.945463	0.18368	-0.35741	-0.693011	-0.224617	0.97413	0.839147	0.0285719	0.282372	0.959232	0.640885	0.781885	0.0496041	0.99974	0.999787	0.784399	0.840553
ENSMMUG00000064479	cluster2	-1.0036	-0.786975	-0.538668	-0.891308	-0.671417	-0.359438	-0.672975	-0.080406	0.198298	-0.596777	-0.397218	-1.41651	0.497548	0.405419	0.191558	0.0249324	0.454008	0.652289	0.132381	0.862798	0.99974	0.999787	0.89306	0.169474
ENSMMUG00000064701	cluster2	0.6258	0.194823	-0.150534	-0.080166	0.491471	0.0100976	-0.292659	-0.298503	-0.0950321	-0.365094	-0.108511	-1.49064	0.730276	0.970867	0.736561	0.858572	0.461549	0.991779	0.441296	0.397754	0.99974	0.999787	0.971383	0.029468
ENSMMUG00000064770	cluster2	0.372712	0.0021141	-0.21719	-0.655656	0.279348	-0.17859	-0.624248	-0.89326	0.258948	-0.405562	-0.613793	-0.114221	0.889893	0.998941	0.553736	0.0352736	0.635293	0.744419	0.0258568	0.00110933	0.99974	0.999787	0.706567	0.898662
ENSMMUG00000064844	cluster2	0.401769	-0.294509	-0.293489	-0.822872	-0.15586	-0.360983	-0.315083	-0.941191	0.280687	-1.02504	-0.310981	-0.158517	0.873138	0.888344	0.415838	0.0164031	0.819613	0.426508	0.256084	0.000783298	0.99974	0.999787	0.865966	0.834796
ENSMMUG00000065104	cluster2	-0.150279	-0.1881	-0.434476	-0.169049	-0.016191	-0.0671282	-0.281047	-0.147402	-0.134719	-0.11234	-0.315147	-0.757399	0.916528	0.825742	0.00755606	0.359062	0.975106	0.848989	0.0896952	0.37767	0.99974	0.999787	0.708361	0.0366405
ENSMMUG00000065246	cluster2	0.379073	0.201603	-0.0402649	0.0467788	-0.0259715	-0.15571	-0.534154	-0.675478	0.0406744	0.0502418	-0.24644	-1.11939	0.785226	0.887607	0.891153	0.866111	0.967364	0.689443	0.00540738	0.000320838	0.99974	0.999787	0.843324	0.00698571
ENTPD3	cluster2	-0.385205	-0.3594	-0.918285	-0.866498	0.331398	0.480274	-0.204839	0.2452	0.927015	0.519296	-0.421887	0.495392	0.916528	0.924069	0.0480118	0.0577262	0.726905	0.471377	0.662006	0.549437	0.99974	0.999787	0.910958	0.67377
EPDR1	cluster2	-0.0117701	-0.0510981	-0.0642881	0.882607	-0.0724433	-0.108357	-0.338759	0.33993	0.355234	0.00932563	0.104073	0.393536	0.995223	0.9948	0.879025	0.000691944	0.92325	0.841557	0.209446	0.155542	0.99974	0.999787	0.970455	0.534113
EPHA10	cluster2	0.115264	0.320459	-0.171642	-0.328748	-0.0416168	-0.0781692	-0.801454	-0.623506	0.0314386	-0.368288	-0.058667	-0.719276	0.961841	0.794691	0.624189	0.286502	0.959391	0.895378	0.00302527	0.0148715	0.99974	0.999787	0.986949	0.321155
EPHB3	cluster2	0.155404	0.118365	-0.774661	-0.128012	0.223639	0.171068	-0.899482	0.0604001	0.986695	-0.0613357	-0.315199	-0.761465	0.936077	0.968284	0.000176089	0.595508	0.633455	0.668506	3.51144e-05	0.79851	0.99974	0.999787	0.815834	0.154127
EPS8L2	cluster2	0.0144307	-0.00175223	-0.362814	-0.258505	0.160836	0.178075	-0.383235	-0.259825	-0.0409436	-0.222173	-0.189946	-1.05873	0.993315	0.998834	0.0573338	0.189686	0.70346	0.578679	0.0364536	0.144651	0.99974	0.999787	0.872969	0.00741598
ERP27	cluster2	0.375147	0.0988221	-0.465925	-0.385019	0.252638	0.102495	-0.697967	-0.744233	0.187858	0.101816	-0.192755	-1.17924	0.483123	0.96329	0.00352216	0.0155308	0.413735	0.745259	2.52974e-05	5.24138e-06	0.99974	0.999787	0.84352	0.00162032
ERVW-1	cluster2	0.582275	0.0365792	-0.124398	-0.27946	0.17914	-0.0489558	-0.640237	-0.727267	-0.113719	-0.39239	-0.225957	-1.27895	0.298249	0.9948	0.654037	0.241125	0.717818	0.923657	0.00243923	0.000442743	0.99974	0.999787	0.871941	0.0076039
EVA1C	cluster2	-0.0237161	-0.0880454	-0.426292	-0.39791	-0.107875	-0.151978	-0.605944	-0.299871	-0.0171841	-0.074998	-0.551492	-0.209802	0.98838	0.980047	0.0248	0.0362603	0.79436	0.606543	0.000169509	0.0515735	0.99974	0.999787	0.397365	0.628875
EYA2	cluster2	-0.234184	-0.0996028	-0.559315	-0.491894	-0.277591	-0.228041	-0.541653	-1.30906	-0.348926	0.176764	0.134878	-0.710389	0.933823	0.989943	0.062893	0.102364	0.759987	0.753956	0.155419	0.000825635	0.99974	0.999787	0.964091	0.327674
EYA3	cluster2	0.00359976	-0.0731992	-0.352733	-0.43309	0.119835	-0.0117467	-0.674861	-0.70377	0.251365	-0.0771667	-0.327223	-0.441999	0.997487	0.974021	0.0050212	0.000558753	0.70346	0.976008	3.34659e-08	1.0593e-08	0.99974	0.999787	0.537331	0.110551
FABP4	cluster2	-2.39987	-1.40391	-1.40128	-1.63305	-0.83745	-0.870248	-0.619657	0.436829	-2.07069	-0.979482	-1.58902	0.127325	0.298249	0.126703	0.00648672	0.00619273	0.439891	0.318688	0.255684	0.322084	0.99974	0.999787	0.608231	0.918073
FAM161A	cluster2	-0.0598389	0.123022	-0.273004	-0.018268	-0.158006	-0.169314	-0.743914	0.135728	0.125876	-0.782795	-0.918025	-1.11358	0.98527	0.980142	0.437654	0.959056	0.823312	0.764278	0.025702	0.609577	0.99974	0.999787	0.459703	0.150876
FAM184A	cluster2	0.0382586	-0.00771791	-0.395354	-0.0701371	-0.0523811	-0.0916442	-0.718277	-0.288076	-0.0436433	0.249638	-0.272757	-1.01818	0.986593	0.996687	0.0692673	0.790005	0.928767	0.822935	0.000395408	0.138863	0.99974	0.999787	0.801954	0.0219382
FAM193B	cluster2	0.108043	-0.10898	-0.426872	-0.413125	0.265928	0.000230322	-0.482883	-0.441973	0.00683032	-8.55e-05	-0.374503	-0.681462	0.891025	0.803132	4.69048e-07	1.69973e-06	0.144073	0.998828	7.85999e-09	1.25704e-07	0.99974	0.999943	0.156421	0.000125579
FAM209B	cluster2	0.0807738	-0.131301	-0.358967	-0.430098	0.0321461	-0.244602	-0.514521	-0.605642	0.228807	0.32673	-0.212393	-0.510589	0.972354	0.973527	0.14952	0.0733057	0.964589	0.560991	0.0297161	0.00771606	0.99974	0.999787	0.904116	0.37663
FAM53A	cluster2	0.140121	-0.0183929	-0.504942	-0.463319	0.108319	-0.153239	-0.741292	-0.492109	0.0334183	0.125698	-0.357308	-0.599648	0.911389	0.9948	0.000675571	0.00175536	0.776236	0.583454	1.89653e-06	0.000906208	0.99974	0.999787	0.625895	0.0910599
FAM81A	cluster2	-0.00667216	-0.114367	-0.635651	-0.794566	-0.322825	-0.301974	-0.890197	-1.08065	0.137802	0.39536	-0.0866913	-1.17204	0.996252	0.967893	0.000895395	3.48838e-05	0.40745	0.342258	6.37706e-06	7.54208e-08	0.99974	0.999787	0.969951	0.0179147
FANCB	cluster2	-0.285862	0.188058	0.110043	0.470346	-0.319265	-0.155802	-0.197937	0.711137	0.353937	0.153334	-0.108016	0.0321722	0.906974	0.956747	0.762165	0.0824948	0.598962	0.776439	0.507697	0.00238474	0.99974	0.999787	0.969563	0.965189
FBL	cluster2	-0.0675304	-0.123142	-0.390176	-0.194529	-0.0724763	-0.227008	-0.483357	-0.199613	-0.198063	-0.165758	-0.2734	-0.592311	0.957608	0.918318	0.00461926	0.200993	0.84825	0.314437	0.00028326	0.14237	0.99974	0.999787	0.692228	0.0477255
FBLN2	cluster2	-0.30437	-0.185673	-0.479469	-0.21658	-0.0461203	-0.0342608	-0.695721	-0.804882	-0.177215	-0.348315	-0.0366113	-1.14539	0.891025	0.959414	0.100829	0.490045	0.965869	0.973038	0.0499405	0.0190363	0.99974	0.999787	0.992571	0.125653
FBLN5	cluster2	-0.175145	-0.295045	-0.794315	-0.187971	-0.142188	-0.266779	-0.768283	-0.329738	-0.119219	-0.144333	-0.570537	-1.30172	0.921913	0.67661	8.90833e-05	0.398778	0.78689	0.457687	0.000209623	0.10002	0.99974	0.999787	0.497587	0.00483605
FBRSL1	cluster2	-0.0921768	-0.154152	-0.546169	-0.567227	0.097025	-0.0136185	-0.55792	-0.646616	-0.00555947	-0.190038	-0.504653	-0.875049	0.891025	0.430044	5.38631e-13	5.61381e-13	0.566586	0.948025	1.12042e-13	2.17022e-16	0.99974	0.999787	0.00814534	3.28058e-08
FBXO24	cluster2	-0.0444479	-0.0656527	-0.528578	-0.406999	-0.0828954	-0.474259	-1.1528	-0.438091	-0.280406	-0.0323877	-0.303783	-0.433191	0.986593	0.994091	0.0664747	0.147242	0.909148	0.264631	0.000556529	0.079368	0.99974	0.999787	0.851041	0.50169
FBXW4	cluster2	0.0146509	-0.170614	-0.442906	-0.408339	0.107137	-0.146761	-0.381277	-0.35486	-0.1488	-0.0920806	-0.325554	-0.68012	0.986593	0.344429	9.25344e-09	1.6214e-07	0.525031	0.239113	6.13397e-07	2.89347e-06	0.99974	0.999787	0.186533	3.32603e-05
FCER1A	cluster2	-0.0879474	-0.22918	-0.381716	0.388887	-0.04513	-0.270083	-0.772965	-0.126571	0.333637	0.065631	-0.373732	-0.632805	0.96815	0.873321	0.107839	0.0754133	0.944629	0.458219	0.000246922	0.560811	0.99974	0.999787	0.74945	0.217854
FCGRT	cluster2	-0.252959	-0.268876	-0.669698	-0.912529	0.28543	0.12178	-0.544307	-0.732562	0.168998	0.000446351	-0.5625	-1.03504	0.879656	0.674317	8.3e-05	1.01e-07	0.443514	0.741147	0.00148231	1.29e-05	0.99974	0.999787	0.374487	0.00365563
FCGRT	cluster2	-0.22176	-0.1753	-0.652487	-0.837631	0.427472	0.0680912	-0.636365	-1.01604	0.100584	0.216186	-0.860263	-1.24549	0.947199	0.976451	0.0748691	0.0188098	0.604206	0.946375	0.126722	0.0118729	0.99974	0.999787	0.565765	0.12058
FCHO2	cluster2	-0.10653	0.0646713	-0.0108853	-0.463101	-0.11644	0.027642	-0.486577	-1.16251	0.252761	0.166631	-0.187682	-0.619659	0.953843	0.991128	0.971928	0.0182617	0.823319	0.960598	0.0102953	1.06712e-09	0.99974	0.999787	0.89306	0.146766
FCMR	cluster2	-0.0894905	-0.183036	-0.653697	-0.457178	-0.168172	-0.362278	-0.950395	-0.738138	-0.0996379	0.0629752	-0.407136	-1.20731	0.952426	0.838192	1.28293e-05	0.00380957	0.639224	0.106604	6.02752e-11	3.9325e-07	0.99974	0.999787	0.519876	4.37148e-05
FCRL1	cluster2	0.114461	-0.00539472	-0.538009	-0.601006	-0.24834	-0.218487	-1.20976	-1.24173	0.0639467	0.176968	-0.278578	-1.30319	0.957608	0.997398	0.0237853	0.0113572	0.649158	0.620484	3.85386e-08	2.02481e-08	0.99974	0.999787	0.851301	0.00612403
FCRL6	cluster2	0.131488	-0.018474	-0.095261	-0.177633	-0.148076	-0.369536	-0.99111	-0.667292	0.251613	0.119219	-0.185773	-0.58035	0.964257	0.994985	0.826132	0.643717	0.876348	0.55627	0.00726419	0.0530152	0.99974	0.999787	0.947653	0.443629
FGD5	cluster2	-0.306265	-0.249719	-0.117073	-0.813667	-0.119877	0.204832	-0.54796	-0.770875	-0.116519	-0.50169	-1.07492	-0.82057	0.912893	0.934658	0.780364	0.0271361	0.870449	0.679821	0.0512492	0.00458639	0.99974	0.999787	0.392849	0.296387
FGFBP3	cluster2	0.0112924	0.259479	-0.231252	0.0437088	-0.094201	-0.299765	-0.634472	0.0492076	-0.347556	-0.220686	-0.261543	-0.469052	0.995223	0.882873	0.477495	0.903185	0.898939	0.528633	0.0203185	0.862407	0.99974	0.999787	0.872652	0.430806
FHIP2B	cluster2	0.0574631	-0.0516871	-0.469152	-0.54906	0.227915	0.0518698	-0.623479	-0.618798	0.150937	-0.0516967	-0.328078	-0.609409	0.947199	0.975735	7.03626e-07	1.39294e-08	0.237658	0.795422	8.68463e-11	1.45331e-10	0.99974	0.999787	0.334551	0.00249509
FHIT	cluster2	0.159595	0.0293099	-0.745394	-0.243293	0.291722	-0.0537949	-0.540496	-0.238754	0.241456	0.356381	-0.292713	-0.749312	0.947199	0.9948	0.0294135	0.473646	0.655552	0.946527	0.1257	0.448161	0.99974	0.999787	0.902112	0.409076
FLT3	cluster2	-0.0244629	0.0254898	-0.556669	-0.394378	-0.428593	-0.350067	-0.560494	-0.779608	-0.00479935	0.00465129	-0.0786474	-0.372524	0.987842	0.9948	0.00191878	0.0272435	0.193272	0.136706	0.000337693	8.00633e-07	0.99974	0.999787	0.958434	0.324868
FMNL3	cluster2	0.0664367	-0.0202757	-0.447822	-0.297813	-0.0691963	-0.221093	-0.735515	-0.576933	-0.192721	-0.0308824	-0.449917	-1.29311	0.962657	0.9948	0.00388968	0.0635515	0.871884	0.405761	1.91206e-06	0.000125955	0.99974	0.999787	0.461842	0.00020439
FNDC11	cluster2	-0.0380771	-0.0682396	-0.964829	-0.299129	0.38329	-0.361534	-0.944734	-0.188946	0.0231827	0.0822542	-0.938995	-1.46976	0.986593	0.991128	1.21536e-05	0.191602	0.37869	0.352454	5.93444e-05	0.426249	0.99974	0.999787	0.258119	0.00814082
FRAT1	cluster2	-0.2489	-0.316181	-0.575406	-0.415067	0.168237	-0.0709153	-0.411262	-0.196413	0.0919857	-0.184898	-0.86402	-0.940344	0.851665	0.43738	0.000364923	0.0101555	0.638929	0.835818	0.0119777	0.224147	0.99974	0.999787	0.0711295	0.0096195
FRMD8	cluster2	-0.0385153	-0.0775554	-0.477325	-0.461757	0.278377	0.157368	-0.477553	-0.450534	0.219484	-0.0615946	-0.510999	-0.595849	0.977138	0.963515	2.36117e-05	6.15009e-05	0.250807	0.458639	1.95663e-05	5.81492e-05	0.99974	0.999787	0.12881	0.0119029
FRY	cluster2	-0.148291	-0.129255	-0.209119	-0.416818	-0.0083562	0.0548836	-0.541329	-0.937672	0.29101	0.0833178	-0.540996	-0.795853	0.947199	0.973203	0.409416	0.0628406	0.992039	0.921569	0.0127535	5.72108e-06	0.99974	0.999787	0.555179	0.0832763
FSCN2	cluster2	0.18998	-0.049646	-0.701122	-0.627942	0.0210718	-0.131733	-0.756926	-0.767692	0.206247	-0.321792	-0.861226	-0.729666	0.906974	0.993949	0.000312752	0.00127117	0.97041	0.719836	4.64653e-05	2.82901e-05	0.99974	0.999787	0.146189	0.085114
FSD2	cluster2	-0.1366	-0.342469	-0.619837	-0.394672	-0.239119	-0.376674	-0.938013	-0.705342	-0.0237933	0.136531	-0.531491	-1.29348	0.947199	0.64823	0.00674362	0.0902758	0.689921	0.374882	0.000265524	0.0043112	0.99974	0.999787	0.655003	0.0212387
FURIN	cluster2	-0.274803	-0.283364	-0.621316	-0.661197	0.0681463	-0.0399484	-0.671566	-0.52166	0.15862	-0.158402	-0.586636	-0.692937	0.817751	0.511255	2.59699e-05	1.06407e-05	0.880178	0.917018	4.53089e-06	0.000410914	0.99974	0.999787	0.242097	0.0315007
GADD45G	cluster2	-0.143173	-0.416636	-0.873438	-1.04546	0.013156	-0.338781	-1.03394	-0.713541	0.823459	0.212815	-0.55555	-0.45707	0.956634	0.710653	0.00437899	0.000651938	0.989149	0.475202	0.000253101	0.00811526	0.99974	0.999787	0.695652	0.512204
GAL3ST4	cluster2	0.267126	0.0996592	-0.681988	-0.628426	0.00357573	-0.155013	-1.07816	-1.24672	-0.053518	-0.191095	-0.629221	-1.2156	0.891025	0.985578	0.00310149	0.00611388	0.996397	0.738024	9.91476e-06	4.8723e-07	0.99974	0.999787	0.518181	0.0256733
GALNT12	cluster2	-0.130477	-0.173391	-0.426566	-0.264096	-0.158486	-0.245763	-0.397063	-0.144526	-0.0780787	0.0620628	-0.244477	-0.695336	0.905808	0.727696	0.00075643	0.0407846	0.566586	0.212457	0.00137795	0.243858	0.99974	0.999787	0.689824	0.0106507
GCAT	cluster2	0.287048	0.00511657	-0.146718	-0.0662327	-0.403105	-0.392771	-0.618878	-0.0544238	-0.58966	-0.366267	-0.983347	-0.879148	0.899563	0.998205	0.692146	0.862781	0.46735	0.386758	0.0216256	0.852601	0.99974	0.999787	0.262269	0.126203
GCNA	cluster2	0.239811	0.177984	-0.620693	-0.426531	0.232307	0.190147	-0.967124	-1.25427	0.512815	0.0325296	-0.604404	-1.16334	0.891025	0.925459	0.00566691	0.0598747	0.604206	0.606543	4.91035e-06	1.18214e-08	0.99974	0.999787	0.598689	0.0527481
GDF11	cluster2	-0.0906774	0.00794896	-0.336961	-0.221333	-0.434109	-0.301131	-0.782035	-0.752233	-0.646216	-0.354131	-0.355333	-1.00665	0.970486	0.996687	0.19952	0.414307	0.349023	0.44193	0.000651824	0.000749935	0.99974	0.999787	0.77402	0.0636497
GDF7	cluster2	-0.000589758	0.0739381	-0.495885	-0.688644	-0.222344	-0.0168022	-0.693545	-0.848109	0.0565536	-0.104861	-0.572827	-1.17598	0.999447	0.994091	0.189901	0.057165	0.798721	0.985314	0.0458521	0.0121726	0.99974	0.999787	0.665019	0.0670471
GDPD3	cluster2	0.28566	0.0603883	-0.569667	-0.655357	0.278337	0.104644	-0.84595	-0.898537	0.301977	0.114182	-0.70417	-1.22841	0.889893	0.993949	0.0203322	0.00687511	0.589839	0.83447	0.000615358	0.000205496	0.99974	0.999787	0.510918	0.0378581
GGT7	cluster2	0.0398825	-0.0513608	-0.630163	-0.501108	0.159492	-0.0306368	-0.494955	-0.313809	-0.205128	-0.0547087	-0.426544	-0.604432	0.979556	0.991128	0.000112724	0.0019234	0.673526	0.944845	0.00355616	0.0539463	0.99974	0.999787	0.498051	0.0801185
GINS1	cluster2	-0.0244279	-0.0742388	-0.0396226	0.476394	-0.128778	-0.20929	-0.152943	0.784434	0.0931684	0.194368	-0.150977	-0.00751789	0.986593	0.980083	0.858909	0.000860766	0.734631	0.430349	0.354892	4.57408e-09	0.99974	0.999787	0.897983	0.986461
GIPC3	cluster2	0.0147162	-0.191689	-0.577776	-0.380402	0.00568762	-0.221852	-0.76462	-0.481598	0.0803721	0.0207014	-0.449228	-0.665819	0.993315	0.884806	0.00322946	0.0547656	0.993216	0.511963	8.29698e-05	0.00914819	0.99974	0.999787	0.594109	0.120149
GK	cluster2	-0.155596	-0.148838	-0.426561	-0.870286	0.113918	0.10977	-0.748265	-1.00994	0.276202	-0.213481	-0.909398	-1.09034	0.947199	0.973305	0.101682	0.000286005	0.876634	0.844577	0.00178273	1.67512e-05	0.99974	0.999787	0.28605	0.0409631
GK5	cluster2	-0.104778	-0.15268	-0.787686	-0.403619	0.131688	0.187677	-0.817478	-0.334234	0.678479	0.500224	-0.933915	-1.57617	0.969242	0.973527	0.00412904	0.163979	0.858798	0.722861	0.00270308	0.214962	0.99974	0.999787	0.311715	0.00747032
GLI4	cluster2	0.0283918	0.0185855	-0.338954	-0.270713	-0.0206539	-0.0682446	-0.442413	-0.226614	-0.288475	-0.176883	-0.462066	-0.671244	0.980095	0.9948	0.00370983	0.0207673	0.957704	0.780009	0.000186349	0.0481648	0.99974	0.999787	0.180648	0.00492823
GLRB	cluster2	-0.386716	-0.303697	-0.882089	-0.66026	0.0715243	-0.179398	-0.941176	-1.05495	0.968713	0.346253	-0.312311	-1.03392	0.880007	0.854373	0.0031182	0.0243669	0.936702	0.76888	0.00324166	0.000863397	0.99974	0.999787	0.890821	0.183535
GLS2	cluster2	0.0792601	-0.170006	-0.720719	-0.631692	-0.0119254	-0.122342	-1.29347	-0.840667	0.345801	0.0258724	-0.477685	-1.37538	0.96815	0.925459	0.000622523	0.0025364	0.986352	0.7749	1.0304e-08	7.30078e-05	0.99974	0.999787	0.710435	0.0189501
GNAQ	cluster2	-0.0368172	-0.0138877	-0.337507	-0.526378	0.111914	0.139357	-0.704416	-0.751133	0.276683	-0.0342544	-0.429241	-0.696548	0.986593	0.9948	0.0597297	0.0021258	0.818351	0.695875	2.27818e-05	6.14786e-06	0.99974	0.999787	0.554582	0.0546935
GNB3	cluster2	0.472497	0.171266	-0.467444	-0.0373828	0.0599885	0.122216	-1.08486	-0.247783	-0.177045	0.0473421	-0.671511	-1.141	0.817751	0.970415	0.149093	0.923667	0.948059	0.840381	0.00243281	0.412063	0.99974	0.999787	0.580509	0.0740271
GNB5	cluster2	0.03957	0.0265958	-0.343698	-0.270572	0.00100469	-0.177922	-0.656657	-0.522473	-0.386305	-0.198562	-0.6924	-0.952973	0.986593	0.9948	0.11148	0.219992	0.998435	0.632098	0.000866219	0.00646601	0.99974	0.999787	0.316513	0.0270987
GNG7	cluster2	-0.0940571	-0.0252628	-0.316579	-0.367345	-0.163983	-0.0845455	-0.469022	-0.683819	-0.114963	0.221698	-0.116131	-0.697426	0.940241	0.994219	0.011954	0.00307258	0.549254	0.736805	0.000189417	7.97073e-08	0.99974	0.999787	0.908063	0.0192906
GNMT	cluster2	0.145688	0.0766223	-0.214648	-0.547208	0.130741	0.181626	-0.296633	-0.964966	-0.177112	0.293769	-0.0694995	-0.746932	0.959662	0.994091	0.597519	0.115804	0.853548	0.723027	0.305773	0.000434425	0.99974	0.999787	0.986973	0.36867
GOLPH3L	cluster2	-0.0781496	-0.0560092	-0.487754	-0.147304	-0.211414	-0.255035	-0.734999	-0.481555	-0.120572	-0.0239336	-0.464046	-0.973876	0.943434	0.976565	5.09721e-06	0.203964	0.31719	0.0951774	1.27887e-11	2.41245e-06	0.99974	0.999787	0.188425	8.42752e-05
GPAT3	cluster2	-0.205701	-0.186156	-0.557213	-0.423406	0.163611	0.0785534	-0.688355	-0.221367	0.345116	0.139712	-0.400257	-0.45791	0.891025	0.841684	0.000700245	0.0116895	0.660958	0.815833	1.26457e-05	0.166744	0.99974	0.999787	0.604083	0.240805
GPATCH11	cluster2	0.0780114	-0.0902317	-0.178351	-0.128959	-0.032367	-0.257781	-0.744967	-0.198074	-0.0620312	-0.131595	-0.523842	-0.283387	0.94115	0.921831	0.106973	0.260089	0.915595	0.0800458	3.08341e-12	0.045204	0.99974	0.999787	0.0790305	0.227033
GPC2	cluster2	0.0919901	0.200567	-0.780293	-0.574641	0.0992044	0.00486215	-0.934957	-0.702789	-0.108223	-0.2022	-0.872997	-1.23309	0.970836	0.926273	0.00320369	0.0300164	0.896087	0.994607	0.000629665	0.00763643	0.99974	0.999787	0.356256	0.0344508
GPER1	cluster2	-0.528891	-0.677466	-1.2367	-0.723266	0.126197	-0.360991	-1.10952	-0.108353	0.596773	-0.359039	-0.285623	-1.22875	0.749547	0.226871	0.000364923	0.0132175	0.887257	0.560971	0.0107959	0.753797	0.99974	0.999787	0.921639	0.306692
GPHN	cluster2	-0.0138386	-0.0896051	-0.404953	-0.336609	-0.10965	-0.118287	-0.66592	-0.259045	-0.31362	-0.0357931	-0.303712	-0.432316	0.990683	0.961916	0.00339785	0.0143774	0.734607	0.631218	6.75082e-07	0.0400954	0.99974	0.999787	0.664078	0.19187
GPLD1	cluster2	0.0282658	0.00915514	-0.412586	-0.419134	-0.170114	-0.244278	-0.612176	-0.450661	0.00701138	-0.0385702	-0.219714	-0.525828	0.98838	0.996177	0.0775305	0.0698037	0.749586	0.528399	0.00486931	0.0322543	0.99974	0.999787	0.895301	0.33542
GPR25	cluster2	-0.403278	-0.0397439	-0.605377	-0.447325	-0.178737	-0.0749662	-1.16155	-0.177339	-0.27846	-0.4298	-0.790796	-1.22545	0.889893	0.9948	0.0800593	0.185026	0.829186	0.92031	0.00178304	0.5881	0.99974	0.999787	0.657865	0.235432
GPR42	cluster2	0.179191	-0.039718	0.14386	0.691264	0.0621861	-0.171022	0.0402506	0.208126	0.405923	-0.236871	0.135714	0.130522	0.947199	0.9948	0.717434	0.0158005	0.945917	0.778961	0.916068	0.482672	0.99974	0.999787	0.965215	0.877687
GPSM1	cluster2	-0.0989792	-0.126012	-0.608409	-0.473901	-0.00643306	-0.0766328	-0.767476	-0.768424	-0.177302	-0.0737934	-0.562754	-1.18344	0.947199	0.953392	0.00051219	0.00727393	0.992952	0.854718	0.000131205	8.4271e-05	0.99974	0.999787	0.42602	0.00488988
GPSM2	cluster2	-0.104513	-0.159001	-0.0484688	0.78305	-0.190553	-0.266207	-0.200491	0.801599	0.420168	0.384306	-0.165694	-0.110015	0.957247	0.951577	0.877952	4.28228e-05	0.714441	0.483713	0.39136	1.45767e-05	0.99974	0.999787	0.92833	0.863131
GRAPL	cluster2	-0.0851677	-0.0879847	-0.477903	-0.23776	-0.0890687	-0.211346	-0.513525	-0.187705	-0.129153	-0.0398837	-0.323973	-0.608799	0.947199	0.961319	0.000112724	0.0793754	0.791258	0.31137	2.26402e-05	0.140376	0.99974	0.999787	0.548866	0.0208865
GRIN1	cluster2	0.264029	-0.00398401	-0.193171	-0.444279	-0.260406	-0.45256	-0.645139	-0.467206	-0.362384	-0.41569	-0.922123	-0.786199	0.891025	0.998205	0.468674	0.0562513	0.589301	0.174329	0.0027339	0.0249957	0.99974	0.999787	0.155338	0.088873
GRM4	cluster2	0.0258543	0.0115813	-0.726934	-0.0679399	0.246322	0.117103	-0.339326	0.0522238	-0.0475604	-0.303698	-0.575125	-0.641317	0.993315	0.996687	0.0389012	0.87507	0.811118	0.900674	0.463044	0.908165	0.99974	0.999787	0.83845	0.574478
GSAP	cluster2	-0.0366123	-0.0322482	-0.26312	-0.671934	0.164808	0.124109	-0.512166	-0.611743	0.226438	0.142014	-0.203359	-0.564977	0.98527	0.9948	0.127074	1.85499e-05	0.671209	0.701321	0.000952908	6.3719e-05	0.99974	0.999787	0.83964	0.108429
GSTA4	cluster2	0.165442	-0.275661	-0.84243	-0.313318	-0.0196434	-0.362968	-1.00875	-0.419044	0.155244	0.22473	-0.45725	-1.20884	0.935259	0.756355	9.56809e-05	0.165988	0.977528	0.304385	7.02537e-06	0.0468885	0.99974	0.999787	0.669749	0.0179994
GTDC1	cluster2	-0.110745	-0.117696	-0.340044	-0.357009	0.100772	0.0741759	-0.406623	-0.527246	0.136827	0.0658049	-0.141177	-0.606854	0.891025	0.808817	0.000389252	0.000209332	0.64943	0.691227	1.15143e-05	1.75968e-08	0.99974	0.999787	0.797363	0.00280066
GZMK	cluster2	0.00807577	-0.0972931	-0.563997	1.19833	-0.0153252	-0.343931	-0.864963	0.803088	0.0124241	0.131474	-0.581696	-0.722769	0.997487	0.990818	0.063582	4.1715e-06	0.986575	0.472817	0.00160004	0.00104127	0.99974	0.999787	0.669253	0.268581
H2AX	cluster2	-0.140179	-0.226275	-0.273532	0.368756	0.115267	0.0333474	-0.222968	0.745986	0.183689	0.118959	-0.536705	-0.174209	0.916528	0.682365	0.0894	0.0142338	0.76363	0.930294	0.158841	1.35019e-07	0.99974	0.999787	0.338427	0.668757
H3C11	cluster2	-0.0723824	-0.246628	-0.843235	0.0441425	0.48128	0.115703	-0.190073	0.286675	0.734964	0.549756	-0.85926	0.486463	0.979556	0.924069	0.00835972	0.908145	0.353595	0.837929	0.537116	0.274927	0.99974	0.999787	0.569707	0.48597
H6PD	cluster2	-0.0896787	-0.181975	-0.616042	-0.825454	0.178529	0.0934054	-0.625647	-0.552106	0.271302	-0.0619671	-0.804099	-0.716397	0.957608	0.892693	0.000509345	3.15266e-06	0.689134	0.810536	0.000339068	0.00145395	0.99974	0.999787	0.136672	0.0685144
HACD1	cluster2	0.357677	-0.000394901	-0.111073	-0.416075	0.211334	0.0678975	-0.756202	-0.248988	1.14484	-0.805417	-0.543599	-0.431364	0.889893	0.999852	0.793974	0.231118	0.744786	0.917018	0.0320458	0.395708	0.99974	0.999787	0.805402	0.679365
HAGHL	cluster2	0.458132	0.248499	-0.567278	-0.239079	0.179758	0.0759358	-0.788564	-0.41167	0.0228251	0.285635	-0.193068	-1.18351	0.851545	0.925459	0.0878793	0.505897	0.825025	0.920178	0.0170345	0.193935	0.99974	0.999787	0.936781	0.0807448
HAL	cluster2	-0.177718	-0.169473	-0.603735	-0.956993	0.264877	0.259779	-0.450275	-0.700207	0.380118	0.167827	-0.978939	-0.946826	0.947199	0.967893	0.0235007	0.000209332	0.684126	0.607671	0.0958543	0.00567014	0.99974	0.999787	0.263464	0.0981714
HAUS8	cluster2	0.0280722	-0.100512	-0.205977	-0.268165	0.158728	0.057657	-0.364691	-0.208423	-0.105366	-0.0713946	-0.495963	-0.693307	0.978855	0.884806	0.0471312	0.007577	0.427643	0.776575	0.00023285	0.030984	0.99974	0.999787	0.0888108	0.00141748
HCAR2	cluster2	-0.230269	-0.247982	-0.643394	-0.222672	0.304224	0.169979	-0.689892	-0.386655	0.237075	-0.211406	-1.16883	-1.39867	0.927625	0.902522	0.0134294	0.468911	0.613076	0.751832	0.00632646	0.132151	0.99974	0.999787	0.134503	0.0112652
HECW2	cluster2	-0.167517	-0.161302	-0.280986	-0.543675	-0.0467488	-0.0950845	-0.366489	-0.837069	0.224777	0.0118499	-0.83388	-1.1322	0.935217	0.937379	0.220536	0.0108265	0.935835	0.806977	0.0642138	2.29172e-05	0.99974	0.999787	0.224355	0.0150866
HERC1	cluster2	-0.0242015	-0.0935662	-0.305589	-0.330331	-0.0178889	-0.016823	-0.563723	-0.624741	0.115354	0.0289649	-0.345633	-0.585215	0.986593	0.940117	0.00949971	0.00548764	0.964557	0.961663	7.96816e-07	5.62399e-08	0.99974	0.999787	0.447512	0.0165475
HERPUD1	cluster2	-0.139047	-0.124345	-0.313138	-0.379697	0.119866	0.0220163	-0.427479	-0.586816	0.0200135	-0.0419164	-0.236284	-0.560896	0.880007	0.786418	0.00112699	7.75546e-05	0.591001	0.929114	4.72895e-06	6.06275e-10	0.99974	0.999787	0.588384	0.00508312
HEXIM2	cluster2	-0.018363	-0.161185	-0.702695	-0.454455	0.129091	-0.134349	-0.750015	-0.263836	0.188091	-0.013749	-0.551216	-0.404579	0.988472	0.859954	5.42001e-06	0.00276167	0.722639	0.64009	2.15169e-06	0.0760845	0.99974	0.999787	0.395035	0.303025
HID1	cluster2	0.00204908	0.139919	-0.537681	0.103706	0.115193	-0.104951	-0.760328	-0.301551	-0.190805	-0.0970945	-0.705128	-0.985716	0.999413	0.963494	0.019544	0.704843	0.83274	0.807933	0.000331007	0.145122	0.99974	0.999787	0.396529	0.0459658
HIP1R	cluster2	0.0349275	-0.046502	-0.356122	-0.270472	0.00822595	-0.126479	-0.482908	-0.334112	-0.185264	-0.062255	-0.361238	-0.884465	0.979556	0.990818	0.00771152	0.0534275	0.985173	0.610733	0.0001283	0.00868047	0.99974	0.999787	0.516016	0.000966417
HOMER3	cluster2	-0.179212	-0.13828	-0.538617	-0.639717	-0.158179	-0.214606	-0.704119	-0.749062	0.438271	0.206119	-0.163758	-0.917542	0.919499	0.959179	0.00831459	0.00160139	0.762427	0.573928	0.000793279	0.000278701	0.99974	0.999787	0.927688	0.0709296
HOXA1	cluster2	-0.0511691	-0.35047	-0.452807	-0.922027	0.204833	0.184352	-0.521852	-0.512108	0.414872	0.131293	-0.459106	-1.09968	0.987782	0.897482	0.274836	0.0171822	0.80355	0.77364	0.129402	0.114775	0.99974	0.999787	0.835562	0.21028
HRH4	cluster2	0.245434	0.374573	0.0520791	0.825537	-0.506228	-0.121778	-0.430749	0.0370477	-0.16905	0.0200734	-0.643293	0.0129523	0.936077	0.790268	0.912967	0.00420957	0.37869	0.837292	0.142016	0.906045	0.99974	0.999787	0.645516	0.986793
HSD11B1L	cluster2	-0.195575	-0.151973	-0.557776	-0.325906	0.199923	0.0608106	-0.26905	0.112639	0.0753262	0.0778753	-0.236662	-0.761519	0.883727	0.865017	0.000132248	0.0267374	0.54035	0.854816	0.0935651	0.475033	0.99974	0.999787	0.758907	0.017748
HSF4	cluster2	0.288749	0.34773	-0.169064	-0.212021	0.259527	-0.101089	-0.559551	-0.851234	0.148307	-0.464365	-0.785048	-0.711237	0.889893	0.654446	0.566279	0.437722	0.58402	0.827072	0.0126605	0.000136588	0.99974	0.999787	0.39736	0.195869
HSPBAP1	cluster2	-0.0418327	-0.203943	-0.477073	-0.589137	0.199148	-0.0738787	-0.644087	-0.560313	0.0270784	-0.074913	-0.500557	-0.715812	0.96815	0.451543	3.61429e-06	2.05957e-08	0.346143	0.731045	1.67886e-09	9.19588e-08	0.99974	0.999787	0.106624	0.00137221
HTRA2	cluster2	-0.153605	-0.194445	-0.585602	-0.628919	0.289272	0.101404	-0.538723	-0.461536	0.1928	0.00942004	-0.466016	-0.871378	0.895003	0.729	2.21004e-05	6.03422e-06	0.305816	0.720875	7.73641e-05	0.000606904	0.99974	0.999787	0.35801	0.00327451
HTRA4	cluster2	0.232761	0.0583672	-0.0945645	-0.535486	0.190351	0.221321	-0.344248	-0.878453	-0.599946	-0.314576	-0.400417	-0.358967	0.891025	0.991423	0.711658	0.00728798	0.671519	0.513345	0.093808	1.19579e-05	0.99974	0.999787	0.702189	0.480703
ID3	cluster2	-0.247493	-0.189739	-0.635071	-0.422286	0.0526102	-0.138815	-0.700468	-0.195966	-0.0483092	0.0722645	-0.373861	-1.12046	0.879656	0.855966	0.000274781	0.0174148	0.923221	0.705745	0.00020469	0.296057	0.99974	0.999787	0.673398	0.00653862
IER5L	cluster2	-0.118816	-0.190422	-0.412326	-0.0613747	0.0712155	-0.23023	-0.241375	0.914418	0.301453	-0.197434	-0.220952	0.351138	0.947199	0.908017	0.0681567	0.825739	0.911887	0.574619	0.317327	1.62916e-06	0.99974	0.999787	0.904846	0.541285
IFNLR1	cluster2	-0.186534	0.122457	-0.408051	-0.705069	-0.144402	-0.109507	-0.566442	-0.844153	-0.340766	0.286876	-0.151359	-0.68595	0.94115	0.976906	0.131569	0.00670847	0.810083	0.817792	0.0154327	0.000273932	0.99974	0.999787	0.951004	0.298966
IGF1R	cluster2	-0.104076	-0.11374	-0.636684	-0.844652	-0.0357879	-0.0178821	-0.986983	-1.08459	0.0900204	-0.0854551	-0.691225	-1.33954	0.947199	0.959179	9.08182e-05	3.36736e-07	0.943391	0.969504	2.90521e-09	1.46323e-10	0.99974	0.999787	0.196957	0.000395062
IGF2BP3	cluster2	-0.0663542	0.0231502	-0.253025	-0.467176	-0.0922418	-0.0768869	-0.42643	-0.660832	0.311306	-0.0590848	-0.342464	-0.737064	0.96416	0.9948	0.127604	0.00289734	0.81588	0.801939	0.00361205	5.52572e-06	0.99974	0.999787	0.631245	0.0279295
IGF2R	cluster2	-0.1929	-0.313556	-0.767945	-0.819353	0.0766385	0.0613943	-0.800785	-0.594212	0.151054	-0.0537508	-0.952201	-0.675949	0.934609	0.734907	0.000429922	0.000204518	0.915496	0.915751	0.000267081	0.00764532	0.99974	0.999787	0.160378	0.188639
IGFBP2	cluster2	-0.419995	-0.258321	-0.87321	0.0148037	-0.266902	-0.588852	-0.486069	-0.24352	-0.429342	-0.819798	-1.03757	-1.71133	0.891025	0.959414	0.0335321	0.975289	0.785918	0.364349	0.228428	0.527988	0.99974	0.999787	0.393	0.0432406
IGFBP6	cluster2	-0.131882	-0.0792645	-0.505631	-0.39925	-0.172056	-0.347693	-0.646595	-0.419818	0.133499	-0.274	-0.734064	-0.632677	0.943434	0.98655	0.00619228	0.0326993	0.686814	0.220033	0.000315666	0.0159763	0.99974	0.999787	0.258092	0.137049
IGFL4	cluster2	0.111394	-0.166446	-0.359167	-0.666905	0.279148	0.352608	-0.211148	-0.445588	0.179572	-0.14227	-0.460126	-0.846944	0.960341	0.961916	0.197508	0.0111942	0.593649	0.357597	0.430959	0.062276	0.99974	0.999787	0.68632	0.105262
IGHV5-10-1	cluster2	-0.336464	-0.451283	-1.04937	-0.768536	-0.143878	0.0968238	-0.373147	-0.717755	-0.354369	0.156662	-1.50649	-1.06114	0.893969	0.694946	0.00192081	0.019513	0.90748	0.922951	0.450832	0.12773	0.99974	0.999787	0.625793	0.473069
IL11RA	cluster2	0.142202	0.0274195	-0.317345	-0.349925	0.0439271	-0.143969	-0.52036	-0.561569	-0.0565219	0.000832813	-0.269112	-0.774263	0.891025	0.994091	0.0055865	0.00237283	0.898464	0.481735	2.01356e-06	3.28761e-07	0.99974	0.999787	0.612121	0.000871846
IL16	cluster2	-0.12668	-0.219705	-0.523065	-0.503243	0.15509	0.0375112	-0.641881	-0.696075	-0.039634	-0.13097	-0.563424	-0.9137	0.889893	0.279559	8.83754e-09	7.14549e-08	0.443514	0.860398	2.99858e-12	1.60157e-13	0.99974	0.999787	0.0171914	7.4329e-07
IL17RE	cluster2	0.0996982	-0.0233615	-0.203103	-0.444038	0.0814659	-0.151447	-0.326937	-0.912754	0.270376	0.316235	-0.452096	-0.769831	0.96815	0.9948	0.50674	0.098971	0.902834	0.750536	0.185039	0.000126578	0.99974	0.999787	0.729383	0.193673
IL18	cluster2	0.0808151	0.16784	0.116562	0.632623	-0.0421173	-0.197262	-0.0684676	0.30669	0.268276	0.13237	0.160919	-0.0591291	0.957608	0.888238	0.585626	5.1269e-05	0.928246	0.475655	0.710441	0.0316197	0.99974	0.999787	0.897983	0.907096
IL1R1	cluster2	-0.176997	-0.12767	-0.579402	-0.741408	-0.00732371	-0.121187	-0.71173	-0.70917	0.699069	0.155195	-0.654807	-1.1949	0.944534	0.976906	0.0311562	0.00522585	0.993216	0.813735	0.00379389	0.00315915	0.99974	0.999787	0.549616	0.0396898
IL1RAP	cluster2	-0.0942702	0.0934061	-0.261293	-0.727432	0.0224065	0.206986	-0.548788	-0.94374	0.307284	0.0142754	-0.633993	-1.26173	0.970836	0.988905	0.355918	0.00241121	0.979052	0.682139	0.0259954	4.99786e-05	0.99974	0.999787	0.548063	0.0130327
IL21	cluster2	-0.141507	-0.0501112	0.185483	1.15762	-0.486395	-0.471067	0.196568	0.265569	-0.290618	0.316028	0.140545	-0.297415	0.96815	0.9948	0.671986	0.000171679	0.499513	0.462038	0.558148	0.374486	0.99974	0.999787	0.966334	0.749935
IL27RA	cluster2	0.0257144	-0.0418223	-0.367645	-0.195231	-0.0415526	-0.219453	-0.469496	-0.291927	-0.14301	-0.0762381	-0.387498	-0.765437	0.980946	0.98655	0.000174167	0.0664849	0.887161	0.147722	9.21112e-07	0.00252265	0.99974	0.999787	0.236642	0.000143358
IMPA2	cluster2	-0.106233	-0.0207948	-0.474467	-0.0691272	-0.0924682	0.0693572	-0.586151	-1.03247	0.442126	0.185884	-0.0777359	-1.11264	0.956428	0.9948	0.025813	0.80631	0.875036	0.88588	0.00467265	7.26972e-07	0.99974	0.999787	0.97419	0.0162498
INAVA	cluster2	-0.0715324	-0.553154	0.0977485	0.498862	0.323698	-0.173526	-0.677882	1.08433	0.0194233	1.03388	-0.669061	-1.00398	0.986593	0.860697	0.879405	0.26809	0.76363	0.865806	0.248428	0.00385449	0.99974	0.999787	0.878707	0.564898
ING5	cluster2	0.0839016	0.0503694	-0.237048	-0.0772523	-0.0945268	-0.150919	-0.509889	-0.377034	-0.0421108	0.00943225	-0.22335	-0.685182	0.90901	0.967893	0.00369497	0.413085	0.606834	0.238243	2.07748e-10	1.4277e-06	0.99974	0.999787	0.504485	6.05845e-05
INKA1	cluster2	-0.0776755	-0.0987596	-0.396959	-0.117664	-0.0295034	-0.0910502	-0.280445	-0.122808	-0.0185297	0.00762124	-0.304235	-0.929922	0.947199	0.942869	0.00210489	0.42874	0.94249	0.729428	0.0318657	0.355323	0.99974	0.999787	0.626878	0.00169862
INO80B	cluster2	0.0308883	-0.0268784	-0.351998	-0.277919	0.0272205	-0.00768223	-0.479423	-0.457758	0.0606536	0.106089	-0.187746	-0.585271	0.966441	0.989943	1.00134e-06	0.000137608	0.900612	0.972855	5.45839e-11	3.74986e-10	0.99974	0.999787	0.555179	0.000133023
IQCD	cluster2	0.154282	-0.0968408	-0.857127	0.646584	0.0344939	-0.326439	-0.701255	0.956568	-0.21791	-0.249638	-0.748303	0.0300515	0.956634	0.991423	0.0458871	0.0314755	0.97041	0.573519	0.0480179	0.000229449	0.99974	0.999787	0.615004	0.970222
ITGA1	cluster2	0.031895	0.0290456	-0.289249	-0.0181876	-0.378577	-0.439391	-0.902894	-0.562672	0.303365	0.154297	-0.384974	-0.693795	0.986593	0.9948	0.207284	0.948357	0.318476	0.115317	2.30091e-06	0.00189328	0.99974	0.999787	0.699029	0.128176
ITGA5	cluster2	-0.0365619	-0.0466294	-0.333709	-0.544143	0.271923	0.267784	-0.381994	-0.648323	0.215579	-0.0529659	-0.496189	-0.830389	0.985884	0.993153	0.0472527	0.000707616	0.444057	0.348887	0.0204669	3.48382e-05	0.99974	0.999787	0.402166	0.0107459
ITGA9	cluster2	0.00165737	-0.00240139	-0.601612	-0.681103	0.112781	-0.104466	-0.568005	-0.607944	0.319636	0.253756	-0.447541	-1.23833	0.999447	0.998834	0.0318172	0.0129982	0.868421	0.844577	0.0276459	0.0145683	0.99974	0.999787	0.719339	0.0317982
ITPRIP	cluster2	-0.13858	-0.274778	-0.667852	-0.473999	0.166973	0.0573708	-0.873452	-0.301441	0.194329	-0.0765557	-0.623772	-0.642593	0.912893	0.450887	5.85644e-07	0.000620582	0.6076	0.853522	9.06275e-11	0.027711	0.99974	0.999787	0.123674	0.0266463
IVD	cluster2	-0.03761	-0.130055	-0.515664	-0.428956	0.0313759	-0.0849262	-0.837199	-0.647387	0.119236	0.1739	-0.356483	-0.720941	0.967121	0.710093	7.51815e-09	1.77328e-06	0.905793	0.613016	9.89191e-19	9.97759e-13	0.99974	0.999787	0.240679	0.000176229
IVNS1ABP	cluster2	-0.0993528	-0.126826	-0.5343	-0.520131	0.059487	-0.0612205	-0.787761	-0.800779	0.225544	0.153564	-0.290392	-0.862568	0.936077	0.873321	2.6777e-06	7.84136e-06	0.865474	0.813222	1.01275e-11	1.01523e-11	0.99974	0.999787	0.576474	0.000199881
JAML	cluster2	-0.185341	-0.231539	-0.347381	-0.563012	0.26924	0.239249	-0.334798	-0.5216	0.257281	-0.0784928	-0.504127	-0.784546	0.915428	0.815784	0.0862476	0.00323674	0.532704	0.497005	0.0874176	0.00445492	0.99974	0.999787	0.515655	0.04658
JHY	cluster2	-0.00377876	-0.105653	-0.881809	-0.318168	-0.0702677	0.114877	-1.12231	-0.172975	-0.641713	-0.162273	-0.793641	-0.427838	0.99904	0.98655	0.0125836	0.27799	0.9372	0.847821	0.00450539	0.572742	0.99974	0.999787	0.669813	0.620822
JUN	cluster2	-0.227904	-0.265236	-0.493121	0.180559	0.135802	-0.113221	-0.401047	0.989411	0.107872	-0.105653	-0.61399	0.167233	0.881347	0.625359	0.00324413	0.326042	0.736121	0.734112	0.0146605	1.39499e-10	0.99974	0.999787	0.331246	0.713073
KATNBL1	cluster2	-0.0751192	-0.145567	-0.470441	-0.746326	0.146065	-0.0487483	-0.616398	-0.823498	0.374276	0.0511439	-0.550683	-0.801419	0.973817	0.959351	0.0242213	0.000209534	0.791258	0.924834	0.00211457	2.73106e-05	0.99974	0.999787	0.516681	0.0677013
KAZN	cluster2	-0.260549	-0.109497	-0.364463	-0.645528	0.0408877	-0.0955215	-0.536292	-1.02192	0.264706	0.0299715	-0.590149	-1.26603	0.893174	0.983563	0.160405	0.00874407	0.950633	0.828911	0.0143969	4.13683e-06	0.99974	0.999787	0.557701	0.0187633
KCNA2	cluster2	-0.607122	0.0700352	-0.00243797	-0.44393	-0.607687	-0.68032	-0.561168	-0.642986	-0.169579	-0.276757	-0.223218	-0.509453	0.817751	0.994091	0.99603	0.243025	0.323526	0.136034	0.0633885	0.0266924	0.99974	0.999787	0.928697	0.516599
KCNH3	cluster2	0.0710244	-0.0186765	-0.415398	-0.311406	0.119504	-0.0488226	-0.602962	-0.508062	-0.191999	-0.177283	-0.495841	-0.86429	0.947199	0.9948	0.000223893	0.00737597	0.654615	0.844577	7.30169e-08	4.46956e-06	0.99974	0.999787	0.153815	0.000272666
KCNIP3	cluster2	0.0239406	-0.0691659	-0.206666	-0.330715	-0.143661	0.0066336	-0.293816	-0.846998	-0.157405	-0.26726	-0.155549	-0.670281	0.991079	0.992825	0.481792	0.215563	0.870449	0.993889	0.407719	0.00880204	0.99974	0.999787	0.941972	0.241359
KCNK1	cluster2	0.0276839	-0.148865	-0.213294	-0.422511	0.0470283	-0.407178	-0.587568	-0.962085	-0.73443	0.505273	-0.156106	-0.589172	0.992267	0.983563	0.612378	0.268245	0.962614	0.494886	0.118685	0.0122165	0.99974	0.999787	0.963559	0.534002
KCNMB4	cluster2	-0.15402	-0.150909	-0.83584	-0.391659	-0.239275	-0.154621	-0.98122	-0.800804	0.050037	0.0536501	-0.195971	-1.64397	0.916528	0.912607	1.4489e-06	0.0240047	0.528503	0.641119	6.20098e-08	5.26506e-06	0.99974	0.999787	0.876478	0.000232993
KCNQ5	cluster2	-0.0326041	-0.0978307	-0.462119	-0.288223	-0.253516	-0.275921	-0.841412	-0.743149	0.0275492	-0.0469908	-0.291919	-0.825399	0.986593	0.98107	0.0359878	0.205205	0.595319	0.455503	0.000109686	0.000452956	0.99974	0.999787	0.815569	0.0936583
KCTD12	cluster2	-0.211088	-0.15707	-0.697659	-0.668034	-0.0176322	-0.0825039	-1.07531	-0.796609	0.630304	0.256013	-0.360397	-0.474463	0.912893	0.956747	0.000796367	0.00169946	0.981759	0.869745	2.04894e-07	0.000138705	0.99974	0.999787	0.74945	0.335883
KDM4B	cluster2	-0.222761	-0.297905	-0.77033	-0.81153	0.107611	0.0321862	-0.982763	-1.09048	0.162091	-0.00422621	-0.666465	-1.19681	0.848539	0.345587	3.0495e-09	1.50249e-09	0.763178	0.9257	9.85863e-14	1.7103e-15	0.99974	0.999787	0.0723448	7.93306e-06
KDM5B	cluster2	-0.111013	-0.178775	-0.27167	-0.249594	0.00659302	-0.106755	-0.434039	-0.589318	0.143307	0.0575259	-0.329143	-0.723431	0.891025	0.455301	0.00284251	0.0071236	0.98294	0.51586	8.12002e-07	7.70902e-11	0.99974	0.999787	0.297581	0.000138181
KIAA1549	cluster2	-0.0557474	0.0263893	-0.534728	-0.425642	-0.34576	-0.422559	-0.952402	-0.226077	-0.308543	-0.116287	-0.546669	-0.890432	0.986593	0.9948	0.0787294	0.165032	0.616196	0.424254	0.00228603	0.470489	0.99974	0.999787	0.651863	0.13378
KIAA1958	cluster2	0.0287754	-0.0251318	-0.168439	-0.177032	-0.390353	-0.357796	-0.656126	-0.516093	-0.126046	-0.0946551	-0.503915	-0.334519	0.986593	0.9948	0.303964	0.26507	0.174297	0.069085	1.91029e-06	0.000111361	0.99974	0.999787	0.356446	0.341035
KIF21B	cluster2	-0.0097875	-0.155694	-0.38953	-0.148513	0.0720422	-0.081301	-0.545383	-0.26951	-0.064074	-0.0592132	-0.400759	-0.653552	0.988678	0.501361	9.81131e-07	0.0976217	0.737322	0.609977	1.64177e-11	0.000908726	0.99974	0.999787	0.0843966	7.00948e-05
KIF27	cluster2	0.0321307	-0.056357	-0.280298	-0.380605	-0.367142	-0.248107	-0.747728	-0.911291	0.316498	0.293973	-0.385898	-0.69523	0.986593	0.993153	0.218314	0.0785403	0.370274	0.485394	0.000276587	9.85462e-06	0.99974	0.999787	0.736774	0.166845
KIFC2	cluster2	0.164764	0.0852731	-0.360849	-0.336464	0.193806	0.0300178	-0.535957	-0.485379	0.014869	-0.0270144	-0.291774	-0.751391	0.891025	0.967893	0.00895723	0.0151488	0.49703	0.930634	0.000102223	0.000311373	0.99974	0.999787	0.653416	0.0114527
KIFC3	cluster2	0.175425	-0.192451	-0.883559	-0.348621	0.155859	0.052031	-0.472563	0.142332	0.211096	-1.41602	-0.512204	-0.488914	0.943434	0.944129	0.00270864	0.210533	0.83809	0.946527	0.163584	0.636909	0.99974	0.999787	0.774026	0.540184
KIRREL1	cluster2	0.0569559	0.109456	-0.427847	-0.319326	-0.211402	0.0746112	-0.438203	-0.685735	-0.611284	-0.192015	-0.951182	-1.59588	0.986593	0.986672	0.186411	0.328716	0.772425	0.911394	0.14298	0.0158145	0.99974	0.999787	0.404008	0.0557724
KISS1R	cluster2	0.0341862	-0.0545586	-0.595052	-0.529146	0.213884	-0.0700324	-0.579176	-0.478783	0.242359	0.0794215	-0.465819	-0.821553	0.987596	0.994091	0.0167133	0.0334381	0.702743	0.902351	0.0194377	0.0450576	0.99974	0.999787	0.705215	0.142121
KLF15	cluster2	0.425939	0.423491	-0.483998	-0.0182431	0.237299	-0.0955895	-0.634056	0.0482983	-0.0489638	-0.337092	-1.74098	-1.44277	0.817751	0.598591	0.118397	0.960648	0.714441	0.879839	0.0434912	0.875247	0.99974	0.999787	0.172136	0.0867851
KLF7	cluster2	0.00723226	-0.12123	-0.34842	-0.4891	0.0170268	-0.0254732	-0.701181	-0.720488	0.241677	-0.0035925	-0.489724	-0.386537	0.994466	0.908127	0.00859988	0.000183136	0.967712	0.944486	4.00326e-08	1.97799e-08	0.99974	0.999787	0.267947	0.191298
KLHL2	cluster2	-0.201998	-0.115465	-0.576784	-0.587677	-0.0266734	-0.0554555	-0.778665	-0.782866	0.224474	0.0187651	-0.609957	-1.04738	0.912893	0.974345	0.00414688	0.00383735	0.967364	0.913075	6.53208e-05	5.56186e-05	0.99974	0.999787	0.426831	0.0141698
KLHL32	cluster2	0.0368281	-0.0881712	-0.396177	-0.247947	-0.130662	-0.20046	-0.795549	-0.379582	0.185561	0.166454	-0.213635	-0.92402	0.985884	0.976906	0.0304253	0.1949	0.76363	0.516242	4.80889e-06	0.0234812	0.99974	0.999787	0.854349	0.0252618
KLHL42	cluster2	-0.102657	-0.0865872	-0.328011	-0.447038	0.0370155	0.0611113	-0.550589	-0.610062	0.494436	0.177137	-0.280276	-0.424206	0.954268	0.985578	0.106072	0.0223027	0.950633	0.888022	0.00263947	0.000672538	0.99974	0.999787	0.794012	0.346451
KLRB1	cluster2	0.170683	-0.014758	-0.596536	0.166952	0.175281	-0.317021	-0.741093	-0.307365	0.369989	0.368058	-0.290768	-1.47003	0.939186	0.9948	0.00879485	0.519887	0.74243	0.397727	0.0006831	0.157878	0.99974	0.999787	0.824725	0.00353894
KNSTRN	cluster2	-0.118382	-0.0501675	-0.00652766	0.848311	-0.0948942	-0.346216	-0.360075	0.752229	0.198721	0.115995	-0.417603	0.184834	0.947199	0.994091	0.984374	3.70157e-06	0.861983	0.27779	0.0760185	9.09641e-06	0.99974	0.999787	0.71792	0.746343
L2HGDH	cluster2	0.00620279	0.191221	0.0830801	0.321612	0.0601276	-0.0143362	-0.0581901	0.746147	0.0970208	0.0671585	-0.330243	0.025204	0.995997	0.814681	0.698937	0.0481461	0.898939	0.976657	0.770824	2.70038e-07	0.99974	0.999787	0.683281	0.956406
LAMA4	cluster2	0.0485948	-0.165667	-0.220035	0.154345	-0.000350384	-0.213065	-1.165	-0.382881	0.184404	0.0870724	-0.181824	-0.626577	0.986593	0.967893	0.503254	0.630538	0.999569	0.642777	4.41418e-06	0.109835	0.99974	0.999787	0.930025	0.299677
LBH	cluster2	-0.122656	-0.14211	-0.32708	-0.0813969	-0.021901	-0.186225	-0.279956	-0.0550497	-0.208943	-0.0522642	-0.283771	-0.772178	0.912893	0.83826	0.0078338	0.594213	0.957892	0.367782	0.0223675	0.688755	0.99974	0.999787	0.612227	0.00189353
LBH	cluster2	-0.307996	-0.281578	-0.54596	-0.133004	0.168509	0.189755	-0.0565132	0.13398	0.168797	-0.405855	-0.477891	-0.982435	0.869823	0.728777	0.00889014	0.586784	0.740642	0.624006	0.830492	0.540117	0.99974	0.999787	0.634717	0.0467008
LDB3	cluster2	0.0580001	0.508553	-0.104685	0.361318	-0.017589	0.405853	-0.217798	-0.905189	0.186649	-0.0593878	-0.487919	-1.06502	0.986593	0.539996	0.809071	0.263747	0.98871	0.477197	0.581391	0.00978757	0.99974	0.999787	0.802025	0.188567
LETM2	cluster2	-0.0793554	-0.174061	-0.757744	-0.710926	-0.0881221	-0.14441	-0.93801	-0.609119	0.190422	0.355622	-0.407848	-0.625382	0.954268	0.83826	1.57516e-06	6.12771e-06	0.828778	0.609977	5.40196e-09	5.9266e-05	0.99974	0.999787	0.570971	0.0890461
LHFPL6	cluster2	-0.322217	-0.297491	-0.567712	-0.307271	0.150037	-0.272754	-1.06477	-0.455654	-0.459488	-0.15312	-0.403848	-1.67046	0.928368	0.940117	0.219037	0.48298	0.864583	0.675883	0.0162329	0.1848	0.99974	0.999787	0.811776	0.0800211
LILRA5	cluster2	-0.1584	-0.169627	-0.359565	-0.690117	0.173989	0.127295	-0.196909	-0.475646	0.167863	-0.179597	-0.348345	-0.457509	0.936077	0.922608	0.0804222	0.000400221	0.714171	0.747015	0.352754	0.0120182	0.99974	0.999787	0.730358	0.310593
LIME1	cluster2	-0.000476663	0.0818039	-0.194326	-0.269548	0.335095	0.125035	-0.378756	-0.273405	-0.112141	-0.0279776	-0.305333	-0.791245	0.999447	0.956299	0.122739	0.0247252	0.144073	0.552834	0.0015134	0.0180042	0.99974	0.999787	0.548629	0.00241409
LIPN	cluster2	-0.0287319	-0.167055	-0.408513	-0.524483	0.0981874	-0.0887482	-0.950963	-1.42266	0.120652	0.0523472	-0.398363	-1.52154	0.985961	0.804145	0.00314056	0.000131386	0.788185	0.759136	6.38841e-10	4.96909e-16	0.99974	0.999787	0.485731	8.19344e-06
LOXL3	cluster2	-0.034726	-0.0185539	-0.439784	-0.42056	0.205762	0.00129925	-0.27495	-0.360721	0.252448	-0.1676	-0.673657	-0.760861	0.985884	0.9948	0.00804358	0.0110271	0.545591	0.99738	0.102079	0.023199	0.99974	0.999787	0.197776	0.0325547
LPCAT1	cluster2	-0.193382	-0.265112	-0.693382	-0.68991	0.119239	0.0285658	-0.87163	-0.943624	0.162655	0.0802682	-0.502462	-1.02472	0.891025	0.559869	1.72558e-06	3.24332e-06	0.760425	0.944845	6.9e-10	5.12938e-11	0.99974	0.999787	0.32918	0.000496464
LRCH4	cluster2	-0.0165733	-0.0954274	-0.461567	-0.50723	0.244357	0.13243	-0.538712	-0.597538	0.0434747	-0.115199	-0.457161	-0.799878	0.986593	0.899872	7.36489e-07	1.00851e-07	0.234075	0.441616	5.08072e-09	1.84273e-10	0.99974	0.999787	0.103313	3.6096e-05
LRP5	cluster2	-0.0218985	-0.114951	-0.412528	-0.324594	-0.16953	-0.35085	-0.908642	-0.318813	-0.166694	-0.212974	-0.397865	-0.720447	0.988472	0.963494	0.0254469	0.0844249	0.697561	0.221792	1.60624e-06	0.0710419	0.99974	0.999787	0.624496	0.067293
LRRC4	cluster2	-0.258746	-0.261778	-0.602398	-0.333541	0.0701438	-0.0366772	-0.84326	-0.303054	0.330399	-0.00676601	-0.896213	-0.783941	0.891025	0.818349	0.00740064	0.164361	0.912664	0.950357	7.64237e-05	0.156139	0.99974	0.999787	0.269032	0.14035
LRRC75A	cluster2	-0.490149	-0.599854	-0.524021	-0.610733	0.0370952	-0.114372	-0.606053	-0.868774	0.473357	0.20081	-0.407275	-0.571904	0.736719	0.214711	0.0373634	0.0138274	0.959592	0.807933	0.0118193	0.000256569	0.99974	0.999787	0.777921	0.371187
LRRC75B	cluster2	-0.123385	-0.369496	-0.649043	-0.328793	0.0256716	0.053746	-0.725918	-0.42645	0.509363	0.548662	-0.0578316	-0.840371	0.947199	0.433151	0.000510198	0.0904747	0.964589	0.900674	7.8148e-05	0.016365	0.99974	0.999787	0.980483	0.0809224
LRSAM1	cluster2	0.0126555	-0.150043	-0.409257	-0.335693	0.105394	-0.0382794	-0.472124	-0.16082	-0.0114165	-0.0874289	-0.607222	-0.460275	0.988275	0.636022	1.06177e-05	0.000370835	0.622143	0.853279	3.41174e-07	0.0825196	0.99974	0.999787	0.014449	0.0226946
LSM5	cluster2	-0.0782835	-0.105047	-0.182945	0.15516	0.130377	-0.0752238	0.0266777	0.614222	0.179085	0.374948	0.195264	0.0960725	0.954268	0.959179	0.281414	0.344724	0.731446	0.819087	0.894068	9.27731e-06	0.99974	0.999787	0.846602	0.833577
LSR	cluster2	-0.0347399	-0.123679	-0.593921	0.0536856	-0.118974	-0.414945	-0.48393	0.132599	-0.273161	0.0901682	-0.41608	-0.842035	0.986593	0.974345	0.0103281	0.857816	0.8445	0.252278	0.0343619	0.565486	0.99974	0.999787	0.73652	0.123845
LTB	cluster2	-0.268543	-0.312341	-0.85183	-0.739686	0.251264	0.0700449	-0.536603	-0.439178	0.0857851	-0.15664	-0.684136	-1.22175	0.816959	0.378561	2.08449e-09	3.34914e-07	0.409705	0.825014	0.000126092	0.0016616	0.99974	0.999787	0.096629	1.97457e-05
LTB4R	cluster2	-0.432999	-0.452387	-0.568814	-1.0297	0.2284	0.100035	-0.0906353	-0.477508	0.268008	-0.0171258	-0.701685	-0.686806	0.817751	0.518844	0.0276475	4.23953e-05	0.715629	0.85791	0.769015	0.0513543	0.99974	0.999787	0.492416	0.234737
LTBP3	cluster2	0.114338	-0.0257732	-0.529356	-0.448293	0.0829922	-0.201415	-0.771659	-0.349026	-0.243415	-0.145836	-0.681151	-0.723781	0.947199	0.9948	0.00986249	0.0310454	0.883939	0.591172	0.000117814	0.0772306	0.99974	0.999787	0.345981	0.107171
LTBP4	cluster2	0.0870139	-0.0392536	-0.37353	-0.39518	0.0695648	-0.134723	-0.518054	-0.432944	-0.183402	-0.106851	-0.44279	-0.955427	0.947199	0.993949	0.012113	0.00788945	0.863218	0.618191	0.00025	0.00180125	0.99974	0.999787	0.402904	0.00139503
MAFF	cluster2	-0.0167369	-0.159844	-0.399141	-0.574524	0.201146	-0.194326	-0.338261	0.0760432	0.0660073	-0.257712	-1.05808	-0.266514	0.991852	0.922608	0.0425657	0.00286237	0.616196	0.564984	0.0789585	0.69824	0.99974	0.999787	0.049953	0.552748
MAGEF1	cluster2	-0.11523	-0.119956	-0.392344	-0.216917	-0.111788	-0.340627	-0.598699	-0.0836793	0.0786805	0.061811	-0.305584	-0.743296	0.937354	0.927683	0.00922352	0.168283	0.766477	0.130858	6.50895e-05	0.592247	0.99974	0.999787	0.700858	0.035507
MAMDC2	cluster2	-0.333726	-0.0750036	-0.392358	-0.677253	-0.0644261	-0.146058	-0.481487	-0.871194	0.115877	0.101266	-0.562404	-0.899958	0.880007	0.991128	0.126933	0.00622169	0.924387	0.753956	0.0409939	0.000191596	0.99974	0.999787	0.640686	0.129947
MAML3	cluster2	0.0587836	0.055125	-0.162359	-0.299964	-0.00370937	-0.00426803	-0.430268	-0.7014	-0.0892529	-0.218115	-0.447491	-0.546995	0.956634	0.983563	0.22131	0.0138521	0.993216	0.989012	0.000168606	2.77792e-09	0.99974	0.999787	0.264435	0.0328791
MAP1LC3A	cluster2	-0.250011	-0.0107962	-0.140012	-0.896959	0.342478	0.601492	0.17004	-0.977551	0.0616517	0.0170926	-0.088415	-1.08684	0.911288	0.996177	0.662519	0.000347409	0.517425	0.0947828	0.538606	4.98753e-05	0.99974	0.999787	0.974904	0.0474403
MAP4K2	cluster2	-0.0574877	-0.132329	-0.221088	-0.292297	0.163492	0.028588	-0.293365	-0.360711	0.0339752	-0.117211	-0.412739	-0.673524	0.944247	0.598591	0.00561622	0.00022679	0.316242	0.876053	0.000125988	2.26024e-06	0.99974	0.999787	0.0564993	2.59447e-05
MAP7	cluster2	0.0422783	-0.194965	-0.3877	-0.634178	-0.181779	-0.0933978	-0.778919	-1.06618	-0.0642418	0.150614	-0.604015	-0.775204	0.982989	0.855966	0.0369322	0.000475123	0.654882	0.795096	1.0524e-05	5.20944e-09	0.99974	0.999787	0.402749	0.0682479
MAPK12	cluster2	-0.00325182	0.0898569	-0.881775	0.157838	0.115255	-0.253396	-0.612125	0.31256	-0.315632	0.379672	-0.99963	-0.940215	0.99904	0.98655	0.000289937	0.562772	0.865862	0.583526	0.0167764	0.186318	0.99974	0.999787	0.276408	0.11279
MAPK8IP1	cluster2	-0.087742	-0.206805	-0.393591	-0.181425	0.0988633	-0.153058	-0.24105	0.0344963	-0.301035	-0.204258	-0.429924	-0.80125	0.947199	0.739591	0.0125462	0.285524	0.805058	0.5967	0.132691	0.840943	0.99974	0.999787	0.482289	0.017261
MAPKBP1	cluster2	0.171842	-0.222614	-0.524441	-0.472875	0.161422	-0.141106	-0.813518	-0.598545	0.0379164	-0.026849	-0.422377	-0.524888	0.883727	0.517447	1.15115e-05	0.000102606	0.562607	0.531826	1.68804e-11	4.36947e-07	0.99974	0.999787	0.32452	0.0464124
MAPRE3	cluster2	0.12666	-1.76e-05	-0.332687	-0.0756489	0.155294	-0.104532	-0.370789	-0.157973	-0.0694093	0.0324389	-0.5313	-0.836802	0.926146	0.999952	0.0320995	0.679721	0.62975	0.721339	0.0124984	0.283212	0.99974	0.999787	0.274867	0.00741598
MAPT	cluster2	-0.115736	-0.237967	-0.584928	-0.441921	-0.105533	-0.390514	-0.703607	-0.471329	-0.284149	-0.160771	-0.582892	-0.878557	0.94115	0.654446	0.000198058	0.00481505	0.784061	0.0755023	4.10384e-06	0.00128163	0.99974	0.999787	0.274971	0.00982122
MARCHF3	cluster2	0.0267529	-0.0802727	-0.294709	-0.274028	-0.109719	-0.0718821	-0.463923	-0.558643	-0.20871	0.0261361	-0.134555	-1.09232	0.986593	0.973602	0.0466966	0.0635515	0.774035	0.816885	0.002021	0.000153975	0.99974	0.999787	0.910958	0.00348036
MARCHF9	cluster2	0.0903603	0.0219799	-0.377374	-0.149496	0.0952076	-0.156982	-0.36463	-0.202127	-0.0702483	-0.135961	-0.219359	-0.815485	0.942894	0.9948	0.00270418	0.272036	0.751874	0.471377	0.0031222	0.093283	0.99974	0.999787	0.732507	0.00311784
MATK	cluster2	0.289558	0.00678658	-0.254597	-0.0558395	0.160399	-0.200756	-0.312613	-0.365258	-0.172856	-0.000306802	-0.386366	-1.2138	0.869823	0.996687	0.233561	0.829544	0.733514	0.567214	0.109355	0.0489024	0.99974	0.999841	0.677974	0.00297967
MBOAT7	cluster2	-0.229565	-0.238523	-0.395847	-0.667784	0.216343	0.17558	-0.27302	-0.547774	0.0610431	-0.231935	-0.555303	-0.749448	0.889893	0.730645	0.0230699	6.34134e-05	0.587838	0.591538	0.122326	0.000745898	0.99974	0.999787	0.365532	0.0362612
MBP	cluster2	-0.0257635	-0.0157299	-0.284447	-0.451128	0.0400253	0.120084	-0.524934	-0.843034	0.109299	0.00702284	-0.418436	-0.844219	0.985884	0.9948	0.016594	8.94594e-05	0.913099	0.601636	3.76755e-06	5.78189e-13	0.99974	0.999787	0.295699	0.00029668
MCF2L	cluster2	-0.0233355	0.0392583	-0.28618	-0.285909	-0.160042	-0.238844	-0.464796	-0.430342	-0.0957911	-0.00384424	-0.390777	-0.618698	0.986593	0.991128	0.0268074	0.0260781	0.548701	0.212457	0.000106649	0.00025784	0.99974	0.999787	0.411816	0.0241944
MCTP2	cluster2	-0.261098	-0.267988	-0.326101	-0.632414	0.0932942	0.174377	-0.437198	-0.659537	0.533546	0.297003	-0.309562	-0.587607	0.880007	0.712331	0.101682	0.000714095	0.861101	0.627161	0.0178162	0.000217299	0.99974	0.999787	0.75713	0.159821
MED25	cluster2	-0.133109	-0.101775	-0.417445	-0.520098	0.19183	0.243288	-0.442208	-0.789191	0.207882	0.0337393	-0.349147	-0.845616	0.912893	0.953542	0.00177363	9.53388e-05	0.525031	0.275956	0.000670553	9.72879e-10	0.99974	0.999787	0.532716	0.00139503
MEGF9	cluster2	-0.257408	-0.0993424	-0.318163	-0.623485	0.059051	0.246413	-0.407254	-0.5441	0.405415	0.122255	-0.698227	-0.83214	0.912893	0.987421	0.27512	0.0171422	0.948059	0.645399	0.146381	0.0385966	0.99974	0.999787	0.507708	0.14272
MEPCE	cluster2	-0.243629	-0.324034	-0.594303	-0.779022	0.216595	0.0427985	-0.735779	-0.828941	0.0439212	-0.203429	-0.735144	-1.37078	0.879656	0.474831	0.000256248	1.69486e-06	0.57774	0.919834	3.57918e-06	1.92174e-07	0.99974	0.999787	0.130868	2.13925e-05
METAP1D	cluster2	-0.0321557	-0.00670258	-0.495845	-0.398775	0.000374057	-0.105471	-0.561198	-0.361318	-0.102211	-0.234223	-0.270629	-0.892712	0.979556	0.99581	9.01488e-05	0.00153711	0.999101	0.668622	1.34059e-05	0.00362436	0.99974	0.999787	0.655003	0.00143798
Metazoa_SRP	cluster2	-0.608596	-0.340487	-0.64032	-0.239619	-0.340783	-0.371082	-0.124753	0.131643	0.45592	0.238392	-0.590439	0.452919	0.561003	0.727696	0.0178765	0.391188	0.56356	0.43262	0.675649	0.611446	0.99974	0.999787	0.651094	0.416859
Metazoa_SRP	cluster2	0.408746	0.0591913	-0.456991	-0.526432	0.147925	-0.0231704	-0.85553	-1.11493	0.215037	-0.210694	-0.516289	-0.345616	0.647009	0.991128	0.0228423	0.00791641	0.726627	0.962924	3.53e-06	4.73e-09	0.99974	0.999787	0.541444	0.471654
MEX3B	cluster2	0.156908	-0.0271637	-0.246451	-0.0402118	-0.50269	-0.586098	-0.31709	-0.706011	-0.0630798	-0.15752	-0.690427	-0.455085	0.954268	0.9948	0.519803	0.921014	0.431969	0.234136	0.302733	0.0223611	0.99974	0.999787	0.628231	0.537956
MFGE8	cluster2	-0.40543	-0.522193	-1.06231	-0.701708	0.0512073	-0.0976262	-0.818196	-0.740296	0.511433	0.0901428	-0.756121	-1.40465	0.889893	0.608483	0.0021698	0.0398973	0.962298	0.904742	0.0269604	0.0358767	0.99974	0.999787	0.693838	0.131237
MFNG	cluster2	-0.0916862	-0.0965899	-0.362829	-0.179283	0.0158543	-0.121365	-0.45679	-0.279371	-0.148454	-0.156402	-0.31269	-0.70126	0.920169	0.900462	0.00015756	0.0915403	0.96134	0.495209	1.1994e-06	0.00345246	0.99974	0.999787	0.385167	0.000367218
MIB2	cluster2	0.0160563	0.0301158	-0.39385	-0.23742	0.131225	0.0176588	-0.465099	-0.362771	-0.0153054	-0.14827	-0.418711	-0.591329	0.986593	0.989943	1.72387e-06	0.00494213	0.444057	0.935189	1.78102e-08	7.38729e-06	0.99974	0.999787	0.0836267	0.000823263
MIIP	cluster2	0.0416847	-0.0432518	-0.392408	-0.242487	0.262916	0.0702134	-0.39536	-0.14984	0.0938017	-0.127394	-0.42129	-0.696472	0.976388	0.990818	0.00205661	0.0671451	0.291746	0.791617	0.00203861	0.247958	0.99974	0.999787	0.34252	0.00911189
MINK1	cluster2	-0.156978	-0.256792	-0.752214	-0.895723	0.211307	0.0369769	-0.966277	-1.11049	0.170546	0.0205611	-0.616684	-1.26213	0.891025	0.492117	4.7655e-09	2.56067e-11	0.469122	0.913075	9.6669e-14	2.16437e-16	0.99974	0.999787	0.111214	1.44616e-06
MIR150	cluster2	-0.315281	-0.345687	-0.742566	-0.586213	0.214321	-0.15569	-0.274741	-0.504644	0.102996	0.147947	-1.01418	-1.00058	0.832932	0.533648	0.000231197	0.0034365	0.621961	0.688535	0.195371	0.0105198	0.99974	0.999787	0.144695	0.0424319
MIR23A	cluster2	0.147272	-0.118511	-0.350246	-1.10443	0.190494	0.0251976	-0.478602	-1.07958	-0.389254	-0.255956	-0.953118	-1.11265	0.947199	0.984097	0.222956	6.01932e-05	0.751459	0.972855	0.0633271	2.68386e-05	0.99974	0.999787	0.306802	0.0646493
MIR29B2	cluster2	0.239284	0.0836141	-0.114456	-1.00942	0.384983	0.195694	-0.21623	-1.2616	0.125222	-0.0218728	-0.299893	-0.844405	0.911096	0.990818	0.728692	0.000127001	0.380914	0.645399	0.405126	6.84951e-07	0.99974	0.999787	0.829806	0.123764
MIR29C	cluster2	0.139032	0.0505131	-0.198062	-0.679401	0.458989	0.336253	-0.148435	-0.851815	0.183111	-0.255833	-0.434768	-0.921982	0.943434	0.993949	0.391027	0.00104585	0.226423	0.249737	0.502625	2.78235e-05	0.99974	0.999787	0.615391	0.0344166
MIR675	cluster2	-1.13785	-0.73394	-0.887513	-1.69692	-0.333924	-0.0758384	-0.48848	0.11445	1.15585	0.013552	-0.773828	-0.866324	0.682797	0.627773	0.073318	0.011432	0.838686	0.96308	0.499882	0.853495	0.99974	0.999787	0.876796	0.674578
MLXIP	cluster2	0.14466	0.0403375	-0.331173	-0.377773	0.0827962	-0.0564383	-0.615758	-0.529337	0.104145	-0.0393574	-0.320292	-0.384672	0.891025	0.991128	0.00619228	0.00181657	0.800722	0.828761	1.31175e-07	5.70299e-06	0.99974	0.999787	0.533663	0.158886
MMP11	cluster2	-0.0553345	-0.0829143	-0.696304	-0.331929	0.316166	0.0885899	-0.561719	-0.160622	0.00332791	0.0483858	-0.899676	-2.30192	0.984988	0.990818	0.00560429	0.208183	0.53803	0.868356	0.0279374	0.536088	0.99974	0.999787	0.305191	0.016076
MMP21	cluster2	0.342882	0.231811	-0.100997	-0.0584559	-0.208857	-0.38547	-0.839641	-0.324915	-0.359299	-0.341759	-0.255236	-0.637625	0.879656	0.902522	0.769821	0.866111	0.763444	0.429482	0.00336292	0.238426	0.99974	0.999787	0.882344	0.278457
MMP25	cluster2	-0.215138	-0.310123	-0.583491	-0.883802	0.188486	0.114842	-0.366341	-0.492102	0.215261	-0.0823164	-0.700771	-0.841106	0.911096	0.69015	0.00440028	9.85406e-06	0.728696	0.799534	0.0893345	0.015815	0.99974	0.999787	0.331333	0.0563527
MMP9	cluster2	-0.401479	-0.617776	-0.717361	-0.969325	0.342459	0.23778	-0.74967	-0.282796	0.559696	0.0582181	-1.21743	-1.68373	0.889893	0.398169	0.0184259	0.00116542	0.647654	0.709369	0.0128938	0.382493	0.99974	0.999787	0.185921	0.00525312
MOK	cluster2	0.0172871	-0.207742	-0.470877	-0.530459	0.129504	-0.120077	-0.73394	-0.832897	0.275245	0.128648	-0.562371	-1.07091	0.987842	0.595525	0.000235634	3.32835e-05	0.644964	0.606543	2.55814e-08	5.00283e-10	0.99974	0.999787	0.177032	0.000313266
MORN2	cluster2	0.0795553	0.233184	0.229412	0.5934	0.119218	-0.284374	-0.154617	0.277053	-0.956556	-0.156164	-0.439884	-0.306103	0.977561	0.902522	0.438319	0.0138293	0.853548	0.549274	0.585679	0.225334	0.99974	0.999787	0.719153	0.60566
MPP7	cluster2	0.0777747	-0.039776	-0.487808	-0.333741	-0.072624	-0.0898619	-0.625274	-0.473341	0.0809728	0.0433163	-0.515814	-0.72454	0.947199	0.991879	0.000166113	0.0122082	0.835213	0.73041	6.52461e-07	0.000127166	0.99974	0.999787	0.240795	0.0104462
MPV17L	cluster2	-0.199225	-0.259588	-0.408039	-0.0780884	-0.321027	-0.382962	-0.675527	0.142168	-0.272671	0.0683836	-0.537391	-0.508222	0.899563	0.729	0.038885	0.747883	0.406467	0.194765	0.000376154	0.453231	0.99974	0.999787	0.524434	0.274364
MRC1	cluster2	0.0295478	0.0235775	-0.35715	-0.639142	-0.172827	-0.0863538	-0.650625	-0.300207	-0.252242	-0.663269	-0.702569	-0.59257	0.988472	0.9948	0.174525	0.00992317	0.785979	0.876376	0.0102469	0.227535	0.99974	0.999787	0.478407	0.299863
MROH6	cluster2	-0.355432	-0.048657	-0.67615	-0.287641	0.371384	0.645974	-0.247179	0.0325903	0.363786	-0.467602	-0.602395	-1.50746	0.891025	0.9948	0.0433719	0.365447	0.597775	0.15614	0.554448	0.933832	0.99974	0.999787	0.811454	0.270021
MS4A1	cluster2	-0.145274	-0.113162	-0.410819	-0.439624	-0.156489	-0.179136	-0.809597	-1.19431	-0.0801561	0.222525	-0.0605724	-1.25315	0.947199	0.98107	0.0946584	0.0732481	0.783786	0.676105	8.55404e-05	7.3178e-09	0.99974	0.999787	0.981251	0.00467165
MS4A14	cluster2	0.592905	0.249681	0.673143	0.658655	0.0270541	-0.291841	0.409213	-0.278642	-0.706026	-0.726256	-0.707182	-0.0920372	0.682797	0.915635	0.0133898	0.0158142	0.975106	0.575194	0.125438	0.321845	0.99974	0.999787	0.588352	0.906416
MS4A2	cluster2	0.160116	-0.0298128	0.424329	0.802356	-0.168681	-0.266106	-0.375458	0.0649753	0.50788	-0.0457068	-0.130328	0.379459	0.947199	0.9948	0.0875406	0.000347409	0.751498	0.485394	0.0919543	0.779971	0.99974	0.999787	0.948191	0.454937
MSC	cluster2	-0.227691	-0.157009	-0.594078	0.0180494	-0.170639	-0.0499579	-0.497819	-0.834448	0.0270148	0.194248	-0.412184	-1.18283	0.889893	0.905756	0.000646307	0.937617	0.682751	0.904613	0.00453167	2.2226e-06	0.99974	0.999787	0.622426	0.00327457
MSH5	cluster2	0.153322	-0.0324139	-0.270857	-0.42463	-0.177762	-0.412363	-0.743744	-0.435053	-0.299437	0.128398	-0.0873455	-0.638696	0.939186	0.9948	0.24094	0.0493795	0.724195	0.206004	0.000392469	0.030673	0.99974	0.999787	0.963559	0.143837
MSMB	cluster2	-0.292801	-0.391744	-0.713913	-1.37952	0.0994383	-0.965798	-0.804271	-1.61486	1.36344	0.7172	-0.4959	-0.26041	0.916528	0.806565	0.0470676	0.00100179	0.917324	0.0842328	0.0413715	0.000557381	0.99974	0.999787	0.903685	0.859099
MSRB3	cluster2	-0.150187	-0.217956	-0.848008	-0.859375	-0.00582157	-0.19954	-1.17305	-0.86701	0.261442	0.159687	-0.657495	-1.24409	0.930199	0.796179	6.07561e-06	4.35099e-06	0.992952	0.522043	2.16794e-09	1.79952e-06	0.99974	0.999787	0.322858	0.00408618
MSTO1	cluster2	-0.03344	-0.175372	-0.391895	-0.537844	0.16154	-0.0143327	-0.587292	-0.419657	0.056388	0.0655815	-0.454756	-0.532482	0.978855	0.67661	0.000763376	3.97918e-06	0.49703	0.965205	2.5212e-07	0.000150379	0.99974	0.999787	0.23332	0.0327661
MTCL1	cluster2	0.0277801	0.0429834	-0.387513	-0.378238	-0.493013	-0.0845971	-1.17466	-1.25018	0.846328	0.748728	0.128419	-0.321646	0.990683	0.9948	0.218906	0.214997	0.329279	0.877531	2.70075e-05	8.38022e-06	0.99974	0.999787	0.966779	0.719203
MT-CYB	cluster2	0.0956085	-0.179425	-0.242638	-0.301851	0.00763132	-0.131455	-0.739442	-0.269215	-0.302444	-0.520385	-0.445164	-0.854448	0.973316	0.962714	0.458046	0.324416	0.993216	0.804617	0.00525773	0.302059	0.99974	0.999787	0.734774	0.138649
MTURN	cluster2	-0.0611131	-0.0417206	-0.480049	-0.334862	0.0554652	0.0593994	-0.717815	-0.628298	0.545711	0.157293	-0.242662	-0.637275	0.970836	0.993949	0.00234435	0.0405336	0.904967	0.865086	2.47139e-06	3.12824e-05	0.99974	0.999787	0.780806	0.0666367
MYADML2	cluster2	-0.107967	-0.399296	-0.849255	-0.561327	0.315932	-0.127698	-0.709278	-0.428995	-0.15724	0.0635905	-0.842303	-1.72761	0.960341	0.596516	0.000662201	0.0248712	0.576376	0.819082	0.00949839	0.105794	0.99974	0.999787	0.378847	0.00533203
MYH9	cluster2	-0.125744	-0.277016	-0.414294	-0.410194	0.0419053	0.038011	-0.667063	-0.660949	0.047319	-0.0679552	-0.487579	-0.679127	0.891025	0.167472	5.30745e-05	8.69114e-05	0.897634	0.88055	1.25749e-10	3.04868e-10	0.99974	0.999787	0.114404	0.00156343
MYOM1	cluster2	0.0437332	0.041517	-0.269099	-0.209849	-0.182287	-0.0698686	-0.590809	-0.525321	0.0838221	-0.138577	-0.388096	-0.528245	0.978855	0.993949	0.108428	0.219503	0.589337	0.823214	0.000111603	0.000373491	0.99974	0.999787	0.513192	0.0998659
N4BP3	cluster2	-0.200211	-0.207934	-0.871755	-0.491036	0.0941262	-0.208035	-0.927828	-0.28719	-0.0319713	0.13719	-0.85605	-1.43845	0.927625	0.908127	0.00069798	0.0466177	0.88032	0.636299	0.000535916	0.209239	0.99974	0.999787	0.527158	0.111257
NABP1	cluster2	-0.152263	-0.0968109	-0.342849	-0.665367	0.0881607	0.154958	-0.407947	-0.788333	0.437225	0.15301	-0.495066	-0.713707	0.945147	0.98655	0.146266	0.00218725	0.891747	0.73308	0.0663406	0.000149488	0.99974	0.999787	0.632557	0.146387
NATD1	cluster2	-0.0170891	-0.0180595	-0.269797	-0.263464	-0.0313909	0.103191	-0.381391	-0.916795	0.0945849	0.033235	-0.574608	-1.14762	0.990966	0.9948	0.140698	0.147629	0.955616	0.767582	0.0311961	4.14143e-07	0.99974	0.999787	0.359991	0.00336588
NBEA	cluster2	-0.181402	-0.0498406	-0.386857	-0.379805	-0.391275	-0.333518	-0.841045	-0.585626	-0.0139485	0.166177	-0.152999	-0.4386	0.906974	0.993153	0.0360961	0.0376075	0.250807	0.207929	1.72531e-06	0.00041797	0.99974	0.999787	0.909874	0.304523
NBPF3	cluster2	-0.173813	-0.383682	-0.637334	-0.374201	-0.208231	-0.116265	-0.691166	-0.565466	-0.0863358	-0.350337	-0.631257	-0.218782	0.986593	0.996177	0.370785	0.367079	0.819648	0.917018	0.290912	0.299676	0.99974	0.999787	0.539346	0.405716
NCALD	cluster2	-0.0151223	-0.151256	-0.515807	-0.392948	-0.201519	-0.337616	-0.60229	-0.524066	-0.085722	0.171106	0.0601677	-0.640288	0.988678	0.836899	0.000143142	0.00367077	0.447506	0.0694644	3.91695e-06	3.43928e-05	0.99974	0.999787	0.963559	0.0305553
NCF4	cluster2	-0.193927	-0.231995	-0.681922	-0.851698	0.310992	0.288831	-0.466764	-0.48061	0.344164	-0.00787706	-0.626164	-0.750929	0.926146	0.865669	0.000948678	3.38619e-05	0.514029	0.453686	0.0265612	0.0190378	0.99974	0.999787	0.404008	0.0851625
NCKAP5	cluster2	0.115718	-0.00578902	-0.405701	-0.288665	-0.757653	-0.589528	-1.29076	-1.47182	0.0524556	0.0425817	-0.13292	-0.654135	0.956634	0.996862	0.11184	0.271621	0.135719	0.0634588	4.18066e-08	1.09471e-09	0.99974	0.999787	0.950576	0.24453
NCLN	cluster2	-0.152919	-0.286235	-0.624568	-0.474017	0.033477	-0.1016	-0.563002	-0.349455	0.00371379	-0.14347	-0.548835	-0.58835	0.86589	0.0662334	2.09132e-11	5.74939e-07	0.910166	0.574619	1.14263e-09	0.000164061	0.99974	0.999787	0.0239501	0.00222498
NCR1	cluster2	0.378222	0.0678845	-0.150517	0.208092	0.129158	-0.175029	-0.404532	-0.100549	-0.13115	-0.008015	-0.486821	-0.938788	0.817751	0.991128	0.577445	0.397583	0.820896	0.674913	0.0620573	0.665451	0.99974	0.999787	0.615391	0.0413199
NCR3	cluster2	0.301139	0.0638927	-0.1296	0.0952289	0.253634	-0.115228	-0.360419	0.0618946	-0.304237	0.0502181	-0.357059	-1.20336	0.874912	0.992043	0.644058	0.726639	0.593227	0.801266	0.119392	0.800245	0.99974	0.999787	0.732507	0.0107286
NEIL1	cluster2	0.15441	0.0434943	-0.408705	-0.355432	0.232384	0.098504	-0.622851	-0.459909	-0.0237105	0.0469889	-0.234702	-0.9666	0.889893	0.989943	0.000581951	0.00313286	0.328904	0.668056	1.45673e-07	7.11261e-05	0.99974	0.999787	0.686453	9.99288e-05
NEK10	cluster2	0.285206	0.185181	-0.37151	-0.0783248	0.321349	0.0437905	-0.785086	-0.908621	0.48457	0.146386	0.035457	-0.751977	0.889893	0.925969	0.138124	0.796132	0.450838	0.936488	0.000379556	3.34139e-05	0.99974	0.999787	0.990602	0.205723
NEK6	cluster2	-0.226737	-0.370785	-0.631208	-0.635068	0.057766	-0.0601754	-0.82547	-0.529912	0.2182	-0.0732249	-0.649571	-0.997524	0.889893	0.350482	0.000160491	0.000183136	0.912589	0.880459	4.81808e-07	0.00136143	0.99974	0.999787	0.237518	0.00386941
NEO1	cluster2	-0.344877	-0.109993	-0.56214	-0.473882	-0.272809	-0.299121	-0.917398	-0.716408	-0.229695	-0.588738	-0.373358	-0.74364	0.889893	0.98655	0.0469716	0.0896049	0.604206	0.464251	0.000138132	0.00181747	0.99974	0.999787	0.791836	0.217248
NEURL1	cluster2	0.0709271	0.0654463	-0.181415	0.101014	-0.222765	-0.344855	-0.737578	-0.0753278	-0.515609	-0.163991	-0.453566	-0.441044	0.978855	0.994091	0.571307	0.758625	0.713538	0.426741	0.00359353	0.785336	0.99974	0.999787	0.71113	0.450906
NFAM1	cluster2	-0.159497	-0.178728	-0.383952	-0.679842	0.199471	0.245373	-0.427767	-0.639988	0.11691	-0.144234	-0.502342	-0.617466	0.931192	0.900586	0.0414657	0.000137058	0.658411	0.469939	0.0208053	0.000287968	0.99974	0.999787	0.48199	0.11709
NFATC1	cluster2	-0.122584	-0.176981	-0.376433	-0.323354	0.0596921	0.0170434	-0.395977	-0.448527	-0.124251	-0.137382	-0.473007	-0.608178	0.873138	0.345823	1.80689e-06	6.24605e-05	0.782329	0.937446	4.30688e-07	1.43496e-08	0.99974	0.999787	0.0250645	0.000210304
NFILZ	cluster2	0.34399	-0.0387907	-0.593727	0.0386778	0.296104	-0.0862207	-0.851906	0.21378	-0.00476625	-0.246174	-1.16123	-1.25054	0.817751	0.9948	0.00871573	0.893012	0.478691	0.84944	0.000116689	0.295677	0.99974	0.999787	0.0428392	0.00517036
NIBAN3	cluster2	0.067505	0.042421	-0.561473	-0.739872	-0.188102	0.0518637	-0.795966	-1.40836	-0.0510517	-0.00882004	-0.240997	-1.13694	0.964144	0.993949	0.000548275	6.41691e-06	0.610528	0.889531	2.35652e-06	3.26145e-13	0.99974	0.999787	0.813992	0.00597551
NKD2	cluster2	0.0173693	-0.119152	-0.763476	-0.583072	-0.0239365	-0.244382	-0.998367	-0.461441	-0.323691	-0.088387	-0.659227	-0.988147	0.993315	0.974345	0.000691407	0.00908826	0.972337	0.544268	1.91926e-05	0.0330812	0.99974	0.999787	0.429642	0.0448589
NLGN2	cluster2	0.0516324	-0.0719305	-0.375588	-0.208979	0.104996	-0.143616	-0.67314	-0.121459	-0.178672	-0.101485	-0.380163	-0.433516	0.978096	0.98655	0.0467757	0.294038	0.818244	0.673752	0.000166104	0.506702	0.99974	0.999787	0.628231	0.270795
NLGN3	cluster2	0.0938185	-0.0530602	-0.274724	-0.720102	0.195642	0.112128	-0.29361	-0.780077	0.152341	0.25671	-0.2757	-0.378846	0.961841	0.994091	0.266596	0.00135779	0.694478	0.794727	0.191836	0.000242722	0.99974	0.999787	0.842862	0.496418
NLRP12	cluster2	-0.153262	-0.217902	-0.489624	-0.763455	0.11427	0.120991	-0.494771	-0.668675	0.34527	0.0378602	-0.606136	-0.576285	0.947199	0.918631	0.0485804	0.00125488	0.870449	0.818979	0.0408686	0.00370232	0.99974	0.999787	0.544572	0.292801
NMNAT3	cluster2	-0.20485	-0.182984	-0.450708	-0.51389	0.0701136	0.0759057	-0.403449	-0.651976	0.10535	0.13854	-0.390885	-0.722304	0.876837	0.771108	0.00162512	0.000318775	0.851948	0.787935	0.00303416	1.50173e-06	0.99974	0.999787	0.528602	0.025571
NMT2	cluster2	0.247356	0.00239738	-0.429695	-0.438815	-0.222649	-0.368426	-0.847127	-0.639133	-0.176869	-0.190399	-0.672631	-0.866588	0.891025	0.998804	0.0474009	0.0401344	0.57215	0.180994	3.06666e-06	0.000258144	0.99974	0.999787	0.320263	0.0402128
NOG	cluster2	-0.0369121	-0.190609	-0.922954	-0.391723	-0.0569461	-0.310993	-1.11841	-0.546772	0.227026	0.0464466	-0.524309	-1.62292	0.986593	0.912679	5.01686e-05	0.0812927	0.932204	0.417482	3.76755e-06	0.0124384	0.99974	0.999787	0.651329	0.00666751
NOTCH4	cluster2	0.00810102	-0.262769	-0.718057	-0.844648	0.174101	0.133836	-0.80301	-0.651114	-0.144901	-0.0221801	-1.16515	-1.60066	0.995997	0.818708	0.00212482	0.000322929	0.740264	0.754445	0.000468869	0.00306056	0.99974	0.999787	0.133437	0.00519278
NOTUM	cluster2	0.209126	-0.0857634	-0.805123	-0.759495	0.205362	-0.390778	-0.62621	-0.10473	-0.378862	-0.0462739	-0.729644	-1.69755	0.941667	0.992043	0.0193561	0.0218981	0.854743	0.682883	0.248384	0.824599	0.99974	0.999787	0.724959	0.20659
NOXA1	cluster2	-0.111008	-0.290655	-0.670275	-0.655978	0.0415576	-0.270128	-0.655088	-0.241174	-0.00445205	0.0136075	-0.469271	-0.73671	0.944247	0.511268	4.61895e-05	5.56556e-05	0.933047	0.327834	0.000104136	0.138382	0.99974	0.999787	0.40243	0.0267828
NPAS2	cluster2	0.184319	-0.216013	-0.400686	-0.368298	-0.345864	-0.355785	-0.696968	-0.820626	-0.467183	0.348981	-0.187597	-1.52237	0.947199	0.961137	0.271806	0.290661	0.525031	0.424973	0.00731485	0.00135691	0.99974	0.999787	0.944965	0.141893
NPR2	cluster2	0.149084	-0.0921059	-0.687249	-0.607226	-0.057946	-0.117052	-1.05174	-0.94183	0.146244	0.0620421	-0.309073	-0.948826	0.92851	0.976565	0.000194122	0.000984077	0.911751	0.744708	2.96061e-08	3.18697e-07	0.99974	0.999787	0.761414	0.0299121
NSA2	cluster2	-0.0811683	-0.109578	-0.446125	-0.162824	-0.0229966	-0.205603	-0.565002	-0.360305	-0.148375	0.0372711	-0.264527	-0.861227	0.944247	0.902522	6.2078e-05	0.200981	0.950633	0.259005	2.09864e-07	0.000970731	0.99974	0.999787	0.614844	0.000160354
NT5C	cluster2	-0.0501201	-0.105108	-0.492896	-0.237272	0.0186149	-0.221185	-0.501396	-0.200841	-0.27113	0.00632043	-0.319212	-0.91928	0.975901	0.959179	0.00112443	0.139043	0.9686	0.393361	0.0009289	0.182146	0.99974	0.999787	0.674493	0.00845529
NT5C3B	cluster2	0.0145126	-0.0877657	-0.440027	-0.161619	-0.0170142	-0.105792	-0.39515	-0.04773	-0.159182	-0.166379	-0.345979	-0.694741	0.988678	0.961137	0.000750894	0.251791	0.967115	0.67709	0.00260003	0.738447	0.99974	0.999787	0.521874	0.0148218
NT5DC2	cluster2	0.120481	0.176516	-0.047142	0.451319	0.00907895	0.016627	-0.231302	0.686868	0.150905	-0.0336422	0.139302	0.103838	0.940586	0.841684	0.835727	0.00293293	0.987741	0.973612	0.197281	3.75983e-06	0.99974	0.999787	0.914525	0.82554
NWD1	cluster2	0.330161	0.317558	0.226642	0.756926	0.0273658	-0.153879	-0.186657	0.449007	0.018868	-0.447048	-0.0599407	-0.416773	0.883727	0.760852	0.435431	0.00114592	0.970181	0.747015	0.475851	0.0370029	0.99974	0.999787	0.982654	0.480711
OBSL1	cluster2	0.30094	-0.0464634	-0.0615796	0.404776	0.0398856	-0.301262	-1.00399	0.443229	-0.150342	0.177305	-0.339851	0.281742	0.919839	0.9948	0.907506	0.264256	0.96751	0.630058	0.00919631	0.134996	0.99974	0.999787	0.881414	0.732562
OCA2	cluster2	0.0212185	-0.0190518	-0.527849	-0.341636	-0.421793	0.0540627	-0.809256	-0.542581	-0.0485447	0.0366796	-0.237619	-1.01834	0.993911	0.994985	0.142594	0.353308	0.62616	0.95552	0.0495967	0.140397	0.99974	0.999787	0.922964	0.189856
OCEL1	cluster2	-0.128281	-0.279233	-0.614827	-0.403746	0.259723	0.10273	-0.473608	-0.10369	0.0839566	-0.0502436	-0.460804	-0.435195	0.92851	0.491658	5.17728e-05	0.00753704	0.360227	0.719225	0.00122789	0.495796	0.99974	0.999787	0.458291	0.227999
OMG	cluster2	0.0261478	0.0525323	-0.647532	-0.338996	-0.159348	0.100465	-0.643337	-0.777596	0.0143424	-0.325345	-0.539757	-1.37924	0.992463	0.9948	0.0734481	0.337024	0.83592	0.866745	0.0403393	0.0102664	0.99974	0.999787	0.738171	0.139992
OPRL1	cluster2	0.258363	0.130539	-0.235383	-0.267394	0.21905	0.131807	-0.441035	-0.6126	0.223066	-0.0551394	-0.224288	-0.66271	0.816959	0.916753	0.149703	0.0923293	0.496666	0.65332	0.00614391	0.000107449	0.99974	0.999787	0.763353	0.031221
OTUD1	cluster2	-0.141914	-0.0521908	-0.158136	-0.265065	-0.172363	-0.224691	-0.19733	-0.607416	-0.36991	-0.30099	-0.361452	-0.802416	0.891025	0.98655	0.23783	0.0320896	0.488931	0.225685	0.104285	3.23045e-07	0.99974	0.999787	0.406627	0.00158478
P3H3	cluster2	0.346027	0.128768	-0.462471	-0.175737	0.365947	0.0264435	-0.948849	-0.353635	0.144299	-0.0416065	-0.624442	-1.09988	0.879431	0.976565	0.0950538	0.565842	0.46735	0.972729	0.000510884	0.167706	0.99974	0.999787	0.526793	0.0384466
P4HA3	cluster2	0.0869267	-0.00531935	-0.576921	-0.885024	0.218848	0.0422003	-0.650072	-1.16346	0.0491772	-0.0486519	-0.585627	-1.20201	0.956428	0.996687	0.00158965	1.90723e-06	0.54035	0.917242	0.000255096	9.24572e-10	0.99974	0.999787	0.407754	0.00480222
P4HTM	cluster2	-0.0771401	0.0499388	-0.390258	-0.230426	-0.0832618	0.0237115	-0.445826	-0.935526	0.0457563	0.118154	-0.220848	-0.968878	0.95203	0.989943	0.00565182	0.121299	0.826235	0.951222	0.00149715	2.5575e-10	0.99974	0.999787	0.784807	0.00292802
PABPC1	cluster2	-0.0304023	-0.0244682	-0.204321	-0.134546	-0.140456	-0.0655944	-0.538143	-0.682204	0.044296	0.0179236	-0.227855	-0.790173	0.979556	0.994091	0.0868636	0.296528	0.584291	0.783553	5.28677e-07	3.88336e-10	0.99974	0.999787	0.682358	0.000382324
PACS1	cluster2	-0.0653293	-0.194812	-0.337902	-0.318411	-0.0165078	-0.158548	-0.543712	-0.543774	-0.170252	-0.130762	-0.387652	-0.660788	0.911096	0.051566	3.20921e-08	3.43178e-07	0.933437	0.0850631	2.66805e-17	1.44543e-16	0.99974	0.999787	0.0167402	2.50392e-07
PALMD	cluster2	-0.030342	0.0878431	-0.178547	-0.393467	-0.336276	-0.313971	-0.737015	-0.498615	-0.580562	-0.592508	-1.72608	-1.01706	0.990966	0.992043	0.651282	0.265329	0.60109	0.541556	0.0161339	0.0739878	0.99974	0.999787	0.365967	0.229359
PAPLN	cluster2	0.125752	0.0521127	-0.22436	-0.207448	0.0219321	-0.00756829	-0.253033	-0.300981	-0.250828	-0.121558	-0.558719	-0.882809	0.926149	0.989943	0.161963	0.19279	0.963025	0.985314	0.0994958	0.0387986	0.99974	0.999787	0.276408	0.00751583
PARM1	cluster2	-0.181926	-0.26291	-0.543536	-0.835097	0.101455	0.108352	-0.641171	-1.09437	0.305818	0.127682	-0.359007	-1.09937	0.909872	0.682395	0.00227096	3.14152e-06	0.828778	0.759252	0.000234445	1.59842e-09	0.99974	0.999787	0.700858	0.00785645
PATJ	cluster2	-0.0175308	-0.0960013	-0.344622	-0.479046	-0.435059	-0.408974	-0.717217	-0.69075	0.00277621	-0.0233176	-0.224445	-0.227542	0.991562	0.975735	0.0750202	0.0106345	0.20986	0.0957884	2.18228e-05	2.94536e-05	0.99974	0.999787	0.837528	0.619506
PATL2	cluster2	0.180422	0.107286	-0.135512	-0.536676	0.0843723	0.0260558	-0.581854	-0.726956	0.228714	0.0418762	-0.324581	-0.897949	0.893174	0.963494	0.514971	0.00213288	0.867183	0.958788	0.00230114	0.000116171	0.99974	0.999787	0.693368	0.0175736
PAX5	cluster2	-0.111692	-0.184825	-0.445939	-0.458646	-0.394818	-0.326067	-0.998987	-1.02603	-0.16793	-0.0195441	-0.412001	-1.09983	0.956634	0.925459	0.0480882	0.0425956	0.366007	0.368612	2.80081e-06	1.41916e-06	0.99974	0.999787	0.708361	0.0187633
PBX4	cluster2	0.116003	-0.0506084	-0.494628	-0.259825	0.0850979	-0.150544	-0.627606	-0.496586	-0.0827503	-0.0346905	-0.205592	-0.915094	0.930199	0.989943	0.000627023	0.0801178	0.818351	0.564408	1.4627e-05	0.000389789	0.99974	0.999787	0.788466	0.00328142
PBXIP1	cluster2	0.0728524	-0.0249106	-0.436562	-0.416812	0.190319	0.0736074	-0.575682	-0.591622	0.160914	-0.0513245	-0.480573	-0.680548	0.940785	0.993949	6.87691e-07	3.7574e-06	0.329225	0.69583	1.32625e-10	8.41112e-11	0.99974	0.999787	0.05052	0.000200429
PC	cluster2	0.143829	0.131914	-0.230049	0.0462994	-0.0559316	0.170578	-0.419791	-0.763479	0.111206	0.133218	-0.269469	-1.21448	0.947199	0.967893	0.369024	0.875615	0.936843	0.693582	0.0793866	0.00103056	0.99974	0.999787	0.847977	0.0240466
PCBP4	cluster2	0.17222	-0.0131384	-0.382051	-0.273453	0.104219	-0.0905314	-0.458961	-0.201173	-0.136488	-0.0772532	-0.25542	-0.656313	0.84174	0.9948	0.000415335	0.0134029	0.684476	0.665419	1.51971e-05	0.05605	0.99974	0.999787	0.599266	0.00418112
PCOLCE	cluster2	0.149439	-0.0562516	-0.377307	-0.187641	0.0328407	-0.0446332	-0.584582	-0.0103519	0.158051	0.0657691	-0.587626	-0.728969	0.929062	0.991128	0.0432851	0.350849	0.954443	0.917242	0.00111489	0.959525	0.99974	0.999787	0.397365	0.075895
PCP2	cluster2	0.185726	0.0590318	-0.391079	-0.304427	0.276369	0.134676	-0.430879	-0.349258	-0.118699	-0.0882334	-0.537149	-0.653883	0.869823	0.98301	0.00283635	0.0206438	0.250807	0.55481	0.000897015	0.00528048	0.99974	0.999787	0.183386	0.0193826
PDE3B	cluster2	-0.155607	-0.126519	-0.250266	-0.251714	-0.00182549	-0.0707342	-0.431648	-0.223815	-0.0237475	0.0319775	-0.216177	-0.637897	0.891025	0.899167	0.0704402	0.067533	0.99668	0.794976	0.000708513	0.0802226	0.99974	0.999787	0.758907	0.0232677
PDE4B	cluster2	-0.244997	-0.160602	-0.0811737	-0.429881	0.0225336	0.0641806	-0.206519	-0.724312	-0.235506	-0.326562	-0.348071	-0.767749	0.878415	0.904617	0.725717	0.0120973	0.967364	0.868918	0.261845	6.80429e-06	0.99974	0.999787	0.683281	0.0315963
PDF	cluster2	-0.211367	0.0198747	0.067962	0.049138	0.179383	-0.183699	-0.117712	0.803433	0.755477	0.226761	-0.0519708	0.137432	0.947199	0.995512	0.891153	0.913737	0.8445	0.808037	0.788122	0.00610456	0.99974	0.999787	0.991958	0.898631
PDK2	cluster2	-0.106456	-0.219725	-0.455759	-0.104592	0.0308004	-0.29665	-0.55494	-0.0619271	-0.185718	-0.177705	-0.560704	-0.796376	0.94115	0.647691	0.00162512	0.52879	0.945522	0.18977	0.000148042	0.690184	0.99974	0.999787	0.235296	0.0102194
PDK4	cluster2	-1.746	-1.24787	-0.880669	-0.868753	-0.785144	-0.73053	-0.243317	-0.195597	-1.30759	-0.463792	-0.545861	0.185816	8.01628e-05	0.0149421	0.0114318	0.0137718	0.250807	0.160099	0.531531	0.601355	0.99974	0.999787	0.766878	0.849948
PDLIM7	cluster2	-0.205678	-0.394857	-0.831194	-0.798545	0.241098	0.0729875	-0.633255	-0.5901	0.246379	-0.0898385	-0.898809	-1.06134	0.891025	0.22343	9.58426e-08	4.72741e-07	0.490655	0.837484	4.17199e-05	0.000130498	0.99974	0.999787	0.0347562	0.00138258
PDZD4	cluster2	-0.117438	-0.00176125	-0.337023	-0.511855	-0.159086	-0.34959	-0.319523	-0.679508	-0.00791678	-0.302288	-0.341564	-1.28121	0.954268	0.998941	0.168308	0.0273831	0.744786	0.278804	0.121273	0.000570224	0.99974	0.999787	0.778923	0.0119173
PEAK3	cluster2	-0.205099	-0.192383	-0.506567	-0.767733	0.182093	0.144138	-0.483331	-0.50386	0.446901	-0.13801	-0.725661	-0.278412	0.932163	0.936622	0.0510524	0.00269999	0.744786	0.753956	0.0467676	0.0290772	0.99974	0.999787	0.483462	0.663009
PELI2	cluster2	-0.171653	-0.1652	-0.469541	-0.590575	0.0693775	-0.0338667	-0.799474	-0.880631	0.368338	0.099493	-0.432499	-0.922732	0.912893	0.905756	0.00906787	0.000931022	0.893591	0.944182	3.45321e-06	3.33234e-07	0.99974	0.999787	0.594109	0.0179615
PERP	cluster2	0.011494	0.0572452	-0.186491	0.405533	7.35e-05	-0.215798	-0.207246	0.741267	0.666713	0.192464	-0.0491535	0.086006	0.995986	0.9948	0.630235	0.192337	0.999832	0.692894	0.5086	0.00226346	0.99974	0.999787	0.988884	0.916011
PET100	cluster2	-0.0682342	-0.13817	-0.447482	-0.524511	0.139841	0.0131242	-0.323971	-0.906529	0.130244	0.206483	-0.0332284	-1.05113	0.961771	0.919583	0.0058517	0.00115036	0.713281	0.977769	0.0504943	1.03327e-07	0.99974	0.999787	0.988497	0.0117354
PFKFB4	cluster2	-0.105432	-0.0898949	-0.647382	-0.772418	0.309881	0.353592	-0.803932	-0.740795	0.54894	0.0236963	-0.423456	-0.614642	0.960341	0.986672	0.00401812	0.000586621	0.548486	0.371141	0.000253649	0.00071647	0.99974	0.999787	0.711573	0.22786
PFN2	cluster2	-0.0802599	-0.42857	-0.999667	-0.415728	-0.161776	-0.400771	-0.9389	-0.395505	0.0346649	-0.153723	-0.76336	-1.004	0.96815	0.37626	1.96866e-06	0.0479518	0.739489	0.194765	3.39311e-06	0.0400954	0.99974	0.999787	0.331024	0.0402526
PGAM2	cluster2	0.209345	0.0235461	-0.677124	-0.633313	0.087169	-0.0117609	-1.0632	-0.904558	-0.28452	0.0609241	-0.610524	-1.29468	0.891025	0.9948	0.000413901	0.00100882	0.871034	0.983705	1.35029e-07	3.79655e-06	0.99974	0.999787	0.483556	0.00966719
PGAP4	cluster2	-0.244621	0.0990976	-0.409276	-0.409576	-0.0987945	-0.157982	-0.392197	-0.651306	0.324187	-0.0169939	-0.86687	-1.8895	0.943434	0.991423	0.293235	0.276939	0.912589	0.80181	0.228124	0.0343828	0.99974	0.999787	0.53973	0.108301
PGBD1	cluster2	0.113777	-0.0404116	-0.329938	-0.380989	-0.0101727	-0.124486	-0.538899	-0.627565	-0.0297509	0.0900055	-0.0479512	-0.691353	0.933823	0.992399	0.0233529	0.00746146	0.982441	0.636212	0.000133523	7.77256e-06	0.99974	0.999787	0.971619	0.0141554
PGGHG	cluster2	0.105362	-0.00315787	-0.321344	-0.343339	0.235842	0.0962598	-0.316178	-0.514299	-0.0763399	0.0520018	-0.100824	-0.971624	0.916528	0.996687	0.0029845	0.00171508	0.2914	0.650962	0.00282546	7.14047e-07	0.99974	0.999787	0.905055	8.44365e-06
PHF12	cluster2	-0.083986	-0.155125	-0.382265	-0.330934	0.16385	0.087886	-0.508304	-0.469827	0.0495923	-0.11444	-0.578704	-0.787081	0.947199	0.792953	0.00148142	0.00764161	0.557924	0.73308	1.45784e-05	6.28532e-05	0.99974	0.999787	0.0936362	0.00145099
PHYH	cluster2	-0.0614037	-0.289849	-0.475754	-0.428026	0.144645	-0.0472099	-0.664631	-0.47602	0.150071	0.197239	-0.626965	-1.24547	0.957608	0.297534	0.000221987	0.000932347	0.616196	0.868702	4.08183e-07	0.0001708	0.99974	0.999787	0.104145	2.62835e-05
PID1	cluster2	0.133498	0.00719133	-0.608863	-0.35711	-0.0561868	-0.263966	-1.20961	-1.02995	0.548259	0.0736006	-0.318812	-1.17407	0.939186	0.996572	0.00103528	0.0560243	0.91796	0.405761	5.36993e-09	2.30365e-07	0.99974	0.999787	0.732699	0.00528304
PIGX	cluster2	-0.0690189	-0.0306944	-0.33839	-0.489532	0.0384668	-0.020983	-0.657163	-0.791681	0.287314	0.00722623	-0.488539	-0.716707	0.957608	0.994091	0.0235829	0.000836336	0.927816	0.958098	3.26716e-06	3.23026e-08	0.99974	0.999787	0.386926	0.0315991
PIK3IP1	cluster2	-0.0369243	-0.0989056	-0.507501	-0.256613	-0.0380498	-0.223323	-0.563428	-0.237268	-0.299591	0.0469271	-0.273962	-0.715108	0.978855	0.9401	2.57349e-05	0.0498705	0.920436	0.263268	1.91994e-06	0.0523641	0.99974	0.999787	0.644607	0.00502463
PIK3R3	cluster2	0.239322	0.138956	0.435783	0.690065	0.0336154	-0.475877	0.0444028	0.346405	0.173137	-0.1901	0.281961	-0.210108	0.929062	0.976906	0.136741	0.0103603	0.967364	0.291152	0.895706	0.163299	0.99974	0.999787	0.851301	0.755065
PIK3R6	cluster2	0.0789628	0.0462395	-0.128027	-0.199624	-0.02446	-0.138183	-0.581583	-1.11247	0.0176791	-0.0921699	-0.1406	-1.2446	0.960341	0.993949	0.560132	0.315558	0.965685	0.689253	0.00108831	5.56094e-09	0.99974	0.999787	0.916052	0.0022459
PIWIL1	cluster2	0.0466589	-0.00587978	-0.588867	-0.419891	-0.383907	-0.541608	-1.09093	-0.710445	-0.09694	0.0591703	-0.307141	-0.740981	0.986593	0.996961	0.0236782	0.114424	0.445175	0.144984	1.22117e-05	0.00299029	0.99974	0.999787	0.835757	0.19231
PKP2	cluster2	-0.142075	-0.049375	-0.584634	-0.502021	-0.197739	-0.428571	-0.623499	-0.554431	-0.117823	0.0180394	-1.44379	-1.09978	0.947199	0.9948	0.0291214	0.0594484	0.743792	0.282886	0.0122566	0.0211204	0.99974	0.999787	0.086889	0.067293
PLCB2	cluster2	0.0187619	-0.022801	-0.57228	-0.801077	0.294125	0.184288	-0.981995	-1.35317	0.270355	0.0773391	-0.35822	-1.0557	0.988472	0.9948	9.18797e-05	5.22214e-08	0.356636	0.511187	9.03194e-12	9.25193e-19	0.99974	0.999787	0.605537	0.000430969
PLCD3	cluster2	-0.235614	-0.312509	-0.745159	0.0233164	0.150517	-0.122851	-0.90849	0.277045	0.51035	0.145363	-1.01654	-0.700347	0.923966	0.818349	0.00847065	0.947058	0.807338	0.802619	0.000455185	0.222937	0.99974	0.999787	0.408021	0.342955
PLD2	cluster2	0.13901	0.0321648	-0.237076	-0.252417	0.119894	0.0369525	-0.447534	-0.514146	-0.124457	-0.0439773	-0.253387	-0.818809	0.911096	0.994091	0.109078	0.0850438	0.733698	0.914895	0.00155459	0.000212867	0.99974	0.999787	0.723566	0.00591699
PLEKHG1	cluster2	-0.0547688	-0.0530952	-0.196705	-0.368261	-0.336918	-0.240851	-0.593602	-0.869576	-0.136958	-0.0190497	-0.272854	-0.678475	0.970836	0.987855	0.211339	0.0109649	0.241965	0.293557	1.59986e-05	8.4665e-10	0.99974	0.999787	0.705804	0.0273939
PLEKHG3	cluster2	-0.0867704	-0.192504	-0.447182	-0.557247	0.192832	0.0972333	-0.611901	-0.720718	0.157892	-0.0913321	-0.740451	-1.09067	0.947199	0.719777	0.000633407	2.15551e-05	0.525031	0.73308	2.11156e-06	2.85071e-08	0.99974	0.999787	0.032127	3.04442e-05
PLIN1	cluster2	0.0174933	-0.00597045	-0.546555	-0.478599	-0.0826561	-0.18768	-0.309544	-0.525588	-0.819465	-0.455078	-0.582762	-1.13465	0.991562	0.996687	0.00316904	0.0098964	0.871405	0.582464	0.104087	0.00360822	0.99974	0.999787	0.338867	0.00241409
PLK3	cluster2	0.0652954	-0.00359427	-0.364259	-0.305934	0.0726203	-0.013632	-0.371851	-0.274116	-0.0496253	-0.0350144	-0.275962	-0.600462	0.942542	0.996572	2.34536e-05	0.000435054	0.734123	0.954598	1.07986e-05	0.000965682	0.99974	0.999787	0.397365	0.00110998
PLPP3	cluster2	-0.210024	-0.0659581	-0.271953	-0.378326	-0.174425	-0.182459	-0.402725	-0.367733	-0.178201	-0.268872	-0.119682	-1.41298	0.916528	0.992043	0.286641	0.116928	0.801651	0.731523	0.147463	0.160661	0.99974	0.999787	0.958335	0.0154735
PLPPR2	cluster2	-0.310861	-0.378173	-0.995733	-0.822412	0.248039	0.0467923	-0.954516	-0.638819	0.430397	-0.0241752	-0.789452	-1.04157	0.875725	0.533648	3.61546e-06	0.000138043	0.604282	0.930104	6.09517e-06	0.00189723	0.99974	0.999787	0.299612	0.0290917
PLXNA1	cluster2	0.0362957	-0.00467035	-0.298605	-0.235975	-0.0715531	-0.176251	-0.468838	-0.191048	-0.0915958	-0.102021	-0.404443	-0.58223	0.975137	0.996177	0.00502636	0.0277124	0.785918	0.286131	4.02709e-06	0.0530968	0.99974	0.999787	0.262269	0.0113765
PLXNA2	cluster2	0.14962	0.179888	-0.00585573	-0.0512534	-0.045995	-0.109241	-0.551062	-0.613797	-0.226858	-0.0851275	-0.886138	-1.40358	0.947199	0.951584	0.989112	0.881154	0.953041	0.832071	0.0286578	0.0112023	0.99974	0.999787	0.243062	0.00589101
PLXNA3	cluster2	0.206257	0.101062	-0.254272	-0.226727	0.118828	0.0463372	-0.402424	-0.38538	-0.172755	-0.111937	-0.385062	-0.60838	0.857429	0.944221	0.0667048	0.107298	0.711249	0.877519	0.00181792	0.00237208	0.99974	0.999787	0.450208	0.0307494
PLXNB1	cluster2	0.209407	0.0046071	-0.561244	-0.54922	-0.0636186	-0.125158	-0.646265	-0.597997	0.471359	0.178604	0.12731	-0.604883	0.94115	0.998664	0.066629	0.0724607	0.933051	0.810836	0.0123795	0.0157971	0.99974	0.999787	0.965562	0.394518
PM20D2	cluster2	-0.232103	-0.0839809	-0.146292	-0.493339	-0.0938184	0.11907	-0.107951	-0.956885	0.200703	0.0188109	-0.145736	-0.73747	0.817751	0.973203	0.370406	0.000323563	0.806699	0.674046	0.505134	2.66437e-12	0.99974	0.999787	0.878707	0.00775755
PMEPA1	cluster2	-0.11128	-0.137528	-0.576734	-0.340835	-0.0617698	-0.0796313	-0.360875	-0.476375	-0.116539	0.0935629	-0.480008	-0.812661	0.912893	0.81085	5.75145e-07	0.00322192	0.852234	0.74557	0.0026941	5.60307e-05	0.99974	0.999787	0.247866	0.00282868
PNKP	cluster2	0.0191324	-0.0438843	-0.346254	-0.362523	0.231106	0.102838	-0.460834	-0.445009	0.0497903	-0.0130332	-0.288158	-0.633954	0.981332	0.973602	2.21812e-06	1.12997e-06	0.144073	0.438131	2.70969e-10	1.45105e-09	0.99974	0.999787	0.257606	3.2092e-05
PNP	cluster2	-0.0428015	-0.0680874	-0.450941	-0.188078	0.113953	0.118391	-0.613088	-0.479245	0.536771	0.203245	-0.434031	-0.960834	0.979556	0.98655	0.00508566	0.288234	0.781525	0.705483	0.000128661	0.00215572	0.99974	0.999787	0.528647	0.00784881
PNPLA7	cluster2	0.0398257	-0.102158	-0.39225	-0.505874	0.0802072	-0.132851	-0.721132	-0.768452	-0.0791729	-0.0894447	-0.36817	-0.692277	0.957608	0.795718	5.24497e-07	4.53361e-10	0.686814	0.326393	2.2603e-18	2.92e-19	0.99974	0.999787	0.122957	1.94298e-05
POC1A	cluster2	0.0785296	0.0392714	0.0333532	0.502578	0.125635	-0.0297933	-0.253835	0.614976	0.313537	0.13928	-0.128325	0.239207	0.956428	0.994091	0.884214	0.000440536	0.72675	0.938424	0.102945	2.61463e-06	0.99974	0.999787	0.922464	0.545446
POGLUT2	cluster2	0.0431249	0.192827	0.0524549	0.715806	-0.267233	-0.331251	-0.646455	0.662795	-0.407113	-0.153407	-0.582089	-0.25024	0.986593	0.927205	0.881378	0.00124262	0.613076	0.412692	0.0067997	0.00107527	0.99974	0.999787	0.533935	0.655281
POLM	cluster2	-0.155883	-0.118839	-0.660434	-0.620071	-0.302535	-0.162559	-0.902966	-0.814722	-0.207406	-0.0464992	-0.291316	-1.01812	0.911096	0.939477	2.718e-05	7.59156e-05	0.374855	0.603732	4.11692e-07	2.54283e-06	0.99974	0.999787	0.73487	0.0071719
POLR1E	cluster2	-0.127904	-0.141803	-0.391678	-0.127563	-0.170352	-0.345444	-0.569115	-0.173825	-0.282115	-0.0387158	-0.405297	-0.661779	0.893174	0.804809	0.000671312	0.331572	0.488613	0.0259389	5.97188e-07	0.128889	0.99974	0.999787	0.321013	0.00745143
POLR2D	cluster2	-0.208274	-0.217511	-0.475391	-0.471919	0.179474	0.0313464	-0.492398	-0.460099	-0.0418257	-0.0896382	-0.418238	-0.650583	0.817751	0.53307	8.32333e-05	0.000108325	0.488763	0.916713	3.44203e-05	9.4216e-05	0.99974	0.999787	0.341167	0.0130825
POMZP3	cluster2	-0.0654	-0.22438	-0.808765	-0.555107	-0.150582	-0.260018	-0.810553	-0.376289	-0.0971217	0.0924271	-0.522795	-0.36862	0.984988	0.938261	0.0136212	0.0759036	0.828778	0.594324	0.0027897	0.147078	0.99974	0.999787	0.792613	0.658038
POTEJ	cluster2	0.193314	0.197719	-0.11095	-0.600985	0.31962	0.371126	-0.272129	-1.04906	0.846128	0.0795268	-0.891213	-0.868143	0.947199	0.963515	0.800868	0.0795737	0.622896	0.456529	0.410711	0.000744603	0.99974	0.999787	0.573164	0.317519
POU2AF1	cluster2	-0.0904905	-0.0419941	-0.381732	-0.342549	-0.239673	-0.224698	-0.458556	-0.7043	-0.198334	0.0808577	-0.186706	-0.660868	0.947199	0.993153	0.0125836	0.0263362	0.459121	0.397219	0.00292116	4.787e-06	0.99974	0.999787	0.849633	0.058934
POU6F1	cluster2	0.0440456	-0.109717	-0.495985	-0.393832	-0.0597144	-0.256653	-0.505328	-0.41871	-0.258011	-0.237564	-0.362022	-0.644937	0.972407	0.917302	8.30009e-05	0.00168173	0.867183	0.196832	7.73641e-05	0.000736408	0.99974	0.999787	0.406451	0.0104629
PPFIBP2	cluster2	-0.155117	-0.195256	-0.561553	-0.508959	0.224614	0.0819153	-0.579061	-0.629417	0.157051	0.0380366	-0.605801	-0.728768	0.912893	0.81085	0.000309001	0.00141028	0.525031	0.810592	0.000154334	3.55962e-05	0.99974	0.999787	0.239114	0.0284729
PPIL6	cluster2	0.00197987	-0.0931461	-0.402624	-0.626333	0.0568364	-0.00670464	-0.582994	-0.411879	0.0158174	0.0467501	-0.290453	-0.770982	0.99904	0.967893	0.0103366	5.53265e-05	0.901272	0.987416	0.000287086	0.00824062	0.99974	0.999787	0.712434	0.0256107
PPM1F	cluster2	-0.191709	-0.220231	-0.61091	-0.671751	0.179037	0.181617	-0.654174	-0.623661	0.205004	-0.0739393	-0.504937	-0.888041	0.891025	0.756355	0.000117479	2.89862e-05	0.652345	0.560991	2.72528e-05	6.37692e-05	0.99974	0.999787	0.395035	0.00709488
PPM1L	cluster2	-0.0966779	-0.0273176	-0.129189	-0.40344	-0.00998068	0.0420098	-0.51787	-0.73993	0.0345175	-0.0779786	-0.281378	-0.708698	0.960341	0.9948	0.637218	0.0764908	0.989149	0.936328	0.013588	0.000333682	0.99974	0.999787	0.840679	0.190352
PPM1M	cluster2	-0.00445105	-0.150979	-0.491957	-0.461746	0.196033	-0.00827167	-0.660838	-0.519106	-0.0290532	-0.0372558	-0.478478	-0.807635	0.995223	0.617412	3.54349e-08	4.00198e-07	0.291746	0.976473	2.26726e-13	5.73815e-09	0.99974	0.999787	0.0568862	1.24652e-05
PPP1R12C	cluster2	-0.00258448	-0.0120246	-0.344179	-0.360669	0.235479	0.101086	-0.358397	-0.371832	0.0533301	0.00934703	-0.347162	-0.620136	0.997487	0.9948	7.30175e-05	4.09029e-05	0.205192	0.532557	2.22663e-05	1.06453e-05	0.99974	0.999787	0.224812	0.000589815
PPP1R13B	cluster2	0.074359	-0.00171822	-0.215024	-0.10802	-0.202873	-0.246755	-0.550545	-0.398072	-0.221589	-0.0420815	-0.348683	-0.644885	0.944247	0.998804	0.0582066	0.382783	0.344512	0.114041	1.10855e-07	8.60113e-05	0.99974	0.999787	0.365967	0.00418112
PPP1R3E	cluster2	-0.0355458	-0.321288	-0.624069	-0.238944	-0.0596649	-0.206961	-0.89874	-0.268337	-0.825571	-0.127722	-1.05708	-0.829788	0.987543	0.745372	0.0126598	0.377635	0.940899	0.683354	0.00183039	0.305654	0.99974	0.999787	0.151912	0.111805
PPP3R1	cluster2	-0.213141	-0.0864543	-0.303824	-0.568138	-0.00177411	0.0486623	-0.477042	-0.823012	0.223531	0.0432275	-0.394458	-0.533071	0.891025	0.980083	0.101236	0.00104559	0.997703	0.91101	0.00528977	8.33891e-07	0.99974	0.999787	0.621603	0.168289
PPT2	cluster2	0.03049	-0.0490891	-0.506858	-0.405358	0.214503	0.0216916	-0.593975	-0.545034	0.0976808	-0.203993	-0.490805	-0.790978	0.977561	0.976906	9.99635e-08	2.3256e-05	0.250807	0.928715	7.69859e-10	1.2045e-08	0.99974	0.999787	0.0751825	0.000107315
PRAG1	cluster2	-0.101822	-0.127579	-0.319921	-0.211194	-0.166066	-0.16849	-0.582266	-0.42901	-0.159638	-0.0772048	-0.388526	-0.42511	0.947199	0.953872	0.0843343	0.281487	0.702772	0.616955	0.00100032	0.0134541	0.99974	0.999787	0.638544	0.299275
PRDM11	cluster2	0.134789	-0.0269388	-0.252469	-0.310154	-0.390329	-0.279251	-0.510149	-0.768436	0.115288	0.41666	-0.314813	-0.607907	0.947199	0.9948	0.306059	0.188997	0.361231	0.443409	0.0160729	0.000257281	0.99974	0.999787	0.801828	0.239032
PRKAR1B	cluster2	-0.104076	-0.209972	-0.694193	-0.30095	0.0139211	-0.238072	-0.821326	-0.164848	-0.175549	-0.0749801	-0.585534	-0.827814	0.954123	0.858832	0.000580806	0.147629	0.982479	0.48695	3.84273e-05	0.40031	0.99974	0.999787	0.454497	0.0649551
PROM2	cluster2	0.179034	0.0106064	-0.396985	-0.317502	0.0225205	0.0555633	-0.527174	-0.644921	0.0598464	-0.00771308	-0.461913	-0.226087	0.930199	0.996177	0.089971	0.181389	0.974353	0.916024	0.0210507	0.00344529	0.99974	0.999787	0.669813	0.694902
PROSER3	cluster2	0.187838	0.154046	-0.321369	-0.198873	-0.102887	-0.0388627	-0.457779	-0.420894	-0.0300565	-0.253183	-0.482103	-0.706634	0.891025	0.885473	0.0511487	0.249186	0.791566	0.913795	0.00226009	0.00392822	0.99974	0.999787	0.327011	0.019467
PRR7	cluster2	0.0111312	-0.0551512	-0.426658	-0.0768094	0.0964117	-0.141555	-0.454382	0.0470795	0.0596003	-0.31176	-0.774128	-0.372523	0.991562	0.981836	0.000327576	0.588523	0.733698	0.49199	9.17794e-05	0.70712	0.99974	0.999787	0.0228145	0.185146
PRRT1	cluster2	0.0760798	-0.206329	-0.499461	-0.514186	0.0910618	-0.176307	-0.617757	0.0638406	-0.092988	0.0931828	0.100219	-0.704676	0.977138	0.925459	0.0535581	0.0457961	0.902027	0.742035	0.0227902	0.823422	0.99974	0.999787	0.973396	0.318255
PRSS36	cluster2	0.0586777	-0.0801509	-0.376679	-0.320811	0.067009	-0.042501	-0.464191	-0.459995	-0.106773	-0.231257	-0.415957	-0.852379	0.947199	0.940117	0.000267784	0.0019733	0.805828	0.84944	7.55409e-06	6.29883e-06	0.99974	0.999787	0.241275	0.00028334
PSRC1	cluster2	-0.321891	-0.282603	-0.80228	-0.0642005	0.106518	-0.202182	-1.14102	-0.10455	0.545542	0.131965	-1.2414	-0.753787	0.889893	0.835129	0.00187373	0.844555	0.868995	0.659294	7.76738e-06	0.687592	0.99974	0.999787	0.112053	0.187009
PTAFR	cluster2	-0.170365	-0.280118	-0.486558	-0.609871	0.0856759	-0.0960591	-0.810651	-0.845558	0.154516	-0.168871	-0.555708	-0.923093	0.909471	0.557111	0.00216565	0.000114687	0.852062	0.778559	1.06606e-07	3.68613e-08	0.99974	0.999787	0.304127	0.00381058
PTOV1	cluster2	-0.146815	-0.201458	-0.603981	-0.476641	0.245482	0.0998006	-0.61546	-0.602244	0.226489	0.00721538	-0.471732	-0.842086	0.891025	0.617412	3.52518e-07	9.20348e-05	0.329279	0.682883	1.40404e-07	2.96978e-07	0.99974	0.999787	0.22883	0.000616383
PTP4A3	cluster2	-0.0962553	-0.0909337	-0.681933	-0.363876	-0.0756773	-0.235993	-0.720287	-0.751746	-0.284283	-0.140341	-0.350177	-1.55944	0.952426	0.976565	0.00015433	0.0460337	0.88032	0.456678	8.60297e-05	2.98079e-05	0.99974	0.999787	0.722503	0.00104827
PTPRF	cluster2	-0.108975	-0.0885107	-0.365795	-0.540312	-0.298892	-0.56559	-0.975401	-0.828134	0.0246429	-0.0539464	-0.421682	-0.92195	0.973817	0.992825	0.298466	0.105621	0.65541	0.221792	0.00101365	0.00391335	0.99974	0.999787	0.847932	0.283428
PTPRM	cluster2	-0.115506	-0.137417	-0.255072	-0.398575	-0.0681873	-0.307506	-0.899684	0.110099	-0.243146	-0.106902	-0.367406	-0.69029	0.96815	0.981385	0.471149	0.217842	0.942531	0.596511	0.00828438	0.735974	0.99974	0.999787	0.823013	0.296462
PTTG1	cluster2	-0.0564698	-0.0695581	0.0301033	0.832311	-0.0101764	-0.17157	-0.0276262	0.780157	0.108577	0.166699	-0.212249	-0.167398	0.979556	0.990882	0.925847	1.12328e-05	0.989149	0.675338	0.919431	1.93984e-05	0.99974	0.999787	0.904116	0.7944
PTTG1IP	cluster2	-0.0339507	-0.104139	-0.3424	-0.320983	0.138383	-0.0178142	-0.626315	-0.657836	0.12872	-0.0424075	-0.256348	-0.773583	0.975901	0.863592	0.000239768	0.000786254	0.500301	0.945538	1.10088e-11	2.43413e-12	0.99974	0.999787	0.516016	5.30869e-05
PYGM	cluster2	0.156615	0.0895308	-0.436549	-0.430805	0.271389	0.141662	-0.58252	-0.531779	0.153469	-0.0330921	-0.545838	-0.913144	0.912893	0.974345	0.00563472	0.00663269	0.385886	0.634026	0.00012497	0.000389136	0.99974	0.999787	0.324853	0.00622857
PYROXD2	cluster2	0.23415	0.134775	-0.364648	-0.216365	0.0706557	-0.11724	-0.691709	-0.522006	0.222194	0.185892	-0.233106	-0.719417	0.817751	0.888238	0.00798692	0.138921	0.849127	0.653089	2.65535e-07	7.35444e-05	0.99974	0.999787	0.758483	0.018243
QARS1	cluster2	-0.0261322	-0.0829128	-0.337621	-0.154987	-0.0273633	-0.159308	-0.498523	-0.238781	-0.157141	-0.0557877	-0.265922	-0.617957	0.978855	0.906297	7.86685e-05	0.104197	0.918302	0.259102	2.80742e-09	0.00492962	0.99974	0.999787	0.422294	0.000436108
QPCT	cluster2	-0.410631	-0.407212	-0.641816	-0.546823	0.375986	0.254842	-0.372537	0.286181	0.870155	0.515138	-0.560647	-0.219516	0.879656	0.723274	0.0324734	0.0731683	0.53896	0.635307	0.214461	0.321269	0.99974	0.999787	0.722281	0.790823
RAB11FIP4	cluster2	-0.117878	-0.176636	-0.331702	-0.720096	0.062546	0.0965674	-0.513903	-0.808479	-0.0602324	-0.162178	-0.557182	-0.735211	0.917811	0.728777	0.00893271	8.4478e-09	0.863218	0.705483	2.05191e-05	6.90673e-11	0.99974	0.999787	0.134503	0.00465073
RAB30	cluster2	-0.247641	-0.0661038	-0.375611	-0.277952	-0.434579	-0.302099	-0.449558	-0.669573	-0.20437	0.131128	-0.0859116	-0.635939	0.794904	0.976906	0.00599653	0.0443755	0.144073	0.162205	0.00144663	2.4706e-06	0.99974	0.999787	0.950274	0.0678346
RAB39B	cluster2	-0.20168	-0.238957	-0.683234	-0.574854	0.314106	-0.228909	-0.961873	-0.598354	0.954672	0.150733	-0.535713	-0.993952	0.944247	0.925459	0.0263179	0.0570024	0.584291	0.652289	0.000821577	0.0255225	0.99974	0.999787	0.75628	0.232871
RAB3A	cluster2	-0.0973669	-0.296274	-0.617679	-0.27496	0.123646	-0.0792227	-0.484037	-0.118546	0.237383	-0.0290106	-0.6305	-0.490366	0.947199	0.480014	9.08182e-05	0.0921338	0.743792	0.80564	0.00212695	0.465899	0.99974	0.999787	0.244576	0.176933
RAB3C	cluster2	-0.103378	-0.0633862	-0.378452	-0.363671	-0.584211	-0.240421	-0.54075	-1.30127	-0.0344758	-0.679431	-0.122789	-0.473439	0.972174	0.994091	0.245214	0.251865	0.51281	0.770823	0.252394	0.0126445	0.99974	0.999787	0.966713	0.512653
RAB3D	cluster2	-0.191788	-0.268874	-0.776649	-0.625026	0.237306	0.106337	-0.765418	-0.550802	0.483947	0.0489944	-0.616013	-0.674808	0.915428	0.751087	5.99339e-05	0.00178491	0.613076	0.804055	7.49892e-05	0.00461849	0.99974	0.999787	0.401728	0.119927
RAB6A	cluster2	-0.207954	-0.233983	-0.448429	-0.574016	0.155731	0.152606	-0.47953	-0.670735	0.32624	0.190458	-0.167769	-0.345252	0.878415	0.616931	0.00146812	4.40571e-05	0.654615	0.580707	0.00057887	1.18714e-06	0.99974	0.999787	0.850589	0.28606
RABEP2	cluster2	0.0474317	-0.00328192	-0.326061	-0.215606	-0.00264308	-0.0831696	-0.353422	-0.325581	-0.204807	-0.188247	-0.297156	-0.644543	0.970836	0.996824	0.00991558	0.104562	0.99525	0.747339	0.0047472	0.0077625	0.99974	0.999787	0.598833	0.0157407
RALGDS	cluster2	0.0534329	-0.0269752	-0.263022	-0.0797024	-0.0859222	-0.224214	-0.373688	-0.303058	-0.0636714	-0.0467634	-0.338624	-0.763849	0.958752	0.994091	0.0192461	0.557767	0.761221	0.190214	0.000450148	0.00440752	0.99974	0.999787	0.416364	0.000732987
RALGPS2	cluster2	-0.109764	-0.0884137	-0.348518	-0.430512	-0.108286	-0.0500235	-0.49048	-0.867982	0.163083	0.223979	-0.0947388	-0.515637	0.943434	0.973308	0.0203857	0.0038018	0.776219	0.882393	0.000473217	6.0471e-10	0.99974	0.999787	0.943512	0.105612
RAPGEFL1	cluster2	-0.0127277	-0.185844	-0.236763	-0.736677	0.213507	0.336458	-0.484094	-0.653209	-0.146634	0.278255	-0.514819	-1.23016	0.994769	0.9534	0.434053	0.00611018	0.737255	0.441021	0.0938089	0.0176227	0.99974	0.999787	0.718182	0.126219
RAPSN	cluster2	0.256282	0.116294	-0.429762	-0.689411	0.372615	0.131162	-0.571877	-0.887356	0.301686	-0.123203	-0.289718	-0.966155	0.869823	0.961916	0.0206356	0.000163987	0.248303	0.678949	0.000841215	3.58883e-07	0.99974	0.999787	0.788375	0.0269904
RASAL1	cluster2	0.116428	0.0720836	-0.35567	-0.334796	0.12669	0.0381582	-0.676554	-0.348019	0.156003	-0.132483	-0.520262	-0.198564	0.939186	0.980083	0.0275877	0.0370427	0.730607	0.915661	1.3405e-05	0.0191086	0.99974	0.999787	0.350862	0.606925
RASL10A	cluster2	-0.0335703	-0.068611	-0.530274	-0.710129	0.265131	-0.0956307	-0.433752	-0.81592	0.481866	-0.0324085	-0.142736	-0.881433	0.986593	0.991128	0.0125994	0.000760129	0.567486	0.835829	0.0480539	0.000143041	0.99974	0.999787	0.947653	0.122933
[truncated: 2,732 more rows]
