# Supplementary material for: Acute-phase innate immune responses in SIVmac239-infected Mamu-B*08+ Indian rhesus macaques may contribute to the establishment of elite control
Source: Front Immunol. 2024 Oct 22;15:1478063. doi: 10.3389/fimmu.2024.1478063 (PMC11534762; doi:10.3389/fimmu.2024.1478063)
Supplement: Supplementary file 3 [file Table2.xlsx]

## Sheet: DDE_grp1_on_grp2
Gene	Cluster	LFC_D3	LFC_D7	LFC_D10	LFC_D14	padj_D3	padj_D7	padj_D10	padj_D14
ABCA4	cluster3	0.297539	-0.253905	-0.00782092	1.01687	0.854756	0.858758	0.995717	0.00833161
ACP1	cluster3	0.0572488	-0.0524747	-0.149015	1.06471	0.993836	0.984115	0.902607	0.00388314
ACP1	cluster3	0.323204	0.142701	0.0553586	1.05769	0.892012	0.959689	0.976805	0.0456869
ACSL6	cluster1	0.203149	-0.0685606	0.142239	3.23175	0.962957	0.98963	0.952759	7.34E-08
ACSM3	cluster1	0.137203	0.123636	0.150522	2.23575	0.974703	0.973916	0.938478	4.48E-06
ADAM28	cluster4	0.0642499	0.221976	-0.460981	-1.53041	0.9942	0.933578	0.724094	0.000607177
ADAMDEC1	cluster4	0.232806	-0.565583	-1.23737	-2.1822	0.974703	0.885845	0.614866	0.010253
ADAMTSL4	cluster4	0.111495	-0.149717	-0.443559	-0.755101	0.948634	0.914038	0.589453	0.0119203
ADAP2	cluster4	0.293437	0.0135164	-0.163635	-0.770741	0.851877	0.997544	0.869243	0.0268877
ADD2	cluster1	0.268695	-0.0794044	-0.0836538	2.65368	0.947171	0.987622	0.976724	0.000706508
ADGRG6	cluster1	0.318802	0.0807188	0.332834	2.81002	0.924265	0.982861	0.849173	5.17E-05
ADIPOR1	cluster3	-0.0516397	-0.225107	0.148003	1.26752	0.993836	0.880344	0.889423	8.61E-05
AGO2	cluster3	0.0299681	-0.11542	0.152793	0.642014	0.995196	0.945948	0.858335	0.0363665
AHSP	cluster1	0.0194683	-0.0443987	-0.126244	1.73024	0.998057	0.991648	0.95434	0.0018914
AIFM2	cluster4	0.165422	0.246197	-0.316477	-0.656113	0.902906	0.785802	0.64884	0.00671909
AK9	cluster3	0.119073	0.0613306	0.0387175	0.881468	0.960891	0.978744	0.97946	0.0290915
AKT3	cluster2	0.287073	0.24754	0.295885	0.609075	0.780617	0.745291	0.643092	0.00848005
ALAS2	cluster1	0.179656	-0.0996867	0.0335906	2.55515	0.96636	0.979822	0.989637	4.62E-06
ALDH1L1	cluster1	0.172689	-0.0768064	0.0147039	1.58777	0.961346	0.982861	0.995001	0.00800336
ALOX15	cluster2	0.0798202	0.143949	0.592766	1.12805	0.989841	0.959689	0.643092	0.0169397
ALPL	cluster4	-0.40467	-0.662573	-1.27256	-2.7245	0.936518	0.844739	0.628682	0.000558245
AMFR	cluster3	-0.0577012	-0.276794	0.228832	1.02149	0.989919	0.820327	0.805038	0.00100479
ANK1	cluster3	0.246422	-0.108807	-0.0661408	1.05155	0.910866	0.969434	0.967129	0.0148829
ANKRD6	cluster3	0.143845	-0.0978005	0.0955104	1.44792	0.957604	0.97318	0.950808	0.000243587
AP4S1	cluster3	0.0573787	0.0870727	0.151027	1.08464	0.991853	0.97107	0.881541	0.00136109
APBA1	cluster2	0.964503	0.869383	1.07857	1.35308	0.778668	0.697556	0.247461	0.00424834
ARHGAP42	cluster3	0.072444	0.0698257	0.387101	1.26829	0.988113	0.977554	0.724094	0.00284418
ARL4A	cluster3	0.161314	0.000350696	0.0649423	1.08069	0.949255	0.999951	0.969712	0.0138818
ART4	cluster1	0.167137	0.00874667	0.131591	1.71843	0.964161	0.999452	0.949436	0.00325013
ASB11	cluster1	0.51616	0.407101	0.289968	1.82433	0.834149	0.840275	0.86545	0.00120073
ASCC2	cluster3	0.0536795	-0.131162	-0.0075846	1.23047	0.9942	0.960134	0.996244	0.00166067
AUH	cluster3	0.132505	-0.0346184	0.0661492	0.849914	0.916613	0.982435	0.938515	0.000142734
AVPR2	cluster3	0.5006	-0.0227912	0.26617	1.30924	0.843932	0.997544	0.875823	0.0289727
BABAM1	cluster3	0.042224	-0.090556	-0.116287	1.05122	0.994479	0.972766	0.930669	0.00284418
BACE2	cluster1	0.186609	-0.172412	0.229965	2.02486	0.95436	0.958663	0.882082	2.08E-05
BCL11A	cluster3	0.132505	0.0402017	0.0499195	0.65787	0.927122	0.979822	0.959425	0.0152059
BCL2L1	cluster3	0.201701	-0.228894	0.0392912	1.40564	0.9451	0.933115	0.984058	0.00296482
BHLHE41	cluster2	-0.102347	0.186772	0.455091	1.14548	0.972123	0.922381	0.682314	0.0049322
BLVRB	cluster3	0.0561737	-0.0986188	-0.180702	1.16715	0.9942	0.974498	0.901989	0.0134163
BMP2K	cluster3	0.230586	0.0204611	0.213011	0.826814	0.845475	0.991282	0.766709	0.000984295
BNIP3L	cluster1	0.138173	-0.115368	0.0962508	1.70061	0.968444	0.97318	0.959425	0.000146973
BPGM	cluster1	0.23175	-0.193154	0.0705363	1.82846	0.939541	0.950788	0.972134	7.68E-05
BSDC1	cluster3	0.00875513	-0.288049	0.00280069	0.737314	0.998057	0.804215	0.998444	0.0322376
BSG	cluster3	0.0279026	-0.167544	-0.119289	1.00254	0.997895	0.947616	0.940148	0.0272253
C16orf86	cluster4	-0.345493	-0.185937	-0.513763	-0.605195	0.779676	0.864446	0.382614	0.0365508
C17orf99	cluster3	0.125496	-0.166865	-0.103939	1.44482	0.970542	0.951794	0.952759	0.00296482
C1R	cluster4	-1.43756	-1.08779	-0.92785	-1.59972	0.778668	0.697556	0.643092	0.0385122
C2orf42	cluster3	0.192212	0.047721	0.101503	0.861539	0.89747	0.978744	0.915163	0.00200122
C5	cluster1	0.0790856	-0.16223	0.0658046	1.96053	0.9942	0.963439	0.977724	0.000582816
C8orf88	cluster1	0.236532	0.130286	0.0437561	1.93163	0.933862	0.967025	0.982345	0.000122452
CA1	cluster1	0.182981	-0.0779993	0.00569667	2.38805	0.96636	0.985718	0.998444	2.03E-05
CA2	cluster1	0.38654	-0.0676922	0.0314295	1.99464	0.894961	0.986942	0.989453	0.000365352
CA3	cluster1	0.259838	0.335388	0.252907	1.71843	0.940938	0.898956	0.887416	0.0101524
CA4	cluster4	0.0390248	0.326903	-0.185394	-2.30556	0.998057	0.952077	0.957254	0.00682276
CA8	cluster2	0.00372394	0.161511	0.71545	0.916383	0.999091	0.857425	0.0266769	2.48E-05
CALCOCO1	cluster3	-0.0588945	-0.285632	-0.0687168	0.882412	0.993836	0.857976	0.96385	0.0377915
CASS4	cluster3	-0.205308	-0.202567	0.237668	0.783105	0.905571	0.884327	0.798568	0.0199102
CCNDBP1	cluster3	-0.135485	-0.301657	0.052106	0.631965	0.935144	0.736941	0.959425	0.0264755
CCNI	cluster3	-0.000933667	-0.217851	0.0835726	1.28062	0.999514	0.841374	0.93646	8.58E-07
CCR3	cluster2	0.0863458	0.174765	0.325171	0.754235	0.976043	0.916816	0.725948	0.0497298
CCR6	cluster2	0.171695	0.34287	0.408219	0.718406	0.845475	0.697556	0.35797	0.000207203
CD177	cluster4	-0.838185	-0.977422	-0.740046	-1.74835	0.779676	0.697556	0.682664	0.00804164
CD1C	cluster3	0.0189988	0.0955865	0.242484	0.679395	0.997895	0.961277	0.767489	0.0357382
CD300LD	cluster1	0.0796792	-0.167165	0.847079	1.97081	0.989841	0.951794	0.500351	0.000220901
CD36	cluster4	-0.0975918	0.0394746	-0.783036	-1.64845	0.988449	0.991648	0.559137	0.000325168
CD44	cluster3	0.080214	0.00217083	0.169034	0.651334	0.945993	0.999452	0.760477	0.000630618
CD52	cluster3	-0.054889	-0.117284	-0.13903	1.27094	0.9942	0.963439	0.915163	0.000442098
CD55	cluster3	0.0393401	-0.188044	0.0400906	1.18172	0.9942	0.888616	0.975271	2.60E-05
CDH2	cluster1	0.179763	0.41662	0.445469	1.59345	0.967188	0.878853	0.833149	0.0270813
CDH20	cluster2	0.519942	0.48457	1.67491	1.29615	0.778668	0.701869	0.00188528	0.00131261
CDKL1	cluster3	0.0202187	-0.201596	-0.0895522	1.27594	0.997895	0.909453	0.950324	0.00110518
CDR2L	cluster4	-0.439476	-0.438367	-0.471794	-1.49455	0.893438	0.857976	0.770287	0.0122397
CEP170B	cluster4	-0.216782	-1.01768	-0.643135	-1.29893	0.953315	0.697556	0.700624	0.039342
CFB	cluster4	0.0389702	-0.6014	-0.313258	-1.51745	0.997895	0.809227	0.876543	0.0371629
CISH	cluster4	-0.0271797	-0.0503572	-0.319753	-0.738158	0.9942	0.972766	0.564244	0.000150638
CLEC10A	cluster2	0.0427965	-0.119628	0.498504	0.884493	0.9942	0.956561	0.643092	0.0402776
CLEC6A	cluster4	-0.0338804	-0.130301	-0.202047	-1.04501	0.997895	0.960801	0.868655	0.00892306
CLIC2	cluster1	0.234167	0.0886719	0.120311	1.74614	0.937187	0.977554	0.947827	0.000325168
CLPX	cluster3	0.0875968	-0.0608671	0.161736	0.707095	0.948634	0.969434	0.804145	0.00118562
COL17A1	cluster2	-0.0109212	0.260106	0.543206	0.987306	0.998057	0.852597	0.606699	0.0133994
COL4A6	cluster1	0.60045	0.254917	-0.0143101	2.30285	0.866462	0.958229	0.996253	0.0223856
CPLANE1	cluster3	0.260166	0.0231562	0.131758	0.648032	0.785726	0.98963	0.841175	0.00271108
CR1	cluster2	0.194276	0.152172	0.490232	0.950274	0.851877	0.869759	0.299262	4.96E-06
CR1L	cluster1	0.328799	0.0961212	0.0861042	1.86541	0.892368	0.974529	0.961936	0.000139385
CR2	cluster3	0.0457014	0.0664018	0.334169	0.924597	0.986136	0.963899	0.614866	2.68E-05
CRACD	cluster2	0.405418	0.28759	0.304207	0.92007	0.825264	0.859748	0.792448	0.0456869
CREG1	cluster3	0.0680632	-0.119963	0.0244795	1.11285	0.991853	0.963439	0.988769	0.00400716
CTSD	cluster4	-0.512883	-0.359394	-0.341996	-0.689791	0.778668	0.701869	0.663571	0.0251117
CTSE	cluster1	0.452246	-0.00108477	-0.00712167	1.6721	0.906891	0.99959	0.998333	0.039805
CXCL16	cluster2	-0.0117532	0.236524	0.568661	0.722325	0.998057	0.808365	0.343616	0.0108927
CYP27A1	cluster2	0.315454	0.0969302	0.228303	0.691751	0.80165	0.959154	0.780229	0.0384532
CYSLTR2	cluster2	0.353366	0.337231	0.357653	0.815264	0.791153	0.753127	0.683236	0.0177652
DCAF12	cluster3	0.121939	-0.220896	-0.000612333	1.16616	0.965111	0.909453	0.999975	0.00326867
DCLRE1A	cluster3	0.212938	0.0880944	0.123154	1.2741	0.916547	0.97318	0.927376	0.000438413
DCSTAMP	cluster4	-2.00157	-1.02045	-1.33248	-2.10266	0.778668	0.697556	0.482422	0.0160328
DCUN1D1	cluster3	0.0566972	-0.0812599	0.0465524	1.35541	0.993836	0.974498	0.976724	7.90E-05
DECR1	cluster3	0.01883	-0.0938693	-0.042411	0.823165	0.997895	0.971658	0.977734	0.0373024
DEFA3	cluster1	0.0182875	0.00421122	0.279084	1.73566	0.998057	0.999452	0.899655	0.0272253
DMTN	cluster1	0.278879	-0.0666704	0.00833489	2.06976	0.939541	0.989519	0.998155	0.000438413
DNAI2	cluster1	0.126242	-0.0637976	-0.0304031	1.97022	0.98167	0.988963	0.989811	0.000293481
DNAJC6	cluster3	0.217255	-0.0319352	0.163041	1.32265	0.92084	0.990787	0.892136	0.00119477
DPEP3	cluster3	-0.217488	-0.233756	0.148925	0.685942	0.851877	0.797381	0.866565	0.0187776
DSC2	cluster1	0.183019	-0.112519	0.335114	1.95675	0.96818	0.978449	0.868655	0.0126136
DSC3	cluster1	0.811807	0.384508	1.08633	2.87631	0.781352	0.891632	0.540925	0.000599281
DYSF	cluster4	-0.7393	-1.06156	-0.521852	-1.79528	0.785726	0.697556	0.770287	0.00656659
EBF1	cluster2	0.387686	0.36903	0.686312	1.08004	0.813841	0.775291	0.480403	0.00657878
EDN1	cluster1	0.0080449	0.0894242	0.904296	1.8701	0.999458	0.98499	0.637888	0.0391681
EGLN3	cluster3	-0.0496021	0.199913	0.126619	0.623729	0.981277	0.792665	0.846532	0.00417792
EIF1B	cluster3	-0.0374226	-0.122188	-0.0443375	0.768493	0.991853	0.908695	0.959425	0.00028846
ELOB	cluster3	-0.181628	-0.196033	-0.0979877	0.716369	0.920685	0.889657	0.93471	0.0422469
ENSMMUG00000001131	cluster3	0.00407165	-0.148919	-0.0279123	0.71378	0.999293	0.90545	0.980567	0.00950089
ENSMMUG00000002081	cluster3	-0.0803235	-0.323931	0.0789579	1.2101	0.984072	0.810644	0.954867	0.000767757
ENSMMUG00000003399	cluster1	0.0996786	-0.0417448	0.124604	1.91641	0.982836	0.990787	0.941676	1.88E-06
ENSMMUG00000007535	cluster4	-0.554355	-0.320383	-0.741106	-1.19819	0.785726	0.860057	0.504147	0.00594952
ENSMMUG00000012112	cluster3	0.138629	-0.219893	0.0511555	1.25109	0.955127	0.903409	0.975006	0.000602887
ENSMMUG00000020090	cluster1	0.23358	0.0340676	0.215553	2.303	0.93351	0.991734	0.877492	4.57E-07
ENSMMUG00000031200	cluster4	-0.716108	-0.542818	-0.388507	-1.75691	0.820058	0.836469	0.870726	0.033128
ENSMMUG00000038005	cluster2	0.526842	0.0924494	0.379369	0.831188	0.778668	0.971658	0.706113	0.0422469
ENSMMUG00000041525	cluster1	-0.336069	-0.2494	0.313991	1.6541	0.916547	0.939879	0.866565	0.0497298
ENSMMUG00000041744	cluster4	-0.48316	-0.556046	-0.735782	-2.41384	0.833528	0.745291	0.619978	4.83E-08
ENSMMUG00000042075	cluster1	0.356267	-0.108548	-0.395993	2.21208	0.935998	0.980947	0.853317	0.00884706
ENSMMUG00000044354	cluster4	-0.314979	-0.281672	-0.530373	-0.709925	0.788069	0.77679	0.383882	0.0123359
ENSMMUG00000047008	cluster4	-0.31254	-0.307913	-0.590096	-1.02919	0.854989	0.827537	0.558627	0.00465644
ENSMMUG00000049151	cluster3	-0.0882995	-0.154836	-0.0553695	0.652543	0.949255	0.872146	0.949436	0.0037946
ENSMMUG00000049867	cluster3	-0.176196	-0.273417	0.0690565	1.09275	0.939362	0.850006	0.961616	0.00505508
ENSMMUG00000049881	cluster1	0.176864	0.232791	0.357626	2.74612	0.983348	0.967025	0.889662	0.00273939
ENSMMUG00000049969	cluster1	0.0461581	0.0297267	-0.226564	2.21515	0.997895	0.997544	0.936158	0.0176171
ENSMMUG00000052382	cluster4	-0.380095	-0.614842	-0.243601	-0.79141	0.823595	0.697556	0.824984	0.0451935
ENSMMUG00000052496	cluster1	-0.0314669	0.121506	-0.0496777	2.27655	0.998057	0.979822	0.988769	0.0468302
ENSMMUG00000052621	cluster4	0.229666	0.0641528	0.041125	-1.93124	0.977903	0.991802	0.991485	0.0162611
ENSMMUG00000053274	cluster3	0.0329385	-0.224282	0.0665749	1.44161	0.997895	0.951794	0.978928	0.0391413
ENSMMUG00000054140	cluster1	-0.0573382	0.299815	0.264249	2.6468	0.997711	0.933115	0.902725	0.0272068
ENSMMUG00000054218	cluster4	-0.851733	-0.747521	-0.657006	-1.59999	0.781352	0.745291	0.749792	0.0325317
ENSMMUG00000054742	cluster1	0.333219	0.34357	0.231564	2.5508	0.9451	0.944648	0.941427	0.00505508
ENSMMUG00000054823	cluster3	-0.0778734	-0.20715	-0.218318	0.963964	0.988261	0.919593	0.866016	0.0292146
ENSMMUG00000054865	cluster1	-0.0691194	0.0688637	0.0626307	2.05651	0.9942	0.985718	0.982345	0.0169537
ENSMMUG00000055139	cluster1	-0.124429	-0.18957	0.546993	2.07386	0.98298	0.959154	0.755129	0.00175988
ENSMMUG00000055791	cluster1	0.301035	-0.0952686	0.352664	1.98737	0.893378	0.974498	0.770287	2.25E-05
ENSMMUG00000056082	cluster4	-0.306228	-0.296608	-0.380804	-1.17848	0.877202	0.857425	0.725923	0.00165075
ENSMMUG00000056162	cluster2	0.297578	0.209639	0.224173	0.933854	0.851877	0.890118	0.833146	0.0120098
ENSMMUG00000056868	cluster1	0.454581	0.753963	1.04827	2.16802	0.898259	0.74121	0.628682	0.0416943
ENSMMUG00000056982	cluster1	0.218801	0.00144869	0.327822	2.58306	0.939865	0.999452	0.819253	1.37E-06
ENSMMUG00000057167	cluster4	-0.573509	0.12424	-0.645734	-1.33697	0.785726	0.972766	0.637501	0.00460332
ENSMMUG00000058324	cluster4	0.147612	0.0590356	0.0100511	-1.23902	0.977756	0.990449	0.996616	0.0459663
ENSMMUG00000058481	cluster1	0.195575	0.112335	0.229899	2.89	0.940481	0.970197	0.865871	7.07E-07
ENSMMUG00000058566	cluster2	0.553845	0.762659	0.844549	1.6223	0.785726	0.697556	0.488669	0.00179547
ENSMMUG00000058921	cluster2	0.190979	0.352217	0.88015	1.30983	0.932159	0.78742	0.299262	0.0015382
ENSMMUG00000059280	cluster4	-0.0111129	-0.327431	-0.321636	-0.985025	0.998057	0.831032	0.78457	0.0151847
ENSMMUG00000059535	cluster2	0.230421	0.383414	0.328216	1.13668	0.900315	0.747877	0.736025	0.000546571
ENSMMUG00000059674	cluster2	0.518649	0.311113	1.06641	0.360251	0.778668	0.797079	0.0266769	0.474164
ENSMMUG00000060002	cluster1	0.232933	0.0166133	0.101155	1.89054	0.941413	0.997544	0.959783	0.00310681
ENSMMUG00000060013	cluster3	-0.187539	0.143449	0.158336	0.892803	0.922957	0.942885	0.88048	0.0164678
ENSMMUG00000060283	cluster4	-1.29721	-1.51374	-1.02292	-2.06644	0.778668	0.697556	0.688817	0.0391413
ENSMMUG00000060950	cluster4	-0.345443	-0.223302	-0.652741	-1.67149	0.927122	0.954962	0.707328	0.00326507
ENSMMUG00000061042	cluster1	0.00993212	0.394435	0.190624	1.81956	0.999059	0.857976	0.922799	0.00468655
ENSMMUG00000061122	cluster3	-0.0932574	-0.192895	-0.0357276	1.21104	0.969795	0.897945	0.97946	0.000260955
ENSMMUG00000061698	cluster3	-0.0277448	0.0316311	-0.0185507	1.21381	0.997895	0.990977	0.991424	0.0038323
ENSMMUG00000061919	cluster4	-0.250554	-0.290753	0.243822	-1.4566	0.939362	0.909677	0.892401	0.011538
ENSMMUG00000062463	cluster4	-0.400409	-0.501214	-0.886347	-0.948724	0.778668	0.697556	0.036183	0.000833957
ENSMMUG00000062471	cluster3	0.123229	0.0845237	0.105254	1.03881	0.940929	0.961917	0.90566	0.00025944
ENSMMUG00000062613	cluster1	0.0493972	0.0195492	0.22531	2.41314	0.994479	0.997509	0.870726	1.16E-06
ENSMMUG00000062884	cluster3	0.122139	-0.0883881	-0.0294354	0.668469	0.941867	0.959689	0.980215	0.0375232
ENSMMUG00000063614	cluster1	0.359696	-0.113818	0.156276	1.69588	0.898259	0.974498	0.936576	0.00284418
ENSMMUG00000063869	cluster3	0.0114125	0.213328	0.130585	1.41619	0.998057	0.909677	0.930475	0.000804837
ENSMMUG00000064071	cluster3	-0.470311	-0.649209	0.26697	1.18505	0.811706	0.697556	0.86431	0.0481682
ENSMMUG00000064122	cluster2	0.414468	0.368471	0.885302	0.346555	0.778668	0.697556	0.0239952	0.36888
ENSMMUG00000064162	cluster3	-0.215921	-0.06173	0.230304	1.27474	0.939541	0.98524	0.876543	0.0199102
ENSMMUG00000064185	cluster4	-0.537589	-0.535322	-0.923851	-1.94874	0.910866	0.892895	0.706113	0.0474127
ENSMMUG00000064624	cluster1	-0.107382	-0.293059	-0.051554	1.79157	0.98167	0.882734	0.978812	0.00075169
ENSMMUG00000064630	cluster3	-0.110444	-0.386343	-0.126719	1.32843	0.978904	0.814414	0.942241	0.012592
ENSMMUG00000065240	cluster4	-0.547096	-0.426506	-1.05061	-1.78033	0.873502	0.899372	0.614866	0.0193012
EPB41	cluster3	-0.0484026	-0.150298	0.125004	0.585408	0.986059	0.880344	0.862046	0.0154359
EPB42	cluster1	0.324087	-0.0896319	0.108963	2.58724	0.935144	0.984683	0.965954	3.81E-05
EPN2	cluster3	0.124365	-0.187201	0.273548	0.866262	0.943158	0.881083	0.74241	0.00502161
EPS8	cluster4	0.228891	-0.203736	-0.430693	-0.738661	0.898259	0.891632	0.643092	0.0429789
ERMAP	cluster3	0.308248	-0.0282209	0.0236083	1.50346	0.898048	0.992671	0.990457	0.00093316
F5	cluster2	0.32392	0.238383	0.602919	0.80627	0.815294	0.84114	0.382614	0.0123751
FABP4	cluster4	-1.61467	-0.51909	-0.670177	-2.0853	0.778668	0.897945	0.789359	0.0247036
FAM204A	cluster3	-0.0199468	-0.0291539	0.0228651	1.03448	0.997895	0.990787	0.985758	0.000358341
FAM210B	cluster1	0.0501455	-0.0884398	0.122107	2.06791	0.994479	0.977358	0.941838	3.12E-07
FAM89A	cluster4	-0.135769	-0.230816	-0.564125	-0.876808	0.93935	0.83066	0.35797	0.00102805
FAR2	cluster3	-0.00578981	0.0598872	0.38636	1.08843	0.999063	0.978449	0.695326	0.00197462
FAXDC2	cluster3	0.0841023	-0.049398	-0.0334013	1.5388	0.989841	0.98963	0.986299	0.000460329
FBXO44	cluster4	-0.0589647	-0.0939214	-0.437689	-0.582466	0.981603	0.951965	0.450833	0.0267682
FBXO7	cluster3	0.0234098	-0.184901	0.0340587	1.36324	0.997895	0.925998	0.982345	0.000103087
FBXO9	cluster3	0.13788	-0.0901184	0.162762	0.746584	0.916799	0.951794	0.815446	0.00136109
FBXW2	cluster3	0.179187	-0.0794847	0.157293	0.735368	0.902906	0.965364	0.848523	0.0077648
FCGR1A	cluster4	0.00326735	-0.270434	-0.403463	-1.47165	0.999458	0.909453	0.765598	0.00200033
FECH	cluster1	0.240856	-0.238628	0.0748061	2.20368	0.939541	0.936005	0.971943	4.21E-06
FEM1B	cluster3	0.189323	0.00468109	0.00894469	0.988551	0.925743	0.999452	0.995541	0.00468208
FGB	cluster1	0.267554	0.111672	0.121389	3.09954	0.919929	0.973097	0.947043	8.04E-08
FGD6	cluster3	0.152135	-0.0862519	0.0415488	1.30965	0.939457	0.96958	0.97568	2.68E-05
FKBP8	cluster3	-0.0535818	-0.18518	-0.235238	1.22589	0.994479	0.950788	0.874158	0.0147506
FN3K	cluster1	0.395073	-0.00812406	-0.00765332	2.12249	0.910765	0.999452	0.998155	0.00162086
FNDC10	cluster4	-0.50539	-0.916302	-0.903596	-1.62904	0.851877	0.697556	0.611469	0.00496205
FOXO3	cluster3	0.058608	-0.35259	0.0584859	1.16222	0.993836	0.795944	0.969712	0.0012983
FOXO4	cluster3	-0.0486595	-0.223807	0.0840998	0.792108	0.991853	0.836548	0.936774	0.00618492
FRMD4A	cluster1	0.222346	-0.055943	0.143869	1.87864	0.940968	0.989519	0.938478	0.000255607
FTL	cluster3	-0.15569	-0.171127	-0.239771	0.795386	0.939865	0.922638	0.811513	0.0358123
FXN	cluster3	0.184823	-0.00968063	0.130952	1.3591	0.927122	0.997787	0.910326	9.59E-05
G0S2	cluster4	-0.600184	-0.956983	-0.891679	-1.01249	0.778668	0.697556	0.356271	0.0272253
GABARAPL2	cluster3	0.0374556	-0.209417	-0.080021	0.945416	0.994479	0.891632	0.950808	0.00568924
GADD45A	cluster3	-0.0553661	-0.0248534	0.0105426	1.57335	0.993836	0.991941	0.994997	2.61E-06
GAPT	cluster3	-0.0340376	0.0481772	0.293057	0.793699	0.994479	0.980012	0.73268	0.0181193
GAREM2	cluster1	-0.052166	-0.0550707	-0.015926	1.85104	0.9942	0.98524	0.99341	1.48E-05
GATA1	cluster3	0.117753	-0.0389126	-0.0115	1.05862	0.963045	0.98963	0.994356	0.00743678
GDE1	cluster3	0.165932	-0.0149224	0.108269	0.615382	0.912571	0.994438	0.904433	0.0455653
GFPT2	cluster4	0.176513	-0.125058	-1.28398	-1.89927	0.984832	0.980947	0.466296	0.0127608
GGT5	cluster4	-0.436977	-0.654303	-1.42392	-2.37199	0.927122	0.825204	0.382614	0.00092228
GLRX5	cluster3	0.201786	-0.173512	-0.00524218	1.42184	0.941985	0.951794	0.998162	0.00167326
GMDS	cluster1	-0.0514347	-0.111062	-0.085612	1.69407	0.9942	0.969434	0.956786	1.16E-05
GMPR	cluster3	0.167031	-0.145801	-0.174872	1.1253	0.951984	0.959689	0.903745	0.0193115
GOLGA6L10	cluster1	0.793879	0.130955	0.251741	1.52857	0.778668	0.969434	0.868703	0.00506339
GPATCH11	cluster2	0.109802	0.160704	0.581808	0.0854936	0.902906	0.78742	0.0132448	0.776354
GPR160	cluster3	-0.0709118	-0.247481	-0.0716296	1.25972	0.986385	0.863241	0.957818	0.000152368
GPX1	cluster1	-0.0203549	-0.1951	-0.247957	1.79183	0.998057	0.957601	0.889043	0.00108293
GPX4	cluster3	0.0698882	-0.129669	-0.0873147	1.35144	0.99333	0.965194	0.959425	0.00137542
GRAMD1C	cluster1	0.154776	-0.0675679	0.179294	1.60548	0.957835	0.980947	0.89973	0.000515562
GRAMD2B	cluster2	0.154741	0.350646	0.454655	0.601527	0.902906	0.697556	0.387511	0.0155413
GSTO2	cluster3	0.0918545	-0.0102414	-0.0626734	1.43772	0.986725	0.999387	0.974105	0.0037946
GYPA	cluster1	0.18255	-0.0440242	0.0818258	1.83954	0.962957	0.991648	0.972073	0.00046589
H2AC25	cluster4	-0.108618	-0.24714	-0.288618	-1.11421	0.9827	0.914038	0.840459	0.0165895
H2AC4	cluster4	-0.704935	-0.814888	-0.725528	-1.57568	0.778668	0.697556	0.614866	0.000214796
H2BC12	cluster4	-0.395788	-0.428749	-0.358014	-0.61721	0.778668	0.697556	0.62207	0.0247036
H2BC5	cluster4	-0.315404	-0.440635	-0.517276	-0.885362	0.785726	0.697556	0.397031	0.00110384
H2BC6	cluster4	-0.557361	-0.579775	-0.666636	-1.55743	0.778668	0.697556	0.536255	2.25E-05
H3C10	cluster4	-0.236835	-0.713695	-0.306257	-0.880637	0.922957	0.697556	0.800791	0.0451935
HADHB	cluster3	0.154444	0.0710545	0.212015	1.21329	0.944773	0.977554	0.851218	0.000381379
HBM	cluster3	0.00978704	-0.106321	-0.33146	1.48548	0.999059	0.977077	0.833255	0.00858888
HDAC11	cluster1	0.329042	-0.0667081	-0.119802	1.96317	0.924907	0.989519	0.958648	0.00093316
HDHD3	cluster4	-0.151662	0.0226719	-0.463666	-0.808274	0.927701	0.991282	0.525939	0.00325013
HEMGN	cluster3	0.076823	-0.195858	-0.11615	1.16127	0.993836	0.949399	0.951827	0.0307543
HIPK1	cluster3	0.140794	-0.0932373	0.074691	0.716398	0.929505	0.956561	0.941838	0.00952125
HIPK2	cluster3	0.176405	-0.041738	0.225874	0.605127	0.879221	0.977838	0.725923	0.0134245
HRH1	cluster2	0.525769	0.317577	0.235436	0.92902	0.779676	0.83699	0.843364	0.0483942
HSD3B7	cluster4	0.0262608	0.0839124	-0.710439	-1.6561	0.997895	0.977554	0.544466	5.91E-05
HYAL3	cluster1	0.201425	-0.0836868	-0.00690655	1.8666	0.953836	0.982435	0.998155	0.000521562
ICAM4	cluster1	0.16348	0.105029	-0.033564	2.33731	0.957835	0.974447	0.986213	5.96E-06
IER5L	cluster4	-0.195111	0.026567	-0.160294	-0.963651	0.927122	0.991734	0.890149	0.00672776
IFRD2	cluster3	0.0683759	-0.107626	-0.0291907	1.14211	0.991406	0.969333	0.985758	0.00342303
IFT57	cluster3	-0.0931762	-0.109125	0.142731	0.661242	0.952052	0.939027	0.851242	0.010088
IGF2BP2	cluster3	0.106185	-0.0587005	0.0607685	1.25406	0.964689	0.978816	0.963902	0.000207203
IK	cluster3	0.053474	-0.0375293	0.114452	0.601513	0.967895	0.97712	0.838685	0.000795292
IL18RAP	cluster4	-0.312146	-0.415661	-0.571876	-1.2327	0.910765	0.825142	0.688359	0.0148829
IL1RL1	cluster2	-0.0107866	0.238261	0.775101	1.12727	0.998302	0.90577	0.545084	0.0430893
IL5RA	cluster2	0.282143	0.466795	0.709781	1.41018	0.910765	0.775291	0.589453	0.00659028
IMPA2	cluster3	-0.0200281	-0.101267	0.133344	0.976084	0.997895	0.963439	0.904433	0.00486805
ITLN1	cluster1	0.146861	-0.0948193	0.0754148	1.89667	0.96705	0.977554	0.971405	0.000630618
ITSN1	cluster3	0.115794	-0.0869909	0.00536538	0.762274	0.956668	0.970051	0.996983	0.0314249
JOSD2	cluster3	0.00783536	-0.131481	-0.13088	0.942307	0.999059	0.962107	0.932903	0.0456869
JUN	cluster4	-0.361768	-0.155282	-0.0754525	-0.78758	0.779676	0.90545	0.944299	0.00403502
KAT2B	cluster3	0.25154	-0.0238595	0.143097	0.99671	0.862931	0.991734	0.882082	0.00118562
KCNMA1	cluster4	-0.185947	-0.33025	-1.62107	-2.62889	0.989895	0.959689	0.470057	0.00505508
KEL	cluster3	0.340203	-0.0320583	-0.038196	1.22909	0.906429	0.992671	0.985758	0.0405791
KIF25	cluster1	0.311827	0.27003	0.359485	1.77123	0.9451	0.954962	0.879894	0.0474169
KIT	cluster3	-0.33452	-0.00620534	0.611602	1.26314	0.845162	0.999452	0.614866	0.00494586
KLF1	cluster1	0.179841	-0.186177	-0.159199	2.64387	0.971979	0.967604	0.949883	5.08E-05
KLHDC8B	cluster4	-0.282877	-0.125812	-0.0879813	-0.591651	0.778668	0.880344	0.882082	0.0017765
LAMA3	cluster3	0.180645	-0.0453397	0.16772	1.17146	0.922272	0.982871	0.868703	0.000348392
LAMP3	cluster4	-0.010377	-1.24359	-1.61745	-2.41875	0.999458	0.697556	0.368652	0.00267742
LCN2	cluster4	-0.958176	-0.783048	-0.65422	-2.7692	0.785726	0.779909	0.798568	0.000290608
LDB3	cluster3	0.065009	0.0891024	0.12553	1.27962	0.9942	0.978068	0.949883	0.0240683
LIPN	cluster2	-0.128144	-0.0836915	0.55795	0.91683	0.927122	0.954962	0.299262	0.000260478
LOX	cluster1	0.140342	0.364142	0.614116	1.89741	0.984072	0.903023	0.746005	0.0221906
LYSMD2	cluster4	-0.0796038	-0.160447	-1.10427	-0.467102	0.984399	0.936732	0.0198151	0.32482
LZTFL1	cluster3	0.0996976	0.275323	0.157678	1.42593	0.957835	0.78742	0.866565	2.19E-06
MACO1	cluster3	0.195063	-0.00650619	0.112818	1.33134	0.943158	0.999452	0.94848	0.00301907
MARCHF8	cluster3	0.0572396	-0.128679	0.112793	0.871777	0.986462	0.936732	0.903745	0.00160051
MARK3	cluster3	0.0465474	-0.0859502	0.0557948	0.660728	0.988119	0.954962	0.951574	0.00635624
MBNL3	cluster3	0.135628	-0.0922565	0.0100801	1.41554	0.955039	0.973045	0.995001	5.43E-05
MBOAT2	cluster3	0.381413	0.196784	0.154977	1.1703	0.827708	0.920931	0.901989	0.00505898
MCEMP1	cluster4	-0.575862	-0.314541	-0.583375	-0.940957	0.779676	0.858059	0.643206	0.0454671
MICAL2	cluster2	0.245561	0.0933793	0.394934	0.644431	0.813841	0.946514	0.504147	0.00626107
MINDY4	cluster1	0.473424	0.0633916	0.275208	1.98204	0.835625	0.985718	0.86064	0.000133778
MKRN1	cluster3	0.0760249	-0.195477	0.0618593	0.915621	0.976885	0.881083	0.957359	0.00179547
MKS1	cluster4	-0.881365	-1.01568	-1.38961	-2.32294	0.781352	0.697556	0.365664	0.000237128
MMP15	cluster4	0.206739	0.179452	-0.507868	-2.03846	0.974057	0.974498	0.805038	0.00816402
MMP2	cluster4	-2.88305	-0.734513	-0.921695	-2.71155	0.778668	0.909453	0.770287	0.0346025
MPP2	cluster1	0.285252	0.113678	0.000921983	2.44076	0.948764	0.979822	0.999975	0.00200122
MSC	cluster3	-0.0627077	-0.118836	-0.0821245	0.864366	0.983213	0.944648	0.941573	0.00269172
MSR1	cluster4	-0.233266	-0.21086	-0.493239	-1.16958	0.9451	0.950788	0.725923	0.0447323
MT1X	cluster4	-0.277331	-0.412628	-1.22744	-1.30869	0.941985	0.880344	0.343616	0.0488607
MXI1	cluster3	0.0741204	-0.144269	0.148149	1.45862	0.988284	0.952334	0.906519	5.43E-05
MYH10	cluster3	0.157845	-0.190018	0.315289	1.05576	0.957835	0.945586	0.81534	0.0447323
NAP1L5	cluster3	0.273749	-0.00269997	0.241682	1.42862	0.927122	0.999452	0.876124	0.0079743
NATD1	cluster3	0.00944642	-0.13363	0.1282	0.66749	0.998057	0.926157	0.881342	0.0362164
NBL1	cluster3	0.324132	-0.0697057	0.22812	1.52157	0.916753	0.985718	0.899879	0.012479
NBN	cluster1	0.0280993	-0.00657019	-1.92e-05	1.78867	0.997895	0.999452	0.999975	1.37E-06
NCAM1	cluster3	0.0610197	0.00704233	0.272445	0.82859	0.989841	0.999387	0.773471	0.0260381
NCKAP5	cluster2	0.87645	0.580365	0.906382	1.20469	0.778668	0.697556	0.299262	0.00283641
NCOA4	cluster3	0.085131	-0.201974	0.0346092	0.97998	0.980715	0.90545	0.982345	0.00671909
NDUFAF2	cluster3	0.00844579	0.0581536	0.0925964	1.52055	0.998302	0.978578	0.942241	9.79E-06
NEDD4L	cluster3	0.262482	0.008626	0.297335	1.36886	0.854989	0.998152	0.734435	6.08E-06
NFIA	cluster1	0.19332	-0.208354	0.151499	1.58074	0.941985	0.933115	0.927376	0.000607177
NFIX	cluster1	0.160377	-0.0875443	0.0921083	2.09727	0.964689	0.979817	0.963977	1.99E-05
NHLRC2	cluster3	0.147604	0.0819548	0.060377	0.64169	0.894433	0.948012	0.938147	0.00199123
NIBAN3	cluster3	0.251549	-0.0198174	0.252993	0.686019	0.838427	0.991734	0.751776	0.039342
NOL3	cluster4	-0.255113	-0.466215	-0.863423	-1.25314	0.93351	0.797653	0.470057	0.0134446
NOSTRIN	cluster1	0.0648018	0.0234124	0.153522	2.48806	0.994479	0.997544	0.943943	1.81E-06
NPRL3	cluster3	0.0698675	-0.145082	-0.120991	1.07012	0.988261	0.947195	0.927763	0.00326867
NQO1	cluster4	-0.109262	-0.0912167	-0.312967	-0.823056	0.964689	0.971658	0.750878	0.0262494
NR5A1	cluster1	0.728182	0.332572	0.855489	2.48882	0.839641	0.943093	0.704008	0.012058
NSG2	cluster1	0.248887	0.175656	0.267407	1.68026	0.9451	0.965166	0.885101	0.00938539
NUDT4B	cluster3	0.117942	0.0265401	0.0784353	0.814165	0.94579	0.990787	0.943726	0.00519335
OAF	cluster4	-0.00284385	0.20565	-0.0223382	-0.656458	0.999458	0.863078	0.98551	0.0336345
OAZ1	cluster3	-0.0773558	-0.161371	-0.110586	1.09208	0.986385	0.945581	0.938478	0.00427759
OR2W3	cluster1	0.519621	-0.362115	0.369227	2.93254	0.913646	0.939569	0.890149	0.0375232
OSBPL10	cluster2	0.0907994	0.125726	0.612726	1.0259	0.96636	0.946514	0.466296	0.00338851
OSGIN1	cluster4	-0.208163	-0.393513	-0.642153	-0.353213	0.831414	0.697556	0.032922	0.190774
P4HTM	cluster3	-0.000745772	0.0158526	0.073126	0.718655	0.999514	0.991941	0.933995	0.00250989
PAQR9	cluster3	0.22497	-0.205812	-0.099377	1.27895	0.939541	0.944757	0.957818	0.0129635
PBX1	cluster1	0.104324	0.00166634	0.174065	2.20052	0.97733	0.999452	0.894153	1.85E-06
PC	cluster3	0.186463	-0.0587737	0.198051	0.816827	0.927122	0.978744	0.85789	0.0411289
PCMTD1	cluster3	-0.0331184	-0.0667879	0.0513775	0.715687	0.993836	0.963741	0.951827	0.000826919
PDCD10	cluster3	0.0451482	-0.0587964	0.0480708	0.797545	0.989919	0.974498	0.961088	0.00126684
PDCD1LG2	cluster4	-0.139089	-0.230708	-0.311773	-0.981715	0.96636	0.921947	0.805038	0.0458509
PGA4	cluster1	-0.0385441	-0.0840362	-0.181015	2.26972	0.997895	0.978744	0.912649	1.21E-05
PGA4	cluster1	-0.0639972	-0.144898	-0.111038	2.12596	0.997895	0.977554	0.971943	0.0397764
PHOSPHO1	cluster1	-0.132765	-0.324195	0.171912	1.83953	0.972303	0.878853	0.916446	4.36E-05
PIK3R6	cluster2	0.0990307	0.175133	0.46732	0.92837	0.960298	0.899502	0.596967	0.00342303
PIM3	cluster4	-0.242214	-0.186439	-0.534805	-0.802219	0.792368	0.817515	0.175169	7.90E-05
PINK1	cluster3	-0.131807	-0.244447	-0.0346415	0.711323	0.944934	0.839742	0.978812	0.0401366
PIP4K2A	cluster3	0.0531421	-0.111481	0.178786	0.752034	0.977649	0.915574	0.765598	0.000205073
PIP5K1B	cluster3	0.086955	0.0127439	0.209063	0.934505	0.954097	0.994438	0.760477	0.000103087
PKHD1L1	cluster3	0.170857	-0.00256651	-0.12308	1.3601	0.944167	0.999452	0.934715	0.000724219
PKIB	cluster4	0.28257	0.494791	0.0116952	-0.986897	0.877452	0.699625	0.994086	0.00494586
PKIG	cluster1	0.0243396	-0.0105827	0.0565047	1.9703	0.997895	0.997544	0.968181	4.83E-08
PKLR	cluster1	0.523757	-0.119071	-0.318087	1.76522	0.851877	0.976598	0.860398	0.0037946
PLA2G15	cluster4	-0.0248011	-0.110774	-0.369938	-0.693746	0.996085	0.937052	0.599455	0.00503484
PLAC8	cluster4	-0.462915	-0.767974	-1.02277	-1.44238	0.785726	0.697556	0.193543	0.000237128
PLCL2	cluster3	0.0977049	-0.145637	0.0847719	0.709088	0.953077	0.907333	0.930781	0.0079743
PLD4	cluster2	0.257103	0.301977	0.161949	0.679544	0.851877	0.778067	0.865024	0.0432945
PLVAP	cluster3	0.413448	0.0861127	-0.102454	1.26012	0.851877	0.977554	0.954867	0.013921
PNPLA2	cluster3	-0.175829	-0.268126	0.0370431	0.891287	0.932542	0.835261	0.979096	0.00987766
POC1B	cluster1	0.160931	-0.0421325	0.0454753	1.65186	0.949255	0.990319	0.97946	1.59E-05
PPM1A	cluster3	0.0728844	-0.0834754	0.0372348	1.51065	0.986385	0.974498	0.980616	5.31E-06
PRDX2	cluster1	0.376788	-0.0136991	0.149386	1.96442	0.89493	0.998502	0.941593	0.000133399
PRPF18	cluster3	0.0546686	0.0297781	0.0347036	1.02849	0.993836	0.990977	0.982345	0.00506339
PSMD9	cluster3	0.0987183	-0.0888981	-0.0326807	1.19323	0.978293	0.974498	0.984395	0.0031553
PTGDR2	cluster2	0.183709	0.235364	0.66412	1.03061	0.934983	0.880344	0.436175	0.00797931
PTGR1	cluster1	0.00787703	-0.0164239	-0.0939511	1.91136	0.999458	0.997544	0.964686	0.00018025
PTGR1	cluster1	0.198174	0.399159	0.0718162	2.04938	0.962957	0.881287	0.977734	0.0049322
PTPN13	cluster2	0.326986	0.399877	0.529412	1.06605	0.795937	0.697556	0.493935	0.000883011
PTS	cluster3	0.0767842	-0.0625384	-0.0283465	1.01136	0.968843	0.973911	0.980616	0.000301573
PYURF	cluster3	-0.015918	-0.205864	-0.0456633	0.724053	0.997895	0.808596	0.959783	0.00155138
R3HDM4	cluster3	0.014239	-0.240404	-0.0390651	1.30109	0.998057	0.899502	0.982345	0.000935706
RAB3IL1	cluster1	0.421216	0.0282661	0.0530817	1.83224	0.883639	0.995064	0.982345	0.00259922
RAB5A	cluster3	0.0200842	-0.00296365	0.165027	1.05087	0.997895	0.999452	0.839958	3.98E-05
RANBP10	cluster1	0.162597	-0.153591	0.0307019	1.59775	0.960891	0.96247	0.988769	0.000718192
RAP1A	cluster3	-0.0372917	-0.120799	0.0251228	1.29175	0.995196	0.956561	0.986119	5.43E-05
RAP2A	cluster3	0.0450603	-0.247934	0.0332055	1.01208	0.994366	0.881083	0.982345	0.00884706
RHBDD1	cluster3	0.153155	0.0554856	0.0629432	0.642652	0.893378	0.971658	0.937105	0.0031553
RHD	cluster1	0.165272	0.0888645	0.157049	2.07147	0.95964	0.977554	0.931856	0.000225126
RHOBTB2	cluster4	0.00595817	-0.152854	-0.302548	-0.748817	0.998759	0.909453	0.698014	0.00618492
RIN1	cluster4	-0.0568388	-0.0784606	-0.33255	-0.65317	0.986385	0.96806	0.679465	0.0288966
RIOK3	cluster3	0.123083	-0.172468	0.1373	1.30083	0.957888	0.933115	0.909532	0.000124928
RMND5A	cluster3	0.192161	-0.216147	0.214596	1.19842	0.927934	0.897565	0.842832	0.000567907
RNF10	cluster3	0.12211	-0.168296	0.127605	1.17401	0.957835	0.933115	0.915163	0.00046589
RNF152	cluster1	0.362119	-0.0425013	0.165108	1.95482	0.886017	0.990787	0.927376	0.000220901
RNF182	cluster1	0.603791	0.008742	0.570291	2.24856	0.851877	0.999452	0.773471	0.00273939
RPGR	cluster3	0.330266	0.0790298	0.197513	0.881131	0.781352	0.96247	0.794563	0.000890237
RTN1	cluster2	-0.00261599	0.0635015	0.523795	1.0312	0.999458	0.974498	0.504147	0.000817926
RWDD3	cluster3	0.115048	-0.138719	0.0174958	1.5102	0.964689	0.951794	0.991424	3.12E-05
S100A16	cluster1	0.2276	-0.170983	-0.215292	2.34236	0.955088	0.96724	0.927558	0.00120927
S100A2	cluster4	-0.185155	-0.141197	-0.442806	-0.805667	0.927122	0.945407	0.64212	0.0213777
S100A8	cluster4	-0.924766	-0.949801	-0.944998	-1.54294	0.778668	0.697556	0.589453	0.0267682
S100A9	cluster4	-0.933897	-0.97598	-1.11306	-1.52833	0.778668	0.697556	0.454279	0.0259302
SAV1	cluster3	0.181174	-0.020103	0.168178	0.722641	0.913646	0.992671	0.858211	0.0323725
SELENBP1	cluster1	0.329605	0.0150428	-0.0651884	2.3833	0.935068	0.999233	0.981507	0.000451627
SELENOK	cluster3	-0.0854976	-0.0873746	-0.134265	0.767541	0.963045	0.959779	0.871773	0.00468208
SERPING1	cluster4	-0.185092	-0.605341	-0.35562	-1.56301	0.974351	0.803134	0.850517	0.0182812
SESN3	cluster1	0.245288	-0.0776836	0.136319	1.80007	0.907942	0.977554	0.923581	1.16E-06
SGIP1	cluster4	0.230914	0.358481	-1.46913	-1.66796	0.976151	0.944757	0.399455	0.0478299
SIGLEC10	cluster3	-0.0957	0.00757097	0.20412	0.769675	0.961849	0.998502	0.818848	0.0190452
SLC14A1	cluster3	0.254136	-0.0541064	0.303294	1.48743	0.860104	0.978578	0.72869	3.67E-06
SLC16A1	cluster2	0.438473	0.143411	0.374307	1.10507	0.825055	0.958229	0.757336	0.0177652
SLC16A10	cluster3	0.375209	-0.0699524	0.0467673	0.78878	0.785726	0.974447	0.969955	0.0168129
SLC22A4	cluster4	-0.128266	-0.249804	-0.259928	-0.849948	0.953315	0.859858	0.792448	0.0193509
SLC25A38	cluster3	0.0720129	-0.06843	-0.0305991	0.915688	0.98167	0.974529	0.982345	0.00317457
SLC25A39	cluster3	0.0285756	-0.168968	-0.124149	1.58167	0.997895	0.962107	0.951422	0.00229003
SLC43A1	cluster3	0.203198	-0.0412203	0.121824	1.3487	0.927122	0.989519	0.929897	0.000237128
SLC44A3	cluster4	-0.448123	-0.595685	-0.792627	-1.43144	0.896997	0.801651	0.662196	0.0375232
SLC4A1	cluster1	0.364149	-0.0614117	0.253253	2.70205	0.932856	0.990787	0.914295	2.68E-05
SLC7A5	cluster3	0.194834	0.0295612	0.0175503	0.705072	0.900315	0.989834	0.989109	0.0260381
SLFN14	cluster1	0.328108	-0.022752	0.292675	2.36596	0.903597	0.997509	0.848523	1.88E-06
SMIM5	cluster3	-0.483388	-0.430297	-0.305932	1.67356	0.863515	0.859212	0.871299	0.0221906
SNCA	cluster1	0.14489	-0.184425	0.0670419	2.04379	0.96636	0.952009	0.973905	6.08E-06
SNORD36A	cluster2	0.167847	0.330197	0.163368	0.644941	0.893601	0.697556	0.820491	0.00939066
SOCS1	cluster4	-0.660851	-0.737255	-1.31554	-1.08344	0.779676	0.697556	0.0681506	0.0424309
SOCS3	cluster4	-0.277135	-0.247384	-0.747487	-1.1298	0.910866	0.909453	0.544466	0.0268877
SOX6	cluster1	0.386394	0.0565875	0.229514	2.42225	0.851877	0.98524	0.868582	1.91E-06
SPATS2L	cluster4	0.0771676	-0.229945	-1.37732	-1.19609	0.993836	0.935005	0.0964016	0.0254009
SPECC1	cluster3	0.199298	-0.00976225	0.074978	0.896884	0.914274	0.997544	0.953064	0.0122885
SPON1	cluster2	0.294612	0.315243	1.34699	0.61172	0.883639	0.831704	0.0239952	0.277922
SPTA1	cluster1	0.544177	-0.0516602	0.180083	2.33402	0.851877	0.990977	0.938356	0.000220901
SPTB	cluster3	0.421328	-0.13261	-0.00470868	1.28754	0.840372	0.965194	0.998333	0.00734186
SQLE	cluster3	0.0990894	0.0428037	0.25309	1.28406	0.972303	0.988674	0.813411	0.000214796
SRD5A1	cluster4	-0.13034	-0.131835	-1.16113	-0.755802	0.95704	0.954327	0.0121722	0.0549407
SREBF1	cluster4	-0.101354	-0.227993	-0.18474	-0.582108	0.935144	0.736941	0.736354	0.00342303
ST8SIA1	cluster2	0.254673	0.273305	0.320878	0.740153	0.865918	0.823619	0.725923	0.033922
STK17A	cluster3	0.0855482	0.0601014	0.027075	0.657454	0.951893	0.970618	0.977734	0.00338851
STMP1	cluster3	-0.096558	-0.0996027	-0.0206438	1.47727	0.980915	0.973097	0.990687	9.59E-05
STRADB	cluster1	0.110676	-0.0898484	0.109214	2.90991	0.986129	0.979817	0.957178	2.77E-09
STXBP6	cluster2	0.204428	0.237742	0.165967	0.751648	0.891013	0.817622	0.853317	0.0108088
SULF2	cluster3	-0.325899	-0.30208	0.440618	0.857865	0.845475	0.822605	0.662196	0.0216359
TAL1	cluster3	0.273752	-0.076813	0.0268837	1.22156	0.898259	0.977554	0.988749	0.00417792
TARS3	cluster3	0.183492	0.0995595	0.255829	0.942274	0.907243	0.957594	0.756128	0.00170474
TAX1BP1	cluster3	0.0655179	-0.105297	0.14561	0.609996	0.96376	0.921947	0.808843	0.00325013
TBC1D26	cluster2	0.0851924	0.134033	0.639861	1.13513	0.980739	0.95211	0.540925	0.00643059
TCF7L1	cluster4	-0.363916	-0.29817	-0.449111	-1.20638	0.862162	0.87469	0.707328	0.00644577
TECTA	cluster1	0.173565	-0.0194832	0.0640908	1.77081	0.950303	0.997544	0.972134	3.12E-05
TENT5C	cluster1	0.224175	-0.252078	-0.0337108	1.66933	0.938849	0.911581	0.986119	0.000147778
TESC	cluster3	0.0350735	-0.133081	-0.127647	1.3999	0.997895	0.967025	0.942241	0.00182352
TEX2	cluster3	0.0359722	-0.128558	0.19731	0.836125	0.994366	0.944042	0.825674	0.00527495
TFDP2	cluster1	0.0591158	-0.0813804	-0.0402948	1.91056	0.994479	0.981169	0.985325	5.58E-05
TFEC	cluster4	-0.0806766	-0.334177	-0.840939	-0.981156	0.98824	0.82525	0.313771	0.0195015
THAP10	cluster2	0.144017	0.339619	0.195053	0.612488	0.924907	0.701869	0.794624	0.035046
THBS4	cluster1	-0.152722	-0.182995	-0.202232	1.64738	0.976151	0.96247	0.925831	0.024201
TLR9	cluster3	-0.109247	-0.121376	0.129923	0.823552	0.953077	0.945586	0.889423	0.012479
TMC4	cluster2	0.13501	0.255493	0.806137	1.43598	0.977035	0.933578	0.620126	0.0331651
TMEM273	cluster2	0.150922	0.264417	0.400305	0.59841	0.90505	0.734156	0.564244	0.0325761
TMEM60	cluster4	-0.166471	-0.238734	-0.586742	-0.77812	0.896997	0.778907	0.143905	0.000515562
TMEM63C	cluster1	0.495642	0.268383	-0.0346506	1.65366	0.851877	0.933258	0.989453	0.0143228
TMOD1	cluster1	0.254737	-0.055062	0.185865	2.44577	0.929505	0.989519	0.907573	1.15E-07
TNFRSF11A	cluster4	0.140001	0.0565204	-0.171767	-1.00018	0.956668	0.982861	0.886413	0.0119203
TNS1	cluster3	0.238619	-0.0358149	0.0828729	1.10693	0.910765	0.990787	0.954867	0.00582228
TOR1A	cluster3	0.0579993	-0.0911458	0.0232218	1.47786	0.993836	0.97318	0.989099	2.68E-05
TOX2	cluster3	0.198029	-0.0400098	0.364945	1.05215	0.922957	0.989519	0.725541	0.00650649
TPT1	cluster3	-0.0796543	-0.0350155	-0.0816253	0.951262	0.986385	0.990787	0.957254	0.0253968
TRAK2	cluster3	0.0363413	-0.0905627	0.0571716	1.44288	0.996648	0.97318	0.969955	2.68E-05
TRIB3	cluster4	-0.0268247	-0.0265431	-0.236395	-0.601552	0.996648	0.990787	0.753375	0.0411289
TRIM10	cluster1	0.435112	0.151899	0.074006	1.75219	0.854756	0.963644	0.97207	0.00200033
TRIM58	cluster1	0.32031	-0.116582	0.0629463	2.18321	0.927122	0.977554	0.980215	8.61E-05
TRIM59	cluster3	0.134438	-0.0497251	-0.0755008	0.791558	0.945993	0.982435	0.952114	0.037783
TRPM2	cluster4	-0.326226	-0.559642	-0.300036	-0.908064	0.854989	0.697556	0.792448	0.039722
TSKS	cluster4	0.145939	-0.238593	-0.245322	-1.06448	0.961849	0.91332	0.858335	0.0216359
TSPAN7	cluster3	0.330297	0.0475193	0.0901189	0.946398	0.827708	0.982861	0.943536	0.00672744
TSPO2	cluster1	0.196662	-0.00316488	-0.157701	2.15006	0.951984	0.999452	0.935092	0.00025944
TUBB2B	cluster3	0.144202	-0.162494	-0.201759	1.17019	0.957835	0.949476	0.876124	0.00767173
TXNDC16	cluster3	-0.0418846	-0.0584722	0.209416	0.634858	0.990057	0.972766	0.756128	0.0133945
U3	cluster1	-0.0414862	-0.0983433	0.202587	2.66299	0.997895	0.982861	0.938356	0.00527495
UBALD1	cluster3	0.012362	-0.0726818	-0.0533211	1.01612	0.998057	0.974498	0.96608	0.00162086
UBB	cluster3	-0.00906761	-0.044303	-0.0702132	1.17714	0.998577	0.988963	0.962702	0.00155138
UBE2H	cluster3	0.0526609	-0.106772	0.126449	0.687385	0.986658	0.946514	0.875823	0.0118932
UBE2O	cluster3	0.38845	-0.159152	-0.00527919	1.23285	0.851877	0.954409	0.998155	0.00611562
UBFD1	cluster3	0.0759446	0.026988	-0.0779227	0.600205	0.956668	0.985718	0.914295	0.00576435
UBXN6	cluster3	-0.0869719	-0.152733	-0.0522835	0.850946	0.97013	0.92688	0.96608	0.00743678
UROS	cluster3	0.132067	-0.02474	0.00936962	0.915729	0.949255	0.991734	0.995001	0.0108152
USP15	cluster3	-0.0896241	-0.187024	0.0507357	0.66469	0.959581	0.866539	0.961088	0.0148829
VASH1	cluster2	-0.0195887	0.101313	0.294295	0.671221	0.997715	0.939027	0.675627	0.0068732
VIPR1	cluster2	0.179716	0.167117	0.260641	0.603442	0.833239	0.807418	0.643092	0.00212657
VIPR2	cluster2	0.253227	0.342592	0.391055	0.776666	0.851877	0.736941	0.657756	0.0193012
VMP1	cluster4	-0.139437	-0.143337	-0.320171	-0.751107	0.873596	0.835261	0.496309	2.08E-05
WIPI1	cluster3	-0.142486	-0.405521	0.0458227	1.16281	0.9451	0.725067	0.974308	0.000440337
XCL2	cluster4	-0.456094	-0.23225	-1.11489	-1.44558	0.879221	0.951874	0.438396	0.0181853
XK	cluster1	0.415163	-0.0055786	-0.0081091	1.63853	0.854989	0.999452	0.996758	0.000982854
Y_RNA	cluster2	0.377607	0.454696	0.561694	1.14421	0.854756	0.778907	0.682314	0.0482849
YPEL4	cluster3	0.166482	0.0525994	0.167914	1.07103	0.937187	0.980977	0.876124	0.00281391
ZBTB44	cluster3	0.132693	-0.0487335	0.188047	1.14771	0.942881	0.980897	0.84089	0.000103087
ZER1	cluster3	0.112658	-0.260429	0.0809001	1.23568	0.971708	0.884327	0.959425	0.00199123
ZMAT2	cluster3	0.0319828	-0.090055	0.107444	0.736219	0.994479	0.959689	0.90336	0.00754869
ZMYND15	cluster2	0.224906	0.362205	1.21759	0.671043	0.907105	0.779909	0.032922	0.159038
ZNF33A	cluster3	0.18103	-0.0520216	-0.1179	0.680493	0.912444	0.978744	0.903745	0.039342
ZNF423	cluster1	0.390788	-0.187503	0.460895	2.53999	0.908178	0.962821	0.804294	0.000515562
ZNF684	cluster4	0.0912692	0.000908133	-0.870967	-0.447455	0.96636	0.999452	0.036183	0.247858
ZNF726	cluster1	0.131147	-0.117381	0.224404	1.83465	0.957835	0.961917	0.848523	9.79E-06
ZNF831	cluster2	0.298441	0.269574	0.317151	0.612043	0.785726	0.75017	0.662196	0.0236895
ZSCAN12	cluster1	0.358112	-0.0965307	0.236846	1.74725	0.871656	0.975169	0.868655	0.000207203
ZSCAN16	cluster3	0.10151	-0.0249123	-0.0428949	1.09456	0.974351	0.992671	0.978812	0.00930304
ZSCAN31	cluster1	0.279194	-0.0276555	0.293151	1.77396	0.905571	0.992671	0.824984	0.000103485
