# Supplementary material for: Acute-phase innate immune responses in SIVmac239-infected Mamu-B*08+ Indian rhesus macaques may contribute to the establishment of elite control
Source: Front Immunol. 2024 Oct 22;15:1478063. doi: 10.3389/fimmu.2024.1478063 (PMC11534762; doi:10.3389/fimmu.2024.1478063)
Supplement: Supplementary file 4 [file Table3.xlsx]

## Sheet: DDE_unvaxelitecontroller_v_unva
Gene	cluster	LFC_D3	LFC_D7	LFC_D10	LFC_D14	p_D3	p_D7	p_D10	p_D14
ACTA1	cluster1	1.19666	1.35978	0.509726	3.98777	0.527507	0.471563	0.805229	0.0315542
ADGB	cluster4	-2.07257	1.39269	-1.02975	-0.845144	0.0486394	0.1733	0.344071	0.455907
ADH1B	cluster3	0.217393	2.91427	0.245273	0.239017	0.88451	0.0415257	0.866829	0.860219
ADIRF	cluster1	0.6216	0.17229	0.766406	2.25127	0.556291	0.87136	0.460689	0.0441341
APOBEC3H	cluster1	0.134517	0.0264269	0.287074	1.25499	0.912834	0.982937	0.791318	0.0352851
APOL6	cluster1	-0.0450291	0.27167	0.109607	1.42193	0.964567	0.780857	0.911489	0.0484489
BCL6B	cluster2	2.85135	1.92818	1.83466	0.282125	0.00270773	0.0420223	0.0726517	0.792341
BNIP5	cluster1	-0.294948	-0.661094	0.515789	2.36791	0.81149	0.585275	0.649044	0.0444739
C1R	cluster2	1.14184	2.04388	1.43131	2.10426	0.240557	0.0253991	0.121563	0.01609
CA3	cluster1	0.396062	0.627842	0.918551	2.39276	0.684881	0.510435	0.319644	0.0112708
CAMK2B	cluster4	-2.84236	-1.08601	-0.455777	-1.44876	0.039245	0.412843	0.74615	0.269164
CATSPER1	cluster1	1.15787	1.10877	0.594772	2.80224	0.346117	0.342408	0.609163	0.0150553
CBLC	cluster4	-2.97721	-0.960522	-3.0739	-1.23041	0.00431361	0.340825	0.00179357	0.207575
CCDC180	cluster3	0.648169	0.755272	1.41908	0.468042	0.434614	0.338911	0.0264316	0.61272
CCDC63	cluster2	0.551854	1.0151	1.31591	1.80573	0.564344	0.274021	0.139471	0.0377836
CDH15	cluster1	-0.373634	-0.424865	-0.000974522	2.26263	0.698913	0.653633	0.999213	0.0245159
CHAD	cluster3	0.925416	1.96755	0.428701	1.08395	0.338188	0.0380571	0.679338	0.274803
CLDN3	cluster2	1.54528	2.24624	0.988036	1.20085	0.121682	0.0253865	0.359897	0.28141
CMPK2	cluster1	0.235817	-0.273438	0.349243	2.5803	0.858707	0.827041	0.794607	0.0372463
CNBD2	cluster4	-1.51521	-2.45273	-0.986435	-0.50116	0.0787025	0.00443688	0.276585	0.600344
COL6A3	cluster3	-0.570816	0.835253	2.68828	0.940821	0.664439	0.510591	0.0316503	0.434832
CSPG5	cluster4	-0.220693	-0.191513	-0.0859896	-1.43899	0.82261	0.845404	0.929574	0.0489861
DDTL	cluster2	0.616484	3.02794	0.611387	1.41008	0.51915	0.000446146	0.534256	0.125998
DNAH6	cluster2	1.12215	0.566835	2.59515	1.61972	0.261486	0.586803	0.00851456	0.106446
DPT	cluster2	0.784883	1.51959	2.99031	1.1325	0.588582	0.265074	0.0216372	0.39908
DUSP19	cluster4	-1.46284	-0.377867	-0.506571	-1.96127	0.136965	0.708807	0.613211	0.040504
EFNB2	cluster4	0.661711	-2.38556	-0.123953	0.0425253	0.549042	0.0390288	0.9103	0.970725
ELAPOR2	cluster2	2.18213	1.57114	2.15818	1.66745	0.0465919	0.152592	0.0410349	0.134759
ENSMMUG00000000739	cluster4	-0.160832	-2.37593	0.348619	-0.610612	0.882546	0.0333214	0.763285	0.600247
ENSMMUG00000008423	cluster3	1.34231	2.11135	0.883364	0.223331	0.210474	0.0497557	0.421121	0.848043
ENSMMUG00000022764	cluster1	0.775884	0.137619	-0.508377	3.42999	0.528124	0.909933	0.651354	0.00287944
ENSMMUG00000022977	cluster2	0.810316	1.21836	1.30761	1.94699	0.396006	0.188845	0.196	0.0410031
ENSMMUG00000033025	cluster4	-1.97822	-0.478375	0.313263	-0.649021	0.0458151	0.636105	0.760337	0.521435
ENSMMUG00000041416	cluster4	-1.28204	-1.92106	-2.88702	-1.07508	0.299531	0.0999962	0.00612614	0.34364
ENSMMUG00000041436	cluster3	0.724545	1.82584	0.600275	0.986303	0.452609	0.0352794	0.539128	0.299271
ENSMMUG00000049083	cluster3	0.284173	2.0047	0.373667	0.409269	0.772227	0.0262269	0.70055	0.669938
ENSMMUG00000049492	cluster1	0.304272	0.77192	0.101565	1.54184	0.747416	0.371978	0.916106	0.0434433
ENSMMUG00000049637	cluster3	0.355936	1.17078	1.34986	0.597986	0.731211	0.0556287	0.0176764	0.481611
ENSMMUG00000049972	cluster4	-1.00215	-2.08293	-1.13276	-0.679653	0.302758	0.0237645	0.235759	0.485642
ENSMMUG00000050160	cluster2	2.08914	1.08291	2.08483	0.532612	0.0366685	0.299895	0.0433609	0.623845
ENSMMUG00000050238	cluster4	-2.88902	-1.819	-1.43658	-0.664683	0.00913715	0.110093	0.201249	0.601471
ENSMMUG00000050518	cluster3	0.731789	0.44757	1.4126	0.104574	0.359662	0.630763	0.0387339	0.917334
ENSMMUG00000050540	cluster1	0.20398	-0.568629	0.706917	2.3027	0.840514	0.575727	0.4624	0.010637
ENSMMUG00000050734	cluster2	0.0709308	2.20627	1.64621	2.514	0.949084	0.0384755	0.128493	0.0319859
ENSMMUG00000050953	cluster2	1.27733	1.8105	0.681013	1.528	0.18729	0.0470983	0.484727	0.0996226
ENSMMUG00000050992	cluster2	1.01733	1.22426	1.02526	2.18132	0.321917	0.231068	0.318989	0.0301981
ENSMMUG00000051221	cluster1	0.0964405	0.241741	1.59636	2.06361	0.930639	0.826996	0.133317	0.0435727
ENSMMUG00000051554	cluster4	-0.0193784	-1.44312	-1.81615	-1.36616	0.984097	0.0977424	0.0411314	0.139181
ENSMMUG00000052104	cluster4	-1.1647	-0.675547	-2.08342	-1.07851	0.259287	0.516976	0.0460758	0.317447
ENSMMUG00000052575	cluster2	1.92963	0.732482	0.876642	2.6365	0.110701	0.545738	0.434524	0.0145374
ENSMMUG00000052614	cluster4	-0.904294	-1.99388	-1.66801	0.247348	0.342435	0.0387145	0.0566977	0.800543
ENSMMUG00000053151	cluster4	-0.488461	-1.27325	-0.764375	-0.822111	0.596802	0.0447078	0.329316	0.286372
ENSMMUG00000053739	cluster4	-0.134607	-0.117026	-0.989382	-2.07174	0.891796	0.906832	0.31685	0.0426995
ENSMMUG00000054401	cluster4	-0.647994	-1.4286	-0.136945	-2.57496	0.54071	0.170188	0.899353	0.0203879
ENSMMUG00000054525	cluster4	-1.63998	-1.40483	-0.825879	-1.01553	0.0444135	0.0928838	0.356478	0.248644
ENSMMUG00000054788	cluster4	-0.408789	-2.11084	-2.11012	-1.13847	0.679775	0.0205939	0.0296241	0.293164
ENSMMUG00000055229	cluster4	-2.51245	0.114057	0.0487355	-0.925434	0.0170355	0.914396	0.963848	0.380524
ENSMMUG00000055683	cluster2	1.71409	1.67923	2.24693	2.30109	0.0908773	0.111595	0.0337245	0.0274814
ENSMMUG00000056543	cluster4	-0.346049	-2.22198	-0.376316	-0.835318	0.720988	0.0133027	0.704387	0.404526
ENSMMUG00000056963	cluster4	-0.696919	-2.06004	-0.897499	-0.287952	0.511391	0.0313849	0.351989	0.782728
ENSMMUG00000057075	cluster4	-0.0762619	-0.394793	-1.07675	-1.86531	0.937032	0.671661	0.194247	0.0190418
ENSMMUG00000057216	cluster3	0.332534	1.90209	2.43316	1.12639	0.739245	0.036386	0.00790872	0.257664
ENSMMUG00000057570	cluster4	-1.65725	-0.580374	-2.00474	0.232828	0.0718629	0.560493	0.0266777	0.812904
ENSMMUG00000057862	cluster3	0.0630052	0.423021	2.0886	-0.506139	0.948731	0.660577	0.0195529	0.608119
ENSMMUG00000058238	cluster4	-0.746679	-1.08316	-1.41249	-2.07932	0.479798	0.297922	0.156742	0.0369863
ENSMMUG00000059021	cluster4	-1.89145	-1.87677	-1.36272	-1.21247	0.044822	0.0454119	0.183429	0.232581
ENSMMUG00000059453	cluster1	1.77924	0.600092	0.0894121	0.945928	0.0484375	0.546171	0.929139	0.319294
ENSMMUG00000059823	cluster2	0.846821	1.73793	2.60637	1.40939	0.391039	0.0608335	0.00287394	0.114515
ENSMMUG00000059890	cluster4	-0.773393	-1.83655	0.436669	-1.36195	0.415162	0.0491595	0.654519	0.147227
ENSMMUG00000059899	cluster4	-0.76893	-1.50608	-0.136538	-0.789494	0.365617	0.0476881	0.88685	0.36402
ENSMMUG00000060385	cluster3	1.95107	-0.175525	1.28327	-0.379668	0.037175	0.86607	0.190443	0.714852
ENSMMUG00000060951	cluster2	1.19197	1.15001	1.67614	1.49544	0.147313	0.180142	0.0425656	0.0672714
ENSMMUG00000061698	cluster1	0.465432	0.147729	0.145731	1.62081	0.615958	0.892543	0.896331	0.011814
ENSMMUG00000061930	cluster1	1.6937	-0.25369	0.281802	0.847324	0.0478959	0.795458	0.773255	0.361762
ENSMMUG00000062012	cluster3	1.09431	1.81448	1.09295	6.31E-05	0.224008	0.0325435	0.225285	0.999948
ENSMMUG00000062360	cluster4	-1.71008	-2.68434	-1.56525	-0.985286	0.079216	0.00481176	0.107524	0.337132
ENSMMUG00000062613	cluster1	0.615501	0.113151	0.246068	1.86856	0.481567	0.908165	0.798397	0.021216
ENSMMUG00000063103	cluster2	1.75691	1.2637	0.180617	1.322	0.0264835	0.135877	0.851484	0.114553
ENSMMUG00000063856	cluster4	-2.34598	-1.24291	-1.70819	-0.155135	0.0112517	0.200878	0.0728502	0.880828
ENSMMUG00000063935	cluster3	0.0534244	2.37245	1.1419	0.850736	0.959519	0.0104635	0.238491	0.385545
ENSMMUG00000064117	cluster4	-0.275788	-2.11953	-1.32625	-1.45345	0.771444	0.00596192	0.0954596	0.0740912
ENSMMUG00000064624	cluster1	0.347777	0.421094	0.307644	1.66326	0.711648	0.648854	0.746583	0.0408631
EPHB4	cluster2	2.38998	0.984096	1.42539	1.99445	0.0222913	0.394772	0.206835	0.0823067
EXOC3L2	cluster2	1.65154	1.51917	1.24575	2.6575	0.0915424	0.121808	0.217182	0.00667033
FAM47E	cluster1	0.174795	0.0383784	0.170573	1.6601	0.856585	0.968294	0.858619	0.039834
FGF2	cluster2	1.43448	1.63573	1.78087	1.5459	0.115628	0.0713199	0.0439865	0.095382
FIGLA	cluster1	0.368209	0.420539	-0.0500272	1.95603	0.700791	0.659347	0.958703	0.0221549
FRAS1	cluster1	0.115173	0.827986	1.20734	2.36294	0.92033	0.486687	0.282492	0.041807
GAS2L3	cluster4	-0.235671	-0.258406	-0.171115	-1.47482	0.835241	0.814836	0.883533	0.0152784
GATA6	cluster2	2.2864	0.652246	1.23606	1.29179	0.035495	0.551804	0.258697	0.287179
GLDN	cluster3	0.27018	-0.444206	2.13009	0.454215	0.795315	0.67177	0.0297327	0.660776
GREB1	cluster2	1.63872	1.79549	0.853704	2.02934	0.0801351	0.0608561	0.388009	0.0356582
H2BC12L	cluster4	-2.03129	-2.31633	-1.6146	-1.35125	0.0368027	0.016838	0.106792	0.163752
HECTD2	cluster3	0.870126	0.915651	1.87854	0.639119	0.334065	0.295878	0.0157845	0.484229
HMCN1	cluster4	-1.00912	-1.82418	0.102146	-1.17898	0.307814	0.0487866	0.923593	0.25349
HSPD1	cluster3	0.993259	1.39305	0.945536	0.673719	0.185446	0.0410016	0.213874	0.420372
ID1	cluster1	0.96041	0.600436	-0.701956	2.26929	0.374398	0.580366	0.525151	0.0224108
IFIT1	cluster1	0.172033	-0.125036	0.17158	2.06278	0.859505	0.900415	0.867997	0.0217658
IGHV7-81	cluster4	-0.753058	-1.86813	-3.15733	-2.99739	0.567764	0.16836	0.0232108	0.0354111
IGKV2D-29	cluster2	2.19655	1.50697	2.00917	2.2775	0.0253457	0.139519	0.0408808	0.0199018
IL12B	cluster4	-0.653639	-2.13007	-0.134993	-1.19186	0.467205	0.0121181	0.895117	0.224407
IL15RA	cluster1	0.174862	0.0540568	-0.087284	1.28565	0.873987	0.963357	0.944738	0.0313208
IL5	cluster4	-1.44986	-1.20395	-0.739314	-2.35041	0.144741	0.242718	0.465429	0.0183739
ISG20	cluster1	0.210717	-0.137325	-0.255645	1.20876	0.866387	0.915214	0.811407	0.0493818
JUP	cluster1	-0.0690956	0.448051	1.92072	3.13853	0.964253	0.765981	0.158145	0.0252384
KCNA5	cluster1	0.249758	0.113375	1.29833	2.15781	0.811327	0.911358	0.172197	0.0308401
KIF11	cluster3	0.234298	0.00433544	0.491692	-1.2087	0.828183	0.996952	0.594944	0.0447813
KIF24	cluster4	-0.252733	-0.662582	-0.813264	-1.65303	0.804247	0.426938	0.286136	0.00436057
KIF5C	cluster3	0.182424	1.49137	0.997379	0.881992	0.852387	0.0348519	0.188046	0.269785
LMOD2	cluster1	0.298892	1.09555	1.15704	2.64673	0.822137	0.409718	0.382251	0.0408319
LRRN2	cluster1	0.938765	-0.336764	-0.286594	1.84032	0.291947	0.724404	0.763174	0.025182
MAJIN	cluster2	0.937109	1.73869	2.17329	1.83914	0.396537	0.099822	0.0315457	0.0794258
MIR624	cluster2	2.13895	2.58531	2.09918	1.74399	0.0417279	0.0153654	0.0634005	0.116204
MLF1	cluster1	0.846479	0.402928	0.637049	2.70226	0.467089	0.724995	0.578819	0.0154015
MT2A	cluster1	0.321053	0.356562	0.0878255	1.2714	0.757772	0.728906	0.946651	0.0301261
MYBPH	cluster4	-3.15866	-0.931755	-1.37765	-0.477237	0.0163366	0.482893	0.30618	0.718285
MYLK2	cluster2	1.45436	2.0312	1.54847	3.37412	0.244425	0.111348	0.228265	0.00485539
MYOZ1	cluster1	0.380375	1.31396	1.28511	3.0144	0.794876	0.368793	0.377915	0.0341837
NRAP	cluster1	0.479127	0.361441	0.809984	3.44333	0.758764	0.81593	0.602637	0.0242041
P2RY14	cluster1	-0.466849	0.511001	1.10732	2.11117	0.657281	0.606461	0.242725	0.035771
PHKG1	cluster1	0.354723	0.59	0.317197	2.71906	0.752101	0.611251	0.778351	0.00935442
PIR	cluster3	1.94715	0.853539	0.553204	-0.00193397	0.0359248	0.391241	0.573268	0.998454
PLD6	cluster4	-0.888467	-0.746322	-1.79071	-0.459221	0.34702	0.438719	0.041618	0.636307
POPDC2	cluster2	1.8582	1.95399	3.58152	2.27285	0.088281	0.0701007	0.00116378	0.0370993
PRKN	cluster3	-0.103249	1.19672	1.64262	1.1146	0.914468	0.14214	0.0383581	0.179725
RAD54L	cluster4	-0.134506	-0.689212	-0.196751	-1.32029	0.902904	0.399281	0.852907	0.0323777
RAPGEF5	cluster4	-1.10281	-1.08669	-0.0564855	-2.01183	0.202496	0.205943	0.953222	0.0131647
REEP2	cluster4	-1.67316	-0.85636	-0.450187	-1.4642	0.0459348	0.340941	0.634867	0.0893308
RGL3	cluster4	-0.516902	-1.15993	-0.683599	-1.47594	0.564216	0.111338	0.419035	0.042622
RN7SL328P	cluster4	0.00100117	-0.82638	-0.59955	-2.07726	0.999209	0.397466	0.540031	0.0359712
RN7SL35P	cluster2	2.02392	-0.158042	3.22942	1.62706	0.0425668	0.884559	0.0020291	0.141086
RN7SL505P	cluster4	-1.84831	-0.916317	-1.50363	-2.22842	0.0592394	0.371279	0.120249	0.0352248
RNASE10	cluster4	-1.28344	-1.07098	-1.65118	-0.983607	0.119421	0.208263	0.0415649	0.288861
RNF208	cluster2	1.51087	1.13839	0.795015	2.68526	0.169612	0.314075	0.487509	0.0134961
RNU1-91P	cluster4	-0.86728	-1.24211	-2.45459	-1.9898	0.381914	0.205861	0.0131896	0.0521773
RNU4-38P	cluster3	0.487259	0.53049	1.86037	0.450219	0.616914	0.583918	0.0430032	0.672097
RNU6-431P	cluster4	-0.69781	-0.241433	0.193583	-1.89763	0.435769	0.80042	0.839542	0.0257553
RSAD2	cluster1	0.164187	-0.45339	0.193535	2.49818	0.88912	0.712007	0.892048	0.0480454
SDC1	cluster3	1.62647	0.248767	1.03713	0.310664	0.0387256	0.794077	0.222906	0.741992
SHISA2	cluster1	0.785304	1.47534	0.704923	3.16943	0.4248	0.120902	0.468576	0.000820936
SHISA4	cluster3	0.0626132	2.40895	1.1007	0.27895	0.960691	0.0418015	0.381218	0.826845
SHISA8	cluster2	2.25699	1.2827	1.22054	0.568233	0.0145464	0.196219	0.252147	0.592857
SHISAL2A	cluster4	-0.298902	-0.535442	-0.534604	-1.83584	0.751853	0.560766	0.570404	0.0193879
SKA3	cluster4	-0.105242	-0.622584	-0.175229	-1.48165	0.912812	0.493088	0.855076	0.0435135
SLC25A21	cluster2	1.40212	1.32966	1.03865	2.7026	0.223557	0.237099	0.377164	0.0439376
SMIM17	cluster3	-0.164797	2.07351	0.715918	0.644162	0.872729	0.032535	0.477382	0.518489
SMIM5	cluster1	0.481084	0.683759	0.551484	1.95756	0.614318	0.461381	0.560094	0.0341497
SMOC1	cluster1	0.588015	1.01252	-0.143286	2.33898	0.51521	0.228471	0.881261	0.0015719
SNORA30	cluster3	1.01048	1.39295	2.34676	0.715092	0.301134	0.158573	0.0159325	0.4988
SNORA63B	cluster3	0.639621	0.900021	1.78703	-0.854725	0.508407	0.342192	0.0468587	0.392933
SNORD12	cluster4	-1.41575	-1.81102	-0.335899	-1.19645	0.111585	0.0350004	0.728529	0.212478
SNORD12B	cluster4	-1.07359	-1.72661	-0.23857	-1.79751	0.238553	0.044257	0.810424	0.0629799
SORCS2	cluster4	-1.56386	-2.0027	-2.26824	-0.771148	0.147603	0.0711926	0.0403013	0.49155
SPAG4	cluster4	-0.631617	-1.52757	-0.739472	-1.36448	0.460705	0.0298843	0.375162	0.0528181
SPARCL1	cluster2	1.31543	0.284034	2.85001	1.41136	0.205259	0.793747	0.00561726	0.163151
STC2	cluster4	-0.682796	-0.246691	-0.115625	-1.83155	0.445467	0.795437	0.904282	0.0218425
TEAD3	cluster4	-2.45936	-0.51478	-1.5758	-0.354331	0.0387672	0.662036	0.185441	0.758677
TNXB	cluster3	0.667267	0.76588	2.05648	-0.0777023	0.487666	0.42434	0.0255775	0.940124
TRABD2A	cluster4	-1.99991	-2.2471	-1.93918	-1.58808	0.0373684	0.0163137	0.0467955	0.107587
TTC26	cluster1	-0.460449	-0.421477	-0.527932	2.02589	0.650889	0.672068	0.581322	0.0237131
UNC5A	cluster4	-1.7729	-2.17683	-3.20906	-1.32495	0.0567719	0.0172439	0.000368441	0.14504
VASN	cluster2	2.36807	0.293857	1.59198	1.49821	0.0269615	0.793257	0.144486	0.154517
WASF1	cluster2	1.41554	2.06204	2.25113	2.19788	0.16483	0.0403934	0.0209895	0.0224725
WWC1	cluster3	0.0352785	0.964431	1.91939	-0.218601	0.973528	0.34801	0.0459133	0.843903
XIRP2	cluster1	0.16984	0.319264	0.93166	1.91356	0.864908	0.748185	0.328846	0.0471587
Y_RNA	cluster4	-1.16666	-0.972768	-0.390197	-2.31071	0.143597	0.256589	0.676502	0.002934
ZBED2	cluster3	0.354689	2.16211	1.31969	-0.313528	0.744838	0.03212	0.195515	0.762812
ZBP1	cluster1	0.134592	-0.0416173	-0.0268829	1.33949	0.914615	0.974596	0.983643	0.0198225
ZNF662	cluster2	1.33099	1.51459	0.447771	2.11923	0.194744	0.142713	0.676572	0.0312585
ZNF669	cluster4	-0.455618	-0.939551	-1.84187	-2.32531	0.652672	0.353624	0.0564898	0.0190503
