# Supplementary material for: Acute-phase innate immune responses in SIVmac239-infected Mamu-B*08+ Indian rhesus macaques may contribute to the establishment of elite control
Source: Front Immunol. 2024 Oct 22;15:1478063. doi: 10.3389/fimmu.2024.1478063 (PMC11534762; doi:10.3389/fimmu.2024.1478063)
Supplement: Supplementary file 5 [file Table4.xlsx]

## Sheet: DDE_vaxelitecontroller_v_vaxpro
Gene	cluster	LFC_D3	LFC_D7	LFC_D10	LFC_D14	padj_D3	padj_D7	padj_D10	padj_D14
AATK	cluster3	-0.55666	-1.01042	-1.18447	-1.68773	0.999325	0.765381	0.503005	0.043987
ABTB2	cluster3	-0.73315	-0.86728	-1.14286	-1.49434	0.999325	0.767902	0.501586	0.0395609
ADORA2B	cluster2	-0.379161	-0.722133	-0.624157	-1.09498	0.999325	0.750081	0.563889	0.043987
AGPAT1	cluster2	-0.352521	-0.338957	-0.359087	-0.71739	0.999325	0.814502	0.586073	0.0469905
ALDOA	cluster2	-0.520315	-0.648778	-0.746444	-0.994969	0.999325	0.750081	0.501586	0.0395609
ALG6	cluster1	0.677725	0.401683	0.692417	0.975438	0.999325	0.788768	0.501586	0.0385338
ALOX5AP	cluster3	-0.554618	-1.07802	-1.09589	-1.51333	0.999325	0.750081	0.501586	0.0427993
ANO10	cluster3	-0.64901	-0.982809	-1.03144	-1.32203	0.999325	0.750081	0.501586	0.0395609
AOAH	cluster2	-0.326154	-0.604261	-0.695352	-1.01035	0.999325	0.750081	0.501586	0.0395609
ARHGAP25	cluster2	-0.250296	-0.281321	-0.428093	-0.59517	0.999325	0.814502	0.505916	0.0451191
ARHGEF5	cluster3	-0.481461	-1.12274	-1.01582	-1.41163	0.999325	0.750081	0.501586	0.0395609
ARID3A	cluster2	-0.582379	-0.496701	-0.795119	-1.22214	0.999325	0.815686	0.503005	0.0395609
ARID3B	cluster2	-0.435681	-0.329695	-0.54612	-0.954739	0.999325	0.841335	0.518184	0.0395609
ARL14EP	cluster1	0.268999	0.193872	0.343537	0.655512	0.999325	0.856909	0.532438	0.0395609
ASF1B	cluster3	-0.387369	-0.911416	-0.887736	-1.18714	0.999325	0.750081	0.501586	0.0408345
ATAD1	cluster1	0.346603	0.358808	0.475048	0.650917	0.999325	0.784627	0.503005	0.043987
ATG2A	cluster2	-0.678286	-0.709697	-0.758346	-1.11453	0.999325	0.750081	0.501586	0.0395609
ATG7	cluster2	-0.247187	-0.510334	-0.711807	-1.0581	0.999325	0.7965	0.505916	0.0395609
ATP6AP1	cluster2	-0.356046	-0.479327	-0.495613	-0.782067	0.999325	0.760212	0.518184	0.043987
ATP6V0D1	cluster2	-0.357508	-0.441671	-0.587117	-0.84992	0.999325	0.784627	0.501586	0.0395609
BASP1	cluster3	-0.630202	-1.03322	-1.02458	-1.55165	0.999325	0.750081	0.501586	0.0395609
BTG2	cluster2	-0.189866	-0.298751	-0.528742	-0.77009	0.999325	0.829678	0.501586	0.0395609
BUB3	cluster1	0.415261	0.206902	0.405096	0.598246	0.999325	0.841925	0.501586	0.0395609
C15orf39	cluster2	-0.39233	-0.148806	-0.642647	-0.820754	0.999325	0.918369	0.501586	0.043987
C19orf38	cluster2	-0.3289	-0.548395	-0.87183	-1.19219	0.999325	0.804472	0.501586	0.0402506
C5AR2	cluster2	-0.230599	-0.404557	-0.94739	-1.29268	0.999325	0.861803	0.501586	0.0395609
C6orf89	cluster2	-0.313001	-0.420667	-0.452866	-0.710784	0.999325	0.750081	0.505395	0.0395609
CALM3	cluster2	-0.404266	-0.386769	-0.51252	-0.698257	0.999325	0.788768	0.503005	0.0464173
CARD6	cluster3	-0.313018	-0.698118	-0.832167	-1.28271	0.999325	0.7965	0.526257	0.0451191
CASS4	cluster3	-0.553986	-0.624132	-0.982968	-1.36415	0.999325	0.813343	0.502934	0.0413706
CCDC66	cluster1	0.35436	0.157551	0.346864	0.620572	0.999325	0.888732	0.556095	0.0449856
CCM2	cluster2	-0.340405	-0.3354	-0.564362	-0.739049	0.999325	0.814502	0.501586	0.043987
CCNJL	cluster3	-0.62662	-1.17567	-1.19909	-1.70949	0.999325	0.750081	0.503005	0.0395609
CD14	cluster3	-0.306978	-1.11698	-1.10216	-1.36407	0.999325	0.750081	0.501586	0.0451191
CD300LB	cluster2	-0.348743	-0.655135	-0.781105	-1.27456	0.999325	0.7965	0.550652	0.0450642
CENPK	cluster1	0.507246	0.27525	0.548157	1.08976	0.999325	0.86169	0.530737	0.0385338
CEP19	cluster3	-0.427279	-0.69808	-0.971522	-1.28148	0.999325	0.7965	0.503005	0.0460743
CFP	cluster2	-0.395842	-0.500963	-0.824116	-0.981513	0.999325	0.788768	0.501586	0.0395609
CHST11	cluster2	-0.48413	-0.614641	-0.767973	-1.07243	0.999325	0.784627	0.505916	0.0464173
CHST2	cluster3	-0.683466	-1.19341	-1.19524	-1.55519	0.999325	0.750081	0.501586	0.0499582
CKAP4	cluster2	-0.478676	-0.612836	-0.859086	-1.0865	0.999325	0.780259	0.501586	0.0413706
CMIP	cluster2	-0.34904	-0.198257	-0.543145	-0.778897	0.999325	0.888659	0.514725	0.0449856
CPNE2	cluster3	-0.436344	-0.984245	-1.11931	-1.5097	0.999325	0.750081	0.501586	0.0395609
CRISPLD2	cluster3	-0.954821	-1.73078	-1.27594	-2.46105	0.999325	0.750081	0.554063	0.0395609
CUX1	cluster2	-0.549751	-0.731303	-0.764465	-1.02588	0.999325	0.750081	0.503005	0.0451191
DESI1	cluster2	-0.453727	-0.493751	-0.584996	-0.704275	0.999325	0.750081	0.501586	0.0395609
DGCR2	cluster3	-0.537417	-0.583967	-0.905798	-1.25752	0.999325	0.780259	0.501586	0.0387211
DGKG	cluster2	-0.410692	-0.816571	-0.753843	-1.15964	0.999325	0.750081	0.514725	0.0395609
DNM2	cluster2	-0.365269	-0.509661	-0.621963	-0.875804	0.999325	0.765381	0.501586	0.0395609
DUSP1	cluster3	-0.518399	-0.864392	-1.3018	-1.42883	0.999325	0.753486	0.501586	0.0402506
ENSMMUG00000016578	cluster3	-0.703208	-1.25508	-1.39669	-1.84345	0.999325	0.750081	0.503005	0.0469905
ENSMMUG00000045507	cluster1	0.272135	0.207029	0.45283	0.78853	0.999325	0.882004	0.552709	0.0448396
ENSMMUG00000050406	cluster1	0.246479	0.161068	0.313101	1.00779	0.999325	0.918369	0.728695	0.043987
ENSMMUG00000052220	cluster2	-0.355293	-0.474415	-0.556831	-0.849842	0.999325	0.7965	0.530737	0.0499582
ENSMMUG00000052382	cluster3	-0.474345	-0.515295	-0.638154	-1.61985	0.999325	0.861803	0.660389	0.0395609
ENSMMUG00000058952	cluster1	0.693982	0.748137	0.692705	2.13943	0.999325	0.815686	0.661868	0.0395609
ENSMMUG00000064800	cluster1	0.199835	0.314965	0.268623	0.851787	0.999325	0.836283	0.727541	0.043987
FCGRT	cluster3	-0.445753	-0.867921	-1.00662	-1.27588	0.999325	0.750081	0.501586	0.043987
FOS	cluster3	-0.435405	-0.492345	-1.3738	-1.59985	0.999325	0.870708	0.501586	0.0451191
FOSL2	cluster3	-0.522547	-1.04894	-1.16669	-1.50339	0.999325	0.750081	0.501586	0.0410427
FPR1	cluster3	-0.592328	-1.0686	-1.4262	-1.90257	0.999325	0.761963	0.501586	0.0395609
FUCA1	cluster2	-0.319022	-0.396061	-0.543696	-0.741585	0.999325	0.7965	0.503005	0.0451191
FURIN	cluster2	-0.459529	-0.963175	-0.831652	-1.01517	0.999325	0.750081	0.501586	0.043987
G6PD	cluster2	-0.53679	-0.605757	-0.759933	-1.08139	0.999325	0.767902	0.502934	0.0397371
GATAD2A	cluster2	-0.338995	-0.44729	-0.566591	-0.844108	0.999325	0.788768	0.505916	0.0405421
H3-3B	cluster3	-0.468005	-0.584871	-0.836319	-1.38439	0.999325	0.815686	0.530737	0.0395609
HCLS1	cluster2	-0.356658	-0.504306	-0.636774	-0.877169	0.999325	0.767902	0.501586	0.0395609
HDAC5	cluster2	-0.45459	-0.475581	-0.582429	-0.777669	0.999325	0.761963	0.501586	0.043987
HECW2	cluster3	-0.384365	-0.637406	-0.767602	-1.43381	0.999325	0.815686	0.577714	0.0451191
HERPUD1	cluster2	-0.137186	-0.336186	-0.407914	-0.639963	0.999325	0.784627	0.514725	0.0395609
HIBCH	cluster1	0.269878	0.0943241	0.346431	0.692213	0.999325	0.937741	0.586307	0.0460743
HLX	cluster3	-0.597379	-1.06021	-1.06287	-1.50777	0.999325	0.750081	0.505916	0.043987
HMGN3	cluster1	0.53949	0.487292	0.488473	1.14948	0.999325	0.7965	0.588387	0.0395609
IL16	cluster2	-0.26692	-0.324801	-0.451107	-0.592017	0.999325	0.7965	0.501586	0.0471332
IL6R	cluster2	-0.421044	-0.7689	-0.805688	-1.13452	0.999325	0.750081	0.505916	0.0451191
IP6K1	cluster2	-0.340322	-0.339764	-0.56666	-0.771852	0.999325	0.799055	0.501586	0.0395609
ITPRIP	cluster2	-0.40864	-0.678788	-0.504092	-0.809402	0.999325	0.750081	0.532438	0.0451191
JAML	cluster3	-0.436579	-0.967874	-1.10072	-1.32316	0.999325	0.750081	0.501586	0.043987
JDP2	cluster3	-0.369825	-0.600595	-1.07263	-1.4761	0.999325	0.801439	0.501586	0.0385338
KCNAB2	cluster2	-0.398915	-0.450377	-0.459826	-0.684923	0.999325	0.750081	0.501586	0.0395609
KCNE3	cluster2	-0.275593	-0.380845	-0.792181	-1.00884	0.999325	0.838433	0.501586	0.0395609
KDM4B	cluster2	-0.518489	-0.565602	-0.651913	-0.935287	0.999325	0.752577	0.501586	0.0395609
KIAA0513	cluster3	-0.475745	-0.767801	-1.03565	-1.29065	0.999325	0.750081	0.501586	0.0385338
LASP1	cluster2	-0.350745	-0.493634	-0.614101	-0.927683	0.999325	0.767902	0.501586	0.0395609
LGALS3	cluster3	-0.243536	-0.595981	-1.07318	-1.34648	0.999325	0.767902	0.501586	0.0385338
LILRA5	cluster3	-0.410365	-0.819834	-1.07215	-1.35232	0.999325	0.761963	0.501586	0.043987
LIMK2	cluster3	-0.384861	-1.4284	-1.00745	-1.39242	0.999325	0.750081	0.505916	0.0471979
LRRC4	cluster3	-0.709483	-0.973975	-1.00543	-1.55251	0.999325	0.750081	0.514725	0.0395609
LTB4R	cluster3	-0.724531	-1.29	-1.586	-2.05452	0.999325	0.750081	0.501586	0.0395609
MAP3K3	cluster2	-0.272371	-0.434378	-0.530767	-0.695895	0.999325	0.750081	0.501586	0.0395609
MAPKAPK2	cluster2	-0.187879	-0.319188	-0.286445	-0.593202	0.999325	0.7965	0.586073	0.043987
MEPCE	cluster3	-0.492139	-0.783333	-1.0209	-1.24299	0.999325	0.750081	0.501586	0.0395609
MID1IP1	cluster2	-0.312828	-0.493557	-0.930317	-1.16584	0.999325	0.818161	0.501586	0.043987
MINDY3	cluster1	0.461392	0.258639	0.28773	0.736504	0.999325	0.836472	0.652036	0.0395609
MOCS2	cluster1	0.476609	0.182667	0.308316	0.657008	0.999325	0.859983	0.554737	0.0395609
MSRB1	cluster3	-0.489681	-0.997636	-1.22047	-1.5754	0.999325	0.750081	0.501586	0.0395609
MTCH1	cluster2	-0.305799	-0.434756	-0.60042	-1.01467	0.999325	0.821951	0.544835	0.0451191
MTERF2	cluster1	0.643011	0.179636	0.258527	0.82098	0.999325	0.892441	0.738027	0.043987
MYD88	cluster2	-0.224014	-0.544846	-0.90213	-1.13307	0.999325	0.804472	0.501586	0.0450642
MYO1F	cluster2	-0.426795	-0.578819	-0.756775	-1.05593	0.999325	0.761963	0.501586	0.0395609
NCF1	cluster3	-0.566767	-0.961639	-1.18302	-1.37439	0.999325	0.750081	0.501586	0.0395609
NCF2	cluster3	-0.39743	-0.807414	-1.03639	-1.28969	0.999325	0.763851	0.501586	0.0449856
NDEL1	cluster2	-0.317092	-0.612408	-0.661427	-1.04603	0.999325	0.750081	0.505916	0.0395609
NDRG1	cluster2	-0.334394	-0.56971	-0.864036	-0.982849	0.999325	0.750081	0.501586	0.0395609
NECTIN1	cluster2	-0.456	-0.123296	-0.80783	-1.62661	0.999325	0.963632	0.530737	0.0385338
NEDD9	cluster2	-0.242895	-0.262192	-0.45538	-0.952741	0.999325	0.882004	0.60428	0.0451191
NEU1	cluster2	-0.124406	-0.345093	-0.515952	-0.76097	0.999325	0.815686	0.514725	0.0449189
NFAM1	cluster3	-0.573472	-0.977732	-1.22037	-1.55586	0.999325	0.750081	0.501586	0.0385338
NLRX1	cluster3	-0.560414	-1.01377	-1.10643	-1.45337	0.999325	0.750081	0.501586	0.0451191
NOL11	cluster1	0.246332	0.109884	0.287352	0.608817	0.999325	0.896892	0.55217	0.0385338
NUAK2	cluster2	-0.417788	-0.249281	-0.556331	-0.792754	0.999325	0.863823	0.505916	0.044606
ODR4	cluster1	0.271048	0.153445	0.368631	0.591757	0.999325	0.884377	0.530737	0.044606
PADI4	cluster3	-0.790646	-1.16996	-1.26975	-1.78702	0.999325	0.750081	0.503005	0.043987
PAK1	cluster3	-0.517209	-0.684299	-1.08143	-1.4716	0.999325	0.804472	0.501586	0.0395609
PGD	cluster3	-0.532702	-0.815062	-1.03733	-1.3783	0.999325	0.753486	0.501586	0.0395609
PI16	cluster3	-0.516336	-0.956015	-0.863168	-1.5161	0.999325	0.767902	0.55217	0.043987
PISD	cluster2	-0.351782	-0.588816	-0.814248	-0.913667	0.999325	0.753486	0.501586	0.0448396
PLBD1	cluster3	-0.516916	-1.10057	-1.12904	-1.5192	0.999325	0.750081	0.501586	0.0395609
PLEKHG3	cluster2	-0.397815	-0.58159	-0.708925	-0.967158	0.999325	0.767902	0.501586	0.0413706
PLEKHM1	cluster2	-0.346162	-0.32054	-0.534761	-0.767987	0.999325	0.831634	0.510795	0.0450642
PLPPR2	cluster3	-0.478302	-0.840819	-0.89303	-1.35418	0.999325	0.760212	0.526257	0.043987
PPM1F	cluster2	-0.347256	-0.707707	-0.884047	-1.1425	0.999325	0.750081	0.501586	0.0395609
PPP1R10	cluster2	-0.0934821	-0.23753	-0.318427	-0.616466	0.999325	0.841925	0.579328	0.0451191
PSME3IP1	cluster2	-0.257824	-0.277048	-0.389023	-0.583735	0.999325	0.809954	0.514725	0.0442577
PTAFR	cluster3	-0.472584	-0.927068	-0.952183	-1.10508	0.999325	0.750081	0.501586	0.0413706
PTPA	cluster2	-0.371549	-0.532083	-0.579022	-0.903991	0.999325	0.765381	0.514725	0.0402136
PXN	cluster2	-0.387036	-0.607543	-0.794869	-1.08304	0.999325	0.784627	0.503005	0.0451191
QPCT	cluster3	-0.603791	-1.54514	-1.46677	-1.88353	0.999325	0.750081	0.501586	0.0448396
RAB3D	cluster3	-0.397097	-1.02551	-0.823401	-1.33959	0.999325	0.750081	0.514725	0.0395609
RAF1	cluster2	-0.340431	-0.608386	-0.720773	-1.09792	0.999325	0.784627	0.514725	0.043987
RALB	cluster3	-0.366955	-0.86872	-0.988003	-1.30179	0.999325	0.750081	0.501586	0.0431187
RARA	cluster2	-0.354029	-0.62293	-0.85282	-1.11718	0.999325	0.780259	0.501586	0.0413706
RASSF2	cluster2	-0.409326	-0.529993	-0.751366	-1.07263	0.999325	0.784627	0.501586	0.0395609
RASSF5	cluster2	-0.349923	-0.261825	-0.494102	-0.761108	0.999325	0.841925	0.505916	0.0395609
RAVER1	cluster3	-0.499598	-0.842704	-0.824588	-1.16802	0.999325	0.750081	0.501586	0.0402136
RETREG1	cluster1	0.169909	0.0836046	0.313541	0.726317	0.999325	0.951404	0.651815	0.0448396
RFLNB	cluster3	-0.731885	-1.02221	-1.01168	-1.28507	0.999325	0.750081	0.501586	0.0395609
RNASET2	cluster2	-0.336223	-0.833025	-0.843451	-1.03113	0.999325	0.750081	0.501586	0.0451191
RNF103	cluster2	-0.290652	-0.710082	-0.612176	-0.833337	0.999325	0.750081	0.503005	0.0471979
RNF130	cluster2	-0.233217	-0.680161	-0.829604	-1.19435	0.999325	0.760212	0.501586	0.0395609
ROPN1L	cluster3	-0.432313	-0.632558	-1.41538	-2.09189	0.999325	0.861803	0.503005	0.0395609
RPP30	cluster1	0.283452	0.213809	0.476048	0.583917	0.999325	0.842813	0.501586	0.0451191
RXRA	cluster2	-0.412443	-0.399714	-0.74227	-1.0642	0.999325	0.815686	0.501586	0.0395609
SAMD4B	cluster2	-0.322429	-0.379034	-0.433337	-0.629884	0.999325	0.750081	0.501586	0.0395609
SEC14L1	cluster2	-0.38771	-0.645148	-0.833205	-1.10045	0.999325	0.773675	0.501586	0.0442577
SELPLG	cluster2	-0.455777	-0.729501	-0.74859	-1.0495	0.999325	0.750081	0.501586	0.0395609
SESN2	cluster3	-0.572161	-0.730735	-0.892121	-1.16919	0.999325	0.750081	0.501586	0.0395609
SIPA1L2	cluster3	-0.582845	-0.959597	-1.16289	-1.62315	0.999325	0.778485	0.505916	0.0464173
SLA	cluster2	-0.286627	-0.502361	-0.598367	-0.886495	0.999325	0.784627	0.514725	0.0451191
SLC22A15	cluster2	0.00851753	-0.553983	-0.968801	-1.1859	0.999325	0.81008	0.501586	0.0413706
SLC29A3	cluster2	-0.0287457	-0.230294	-0.452025	-0.715396	0.999325	0.86169	0.518184	0.0408345
SLC35A1	cluster1	0.415397	0.256323	0.307456	0.624627	0.999325	0.815686	0.577573	0.0402506
SLC35E3	cluster3	-0.325488	-0.532619	-1.05146	-1.39096	0.999325	0.836283	0.501586	0.0395609
SLC43A2	cluster3	-0.584707	-0.801259	-0.918761	-1.16689	0.999325	0.750081	0.501586	0.0395609
SMAP2	cluster2	-0.340112	-0.700447	-0.82444	-1.08921	0.999325	0.750081	0.501586	0.0436295
SNN	cluster2	-0.331058	-0.45392	-0.606155	-0.886633	0.999325	0.7965	0.503005	0.0395609
SORT1	cluster3	-0.535972	-0.773803	-0.92505	-1.1729	0.999325	0.750081	0.501586	0.0387211
SQOR	cluster2	-0.285039	-0.499408	-0.92619	-1.02971	0.999325	0.799055	0.501586	0.0402506
SQSTM1	cluster2	-0.3817	-0.35857	-0.581901	-0.86984	0.999325	0.82518	0.514725	0.043987
ST6GALNAC2	cluster3	-0.614246	-0.90805	-1.19879	-1.59215	0.999325	0.784627	0.501586	0.043987
STK10	cluster2	-0.341644	-0.425518	-0.560863	-0.805294	0.999325	0.767902	0.501586	0.0395609
SYK	cluster2	-0.285762	-0.448464	-0.671199	-0.883661	0.999325	0.7965	0.501586	0.0395609
SYTL3	cluster3	-0.415142	-0.77304	-1.05211	-1.27799	0.999325	0.77115	0.501586	0.0451191
TBC1D1	cluster2	-0.321183	-0.249093	-0.404209	-0.586382	0.999325	0.815686	0.503005	0.0395609
TFEB	cluster2	-0.340601	-0.301625	-0.541597	-0.781414	0.999325	0.818533	0.501586	0.0395609
TKT	cluster2	-0.578908	-0.553459	-0.839562	-1.12424	0.999325	0.788768	0.501586	0.0395609
TMEM126B	cluster1	0.449257	0.344757	0.377043	0.869643	0.999325	0.809954	0.57372	0.0395609
TMEM127	cluster2	-0.407911	-0.582609	-0.751244	-0.991197	0.999325	0.750081	0.501586	0.0395609
TMEM243	cluster1	0.366888	0.250005	0.463085	0.764504	0.999325	0.849415	0.514725	0.0395609
TNFRSF1A	cluster2	-0.33453	-0.676907	-0.91027	-1.10652	0.999325	0.773675	0.501586	0.0493001
TOM1	cluster2	-0.327711	-0.421341	-0.701353	-0.864861	0.999325	0.804472	0.501586	0.0451191
TP53I11	cluster3	-0.978936	-1.03363	-1.07104	-1.53089	0.999325	0.750081	0.501586	0.0395609
TPD52L2	cluster2	-0.288887	-0.432244	-0.639965	-0.886136	0.999325	0.7965	0.501586	0.0395609
TREM1	cluster3	-0.617294	-1.1564	-1.51493	-1.90492	0.999325	0.750081	0.501586	0.0395609
TSC22D3	cluster2	-0.417988	-0.635559	-0.992564	-1.1276	0.999325	0.788768	0.501586	0.044606
TSC22D4	cluster2	-0.458101	-0.542233	-0.688006	-0.970476	0.999325	0.778227	0.501586	0.0395609
TSPAN33	cluster3	-0.690521	-0.961031	-1.02102	-1.40883	0.999325	0.750081	0.501586	0.0395609
TTC14	cluster1	0.545622	0.304792	0.511604	0.844912	0.999325	0.852382	0.534899	0.043987
TTYH3	cluster2	-0.27947	-0.263524	-0.513625	-0.89462	0.999325	0.872008	0.552709	0.043987
UBE2R2	cluster2	-0.332643	-0.501526	-0.591325	-0.823712	0.999325	0.753486	0.501586	0.0395609
UCMA	cluster3	0.933252	-1.45232	-1.65821	-3.01963	0.999325	0.804472	0.583889	0.0464173
UTP15	cluster1	0.140877	0.255999	0.493633	0.645935	0.999325	0.836283	0.501586	0.0450642
VAMP4	cluster1	0.402299	0.142126	0.219125	0.588663	0.999325	0.888659	0.689471	0.0408345
VDR	cluster2	-0.265701	-0.586404	-0.779228	-1.08834	0.999325	0.767902	0.501586	0.0395609
VSIR	cluster3	-0.525609	-0.770931	-0.97029	-1.32271	0.999325	0.750081	0.501586	0.0395609
WBP1L	cluster2	-0.304772	-0.438691	-0.527129	-0.70404	0.999325	0.760212	0.501586	0.043987
WFS1	cluster3	-0.591569	-0.930709	-0.980253	-1.52127	0.999325	0.750081	0.514725	0.0395609
WWP2	cluster2	-0.368255	-0.320997	-0.407346	-0.631973	0.999325	0.769129	0.501586	0.0395609
XKR8	cluster2	-0.462445	-0.721609	-0.80332	-0.941457	0.999325	0.750081	0.501586	0.0408345
XPO6	cluster3	-0.394153	-0.950947	-0.931875	-1.20111	0.999325	0.750081	0.501586	0.0451191
ZBED1	cluster2	-0.370154	-0.238911	-0.488694	-0.618674	0.999325	0.835059	0.501586	0.0395609
ZDHHC18	cluster3	-0.470829	-0.714481	-0.877506	-1.24274	0.999325	0.761963	0.501586	0.0395609
ZFYVE1	cluster2	-0.308524	-0.428283	-0.634486	-0.926608	0.999325	0.815686	0.514725	0.0451191
ZNF316	cluster2	-0.583397	-0.526785	-0.680866	-0.899418	0.999325	0.761963	0.501586	0.0402506
ZNF746	cluster2	-0.352613	-0.668429	-0.626854	-0.914725	0.999325	0.750081	0.503005	0.0395609
ZSCAN25	cluster2	-0.154191	-0.284269	-0.523217	-0.855278	0.999325	0.861803	0.542003	0.0454706
ZSWIM4	cluster3	-0.575325	-0.773095	-1.11938	-1.36185	0.999325	0.767902	0.501586	0.0395609
