# Supplementary material for: Acute-phase innate immune responses in SIVmac239-infected Mamu-B*08+ Indian rhesus macaques may contribute to the establishment of elite control
Source: Front Immunol. 2024 Oct 22;15:1478063. doi: 10.3389/fimmu.2024.1478063 (PMC11534762; doi:10.3389/fimmu.2024.1478063)
Supplement: Supplementary file 6 [file Table5.xlsx]

## Sheet: DDE_grp2_on_grp3
Gene	Cluster	LFC_D3	LFC_D7	LFC_D10	LFC_D14	p_D3	p_D7	p_D10	p_D14
AADAT	cluster1	-1.00424	-0.519247	-1.73508	-0.798539	0.208513	0.563332	0.0115858	0.341061
ADAM11	cluster2	-0.0766637	-0.288608	-1.22538	-1.2762	0.946346	0.795666	0.0367838	0.029692
ADGB	cluster1	-1.58774	-2.44901	-0.879521	-0.861127	0.181764	0.0243638	0.473582	0.494517
AKR1B10	cluster1	-2.56491	-0.0377903	-0.654997	-0.838566	0.0357427	0.975617	0.58231	0.468117
ALPK2	cluster3	0.791802	0.112256	1.72935	0.890357	0.403084	0.906884	0.0382861	0.312318
ALPL	cluster3	0.763588	0.55875	0.358914	3.76162	0.569213	0.656176	0.77647	0.00490567
APOBEC3B	cluster4	0.647657	1.48296	1.82606	0.514724	0.525351	0.0900933	0.0202126	0.577945
APOBEC3B	cluster4	0.854334	2.5106	2.34849	0.651997	0.444138	0.0113303	0.025891	0.560031
APOL2	cluster4	1.03717	1.52936	1.3798	-0.331566	0.171649	0.0209643	0.0598484	0.72427
APOL6	cluster4	0.8881	1.82152	1.80243	-0.105051	0.303567	0.0106721	0.0129906	0.912837
ARG1	cluster2	-0.479588	-1.25748	-0.50766	-2.26925	0.677598	0.23095	0.644057	0.034073
ARHGAP29	cluster1	-1.86594	-1.3668	-1.37667	-0.764875	0.0340717	0.12342	0.130578	0.422823
ARHGAP44	cluster1	-3.45363	-0.871594	-0.685709	-1.87872	0.00674686	0.507575	0.604585	0.145918
ARHGEF15	cluster4	1.10354	2.8234	1.21662	0.514645	0.346638	0.0144909	0.260917	0.628929
ARMCX1	cluster2	0.0645296	0.799546	0.273754	-1.37399	0.947117	0.321978	0.782419	0.0400232
AXL	cluster2	-0.434895	-0.0660965	-0.249377	-2.00025	0.637982	0.951467	0.818473	0.000207497
BAHCC1	cluster2	-0.300396	0.306805	0.20008	-1.82364	0.75312	0.744925	0.836037	0.00920682
BATF2	cluster4	1.8112	3.4131	2.50626	-0.520035	0.254991	0.016837	0.0312665	0.660126
BEND6	cluster2	-0.486064	-0.707139	-0.477634	-1.40717	0.591896	0.38108	0.604065	0.0256155
BTNL8	cluster1	-1.15404	-2.06025	-1.7797	-0.241751	0.267819	0.0300015	0.0644179	0.819866
C17orf67	cluster5	0.812776	2.87078	1.44161	2.23078	0.444538	0.00764875	0.144724	0.0317789
C19orf33	cluster1	-2.29794	-1.3625	-2.06027	-1.55803	0.036557	0.211023	0.0589413	0.184592
C1QTNF4	cluster3	1.38576	0.38623	0.773186	2.77434	0.211577	0.719216	0.487565	0.0180293
C1QTNF9B	cluster1	-1.31867	-1.87133	-2.04773	-0.27062	0.22269	0.0580453	0.0373633	0.807413
C1R	cluster5	1.96183	2.03598	2.0469	1.75183	0.036166	0.0177206	0.0127254	0.0283552
C8orf88	cluster2	-1.04774	-0.393467	-0.64887	-1.97118	0.312411	0.695846	0.511119	0.0418115
C9orf50	cluster1	-0.838004	-3.39662	-1.23568	-0.891647	0.490868	0.00181147	0.284042	0.441737
CA4	cluster3	-0.413875	-0.296219	0.972123	3.23051	0.725462	0.795798	0.425711	0.00556859
CACNA1D	cluster2	-0.06798	0.525627	0.394297	-2.59344	0.955339	0.632047	0.703599	0.00752811
CADM4	cluster2	-0.31809	0.401957	0.345487	-2.97374	0.781986	0.712214	0.736108	0.00120746
CASP5	cluster4	1.14632	2.02013	1.86971	-0.113072	0.283682	0.0374185	0.0342789	0.908339
CAV2	cluster2	-0.824917	-0.897512	-0.265743	-1.69623	0.386759	0.332166	0.782412	0.0385868
CBX2	cluster3	-0.376748	0.423621	-0.235207	2.60084	0.713026	0.677334	0.814935	0.00769632
CCDC70	cluster3	0.178706	0.477298	1.94929	2.38114	0.876473	0.676936	0.110182	0.0289767
CCDC92	cluster3	0.272428	0.203689	0.286849	1.07422	0.857715	0.927315	0.864935	0.0433514
CCL3L1	cluster3	0.17646	0.0694646	1.03085	2.06273	0.861777	0.944647	0.274995	0.0300699
CCL8	cluster2	-0.804667	2.62079	0.515098	-4.70113	0.731152	0.265382	0.800999	0.0253435
CD14	cluster3	0.14834	0.27484	-0.168841	1.34318	0.883431	0.787955	0.879804	0.0283969
CD274	cluster4	0.662818	1.88788	1.20595	-0.0255258	0.484476	0.0197789	0.171177	0.979086
CD300E	cluster2	-0.784068	-0.700359	-0.59197	-2.35313	0.499185	0.531647	0.572299	0.0198204
CD34	cluster2	-0.197292	-0.0698215	0.489328	-2.04528	0.8379	0.942067	0.595026	0.0039379
CDCA3	cluster3	0.181537	-0.264283	0.635959	2.11092	0.851677	0.781275	0.494969	0.00800121
CDH1	cluster1	-1.32406	-1.3779	-1.42711	-2.20201	0.200597	0.151818	0.145323	0.0242284
CDH20	cluster1	-0.512561	-0.513582	-1.93354	0.03256	0.573199	0.567947	0.00573416	0.972996
CDKN2B	cluster3	0.471857	0.428232	1.13038	1.36733	0.604358	0.646093	0.11867	0.0414159
CFB	cluster4	1.19284	1.96049	1.63391	0.442757	0.223429	0.0246732	0.0507228	0.641144
CHRFAM7A	cluster5	2.74042	1.49018	1.02342	1.9964	0.0198868	0.160828	0.333633	0.0616475
CMA1	cluster3	0.592426	-0.00393028	0.3336	1.45435	0.488859	0.997617	0.758425	0.0098975
CMTR1	cluster4	0.527713	1.19532	0.772444	-0.15962	0.557546	0.0451245	0.30424	0.894928
COL21A1	cluster1	-1.07134	-2.57152	-2.30432	-1.10786	0.427333	0.0345003	0.0712536	0.408443
CPEB3	cluster2	-0.687501	0.0341742	0.024731	-1.57913	0.430508	0.972544	0.980712	0.0154531
CSRP2	cluster3	-0.545315	1.76946	0.7881	2.56101	0.608133	0.10236	0.45344	0.0149185
CST7	cluster3	0.425255	0.226362	0.591262	1.18652	0.675778	0.871598	0.486119	0.0313675
CUEDC1	cluster2	-0.458228	0.103827	0.0715283	-1.36741	0.618848	0.925413	0.951748	0.0197405
CXCL1	cluster3	-0.306674	0.682264	2.1826	1.02779	0.780595	0.534495	0.0323753	0.308208
CXCL11	cluster5	3.18771	3.02355	3.57535	0.435726	0.0534321	0.0225035	0.00169009	0.701088
CXCL6	cluster3	0.0138316	-0.724203	0.465967	1.8665	0.988827	0.439003	0.635383	0.0388911
CXCL9	cluster5	1.79568	1.72072	1.09826	0.19573	0.0691687	0.0437703	0.191158	0.837518
CXCR6	cluster3	-0.207659	-0.705621	-0.397971	1.73544	0.829763	0.434054	0.677246	0.0488028
CYP26C1	cluster1	-1.13567	-0.625493	-2.23772	-1.64139	0.339952	0.573736	0.0417213	0.152049
CYP2J2	cluster2	-0.0590652	1.33102	1.03396	-2.2684	0.966397	0.31722	0.383148	0.049857
DBF4B	cluster2	-0.130096	-0.165632	-0.890936	-1.39745	0.904796	0.890161	0.193203	0.0122847
DDX60	cluster4	1.0592	2.118	1.40759	-0.456267	0.285097	0.0194663	0.173274	0.670335
DDX60L	cluster4	0.627383	1.72708	0.586153	-1.18513	0.511414	0.0405105	0.553704	0.210087
DHCR7	cluster3	0.496368	0.325892	0.58915	1.36329	0.59745	0.791931	0.488663	0.00886102
DHX58	cluster4	1.04837	2.10706	1.17045	-0.650129	0.252882	0.0100518	0.221821	0.50928
DISC1	cluster2	-0.68201	-0.155965	-0.0683826	-1.33828	0.406634	0.892007	0.954567	0.0221312
DPYS	cluster2	-0.114632	0.873857	0.133973	-2.644	0.931076	0.490562	0.908687	0.0171504
DQX1	cluster1	0.0639626	-0.365241	-1.39188	0.270891	0.953798	0.720772	0.0215029	0.791621
DTX3L	cluster4	0.53285	1.58421	0.829929	-0.738109	0.558468	0.0341704	0.346206	0.408905
EHF	cluster1	-1.5414	-1.79011	-1.9545	-1.18367	0.117872	0.0546759	0.032617	0.2171
EIF2AK2	cluster4	0.561094	1.9167	0.825612	-0.859974	0.56305	0.0238519	0.398682	0.377855
ENSMMUG00000007290	cluster1	-1.0056	-1.40522	-1.94732	-0.810983	0.340496	0.151861	0.0445577	0.430415
ENSMMUG00000016897	cluster5	2.40628	3.9596	2.5397	0.715874	0.0726751	0.00094143	0.0217632	0.535124
ENSMMUG00000018648	cluster1	-1.95575	-0.381595	-0.739031	-0.540304	0.0363432	0.699458	0.43835	0.577083
ENSMMUG00000026139	cluster1	-0.852548	-0.532983	-1.40467	-1.0075	0.286072	0.549058	0.0339023	0.175249
ENSMMUG00000026224	cluster1	-1.29376	-2.5979	-1.3341	-1.39852	0.274946	0.0120566	0.218969	0.204672
ENSMMUG00000027387	cluster2	-1.99462	0.319845	0.156581	-0.458765	0.0393982	0.762756	0.882793	0.653301
ENSMMUG00000028527	cluster2	-0.40068	1.84791	-0.407127	-2.22308	0.704328	0.0922895	0.69042	0.0180207
ENSMMUG00000030326	cluster3	-0.0467894	1.15351	1.93089	1.0432	0.966084	0.274511	0.0498925	0.328836
ENSMMUG00000035909	cluster1	-1.90709	-0.826688	-0.804853	-1.53927	0.0306222	0.382434	0.395096	0.0813473
ENSMMUG00000036276	cluster2	-1.46435	-0.0332262	-0.589618	-2.79383	0.232523	0.978139	0.624953	0.0127062
ENSMMUG00000036736	cluster1	-1.51164	-0.333106	-2.4476	-1.59682	0.140736	0.751797	0.0103788	0.104385
ENSMMUG00000041333	cluster2	0.0616953	-0.420728	-0.840734	-1.55874	0.948826	0.648696	0.305448	0.02847
ENSMMUG00000041416	cluster2	-0.755896	-0.291738	0.647463	-2.8182	0.629246	0.838	0.63656	0.0305593
ENSMMUG00000042984	cluster1	-1.56883	-2.31302	-0.831443	-1.84024	0.153198	0.02381	0.439599	0.0783099
ENSMMUG00000048534	cluster1	-1.25717	-2.86599	-0.86709	-2.11483	0.271591	0.0059235	0.437305	0.0434712
ENSMMUG00000049130	cluster4	0.745457	1.92657	1.25889	0.318131	0.46364	0.0359651	0.171243	0.742206
ENSMMUG00000049347	cluster1	-0.572588	-0.981695	-1.11335	-2.04843	0.599735	0.34958	0.280831	0.0371263
ENSMMUG00000049581	cluster5	2.56291	1.30543	2.27219	0.700452	0.0325653	0.238417	0.0468476	0.518802
ENSMMUG00000049928	cluster3	0.536051	-0.0436829	2.55221	0.999865	0.630534	0.967322	0.0270996	0.347408
ENSMMUG00000050133	cluster4	-0.388962	1.95426	0.907567	-0.510365	0.700075	0.0350449	0.317976	0.589385
ENSMMUG00000050506	cluster4	0.501181	2.18605	-0.520972	0.457871	0.626487	0.0294938	0.601145	0.648994
ENSMMUG00000050626	cluster2	0.320452	-1.25845	-0.855256	-2.75758	0.807248	0.260704	0.431438	0.00864484
ENSMMUG00000050896	cluster4	0.440233	2.47453	0.909561	0.153572	0.705279	0.0383788	0.401485	0.88719
ENSMMUG00000050953	cluster1	-0.815721	-1.14459	-0.637222	-2.18138	0.507664	0.302132	0.57381	0.0404696
ENSMMUG00000051121	cluster5	1.72409	1.28937	0.91259	2.91178	0.106878	0.186978	0.356523	0.00446262
ENSMMUG00000051696	cluster4	0.256021	2.62313	0.549903	-0.592547	0.841147	0.0477924	0.64237	0.612534
ENSMMUG00000051858	cluster1	-1.69355	-1.4175	-2.23247	-0.900371	0.0953313	0.157327	0.0285614	0.422294
ENSMMUG00000051931	cluster1	-1.75397	-2.16423	-2.04347	-0.688417	0.0987629	0.0317367	0.0497257	0.535934
ENSMMUG00000052377	cluster4	0.851292	1.97592	2.71686	-1.3841	0.58999	0.186894	0.0409585	0.288421
ENSMMUG00000052411	cluster1	-2.55229	-0.910475	-3.13299	-0.420645	0.045889	0.478662	0.00838754	0.746094
ENSMMUG00000052448	cluster1	-1.15929	-1.47446	-2.23697	-1.42634	0.305758	0.168424	0.0350644	0.194461
ENSMMUG00000052575	cluster4	0.721373	2.10052	2.84123	-0.836551	0.610235	0.122691	0.0146014	0.449389
ENSMMUG00000052585	cluster4	0.771498	2.07256	1.47068	0.496706	0.487222	0.0301492	0.111226	0.614394
ENSMMUG00000052614	cluster3	-0.264336	-0.720321	2.07946	0.238633	0.798436	0.474912	0.036027	0.813688
ENSMMUG00000052670	cluster1	-0.411036	-2.40393	-1.01848	-0.404952	0.741543	0.0346145	0.378052	0.724906
ENSMMUG00000053083	cluster3	-0.323293	-0.209132	-0.0607166	2.03203	0.744375	0.83052	0.951483	0.0308273
ENSMMUG00000053290	cluster2	0.197891	0.403149	0.901103	-1.72112	0.844559	0.678347	0.334646	0.0402715
ENSMMUG00000053647	cluster1	-0.985732	-0.877768	-0.829453	-2.10449	0.289211	0.337877	0.37484	0.00937303
ENSMMUG00000053688	cluster4	0.628111	0.537975	1.86764	-0.324409	0.53605	0.579427	0.040034	0.739115
ENSMMUG00000054402	cluster1	-1.62011	-1.90807	-2.2135	-2.38158	0.129623	0.0599822	0.0372803	0.0220284
ENSMMUG00000054597	cluster5	2.74033	0.900393	1.52708	2.02301	0.0160891	0.376879	0.145922	0.0522383
ENSMMUG00000054628	cluster4	1.46103	2.03737	1.551	-0.603971	0.225772	0.0426094	0.0984937	0.544558
ENSMMUG00000054784	cluster1	-1.11735	-0.932207	-0.424563	-1.75839	0.146832	0.235885	0.646289	0.00615261
ENSMMUG00000054869	cluster4	0.95785	2.41827	0.807395	-0.0219409	0.403953	0.0335701	0.434158	0.983245
ENSMMUG00000055073	cluster1	-1.84319	-0.850532	-0.753918	-1.31965	0.0236751	0.349184	0.409982	0.112847
ENSMMUG00000055195	cluster2	0.0795922	0.804219	0.287893	-1.514	0.933977	0.341623	0.763184	0.0332583
ENSMMUG00000055527	cluster5	2.8776	0.795909	0.560901	0.989164	0.0115331	0.420895	0.578152	0.337698
ENSMMUG00000056024	cluster1	-2.43425	-2.55346	-1.53106	-1.40888	0.0513465	0.0339969	0.251595	0.303212
ENSMMUG00000056045	cluster5	3.07922	2.2321	1.84124	-0.261433	0.0280121	0.0384419	0.0654713	0.799175
ENSMMUG00000056182	cluster1	-0.983618	-1.05107	-0.908038	-1.53556	0.199716	0.1448	0.242036	0.0180446
ENSMMUG00000056196	cluster2	0.415704	0.33656	-0.410877	-1.38616	0.652963	0.723585	0.660177	0.0389058
ENSMMUG00000056299	cluster5	2.86201	2.00327	2.19941	0.625988	0.0225756	0.0719972	0.0611551	0.57401
ENSMMUG00000056343	cluster1	-1.13467	-1.90314	-2.23481	-2.28807	0.24675	0.0330625	0.00914382	0.00790762
ENSMMUG00000056443	cluster1	-1.93845	-1.61685	-1.85604	-0.53898	0.0378914	0.0827854	0.0446447	0.616278
ENSMMUG00000057023	cluster2	-0.484154	-0.308745	-0.47641	-2.88764	0.703255	0.794183	0.680843	0.0106403
ENSMMUG00000057216	cluster1	-1.34375	-2.32976	-2.89541	-3.90477	0.291236	0.0457173	0.0123601	0.000703162
ENSMMUG00000057463	cluster1	-0.125176	-2.12181	-0.0263745	-0.819328	0.909014	0.0214842	0.980206	0.416087
ENSMMUG00000058003	cluster4	1.38643	1.71829	2.47016	-0.353606	0.207351	0.101747	0.0239938	0.734658
ENSMMUG00000058318	cluster4	0.568431	1.82802	0.749984	0.367062	0.564227	0.0489018	0.443796	0.707598
ENSMMUG00000059182	cluster4	-0.254356	0.85009	2.67343	-1.7152	0.849115	0.519297	0.0446925	0.158749
ENSMMUG00000059379	cluster4	0.766749	1.87572	2.50188	-0.890046	0.557066	0.12654	0.0354239	0.447887
ENSMMUG00000059417	cluster2	0.0892766	0.87793	-2.15446	-1.0396	0.937207	0.44094	0.0345783	0.325017
ENSMMUG00000059601	cluster1	-1.86265	-1.41722	-2.76649	-0.42774	0.0938903	0.21041	0.00788597	0.714294
ENSMMUG00000059672	cluster1	-2.25818	-1.96609	-1.14735	-1.84829	0.0265222	0.0499391	0.279019	0.0660525
ENSMMUG00000059782	cluster2	-0.933098	0.53728	0.179761	-2.04835	0.400978	0.626811	0.874631	0.0438734
ENSMMUG00000059820	cluster4	1.05286	2.55798	2.82343	0.85697	0.443361	0.0558644	0.0122777	0.454586
ENSMMUG00000060051	cluster4	-0.873529	0.150207	3.45057	0.11617	0.512944	0.910016	0.0173236	0.923787
ENSMMUG00000060084	cluster2	-0.531693	-0.292095	-0.563358	-1.52674	0.564909	0.757208	0.532714	0.0468621
ENSMMUG00000060175	cluster3	1.39591	0.59888	0.808034	1.80653	0.0974034	0.505572	0.350229	0.0232569
ENSMMUG00000060201	cluster2	-0.419513	-0.248362	0.266094	-1.47508	0.650179	0.796073	0.779936	0.0357777
ENSMMUG00000060723	cluster2	-0.715042	-0.397223	-0.99596	-2.3863	0.549955	0.731097	0.380345	0.0236274
ENSMMUG00000060789	cluster5	2.83811	1.57957	0.784279	0.340477	0.00421309	0.0550042	0.381042	0.717257
ENSMMUG00000060824	cluster5	2.83457	0.865265	1.02115	1.80528	0.0102354	0.387221	0.302446	0.0700512
ENSMMUG00000060992	cluster4	0.137972	2.24753	0.0779261	0.562337	0.893154	0.0305912	0.9392	0.574011
ENSMMUG00000061025	cluster5	2.32731	0.283253	0.728479	1.24606	0.0266275	0.773294	0.442531	0.180412
ENSMMUG00000061138	cluster1	-1.55098	-2.09026	0.731574	-0.838853	0.148907	0.0430523	0.530542	0.453854
ENSMMUG00000061224	cluster1	-1.48588	-1.13706	-1.10329	-1.72831	0.100656	0.214392	0.225297	0.0421496
ENSMMUG00000061467	cluster2	-0.156935	-0.189058	0.0522511	-2.26052	0.875992	0.847488	0.957826	0.0062778
ENSMMUG00000061730	cluster5	2.04003	1.78991	2.40119	1.78208	0.0559184	0.0753522	0.0187028	0.0793334
ENSMMUG00000061756	cluster4	0.850784	1.68729	1.06531	-0.263682	0.294065	0.0104679	0.166885	0.782562
ENSMMUG00000061784	cluster4	0.115184	2.1563	2.24574	-0.171991	0.918437	0.0328772	0.0154189	0.867055
ENSMMUG00000061897	cluster1	-1.99954	-2.44196	-2.57431	-2.73676	0.0642429	0.0166737	0.0116437	0.00785288
ENSMMUG00000061920	cluster3	0.0506526	0.11792	0.54217	1.19748	0.964913	0.924784	0.541707	0.0474566
ENSMMUG00000061986	cluster5	2.45585	0.605147	0.787073	0.567128	0.0104893	0.521934	0.4037	0.54581
ENSMMUG00000062012	cluster3	0.870669	-0.0708744	0.870351	1.89065	0.381364	0.942417	0.368619	0.0399463
ENSMMUG00000062081	cluster1	0.705952	-2.14419	-0.906603	-0.888964	0.583802	0.0461634	0.423345	0.425421
ENSMMUG00000062106	cluster1	-1.72796	-2.55734	-2.08746	-2.53746	0.20101	0.0461832	0.105898	0.0573935
ENSMMUG00000062650	cluster2	-0.730543	-0.775907	-0.331558	-2.2267	0.553827	0.49674	0.768375	0.0430363
ENSMMUG00000062821	cluster4	0.633014	1.39323	0.890831	0.153053	0.453378	0.0228169	0.226549	0.887715
ENSMMUG00000062963	cluster1	-1.39735	-0.808133	-0.980064	-2.23097	0.161328	0.410064	0.319999	0.0134607
ENSMMUG00000063532	cluster2	0.259069	0.85129	2.05551	-2.30495	0.843968	0.487344	0.0764267	0.0389469
ENSMMUG00000063583	cluster3	0.544101	-0.112961	0.556037	1.49919	0.53953	0.91421	0.527276	0.0183668
ENSMMUG00000063695	cluster3	0.0609659	-0.220588	0.178889	1.24205	0.963087	0.871036	0.890957	0.0412856
ENSMMUG00000064224	cluster4	0.973017	1.35072	1.00551	0.749267	0.188501	0.0357553	0.173247	0.353795
ENSMMUG00000064408	cluster1	-2.22691	-1.77849	0.00740671	-0.309829	0.0338666	0.0849781	0.994912	0.777094
ENSMMUG00000064493	cluster1	-0.84503	-1.179	-2.25377	1.05365	0.402299	0.212143	0.0158967	0.342423
ENSMMUG00000064707	cluster2	-0.484475	0.0876019	-0.573116	-1.74308	0.613309	0.927531	0.531986	0.0281979
ENSMMUG00000064914	cluster2	-1.7858	-0.900809	-0.352518	-3.12359	0.217384	0.532468	0.816062	0.0341816
ENSMMUG00000064964	cluster5	2.13466	0.667584	0.746584	0.174453	0.0487481	0.482454	0.431402	0.857723
EPHB1	cluster2	0.438042	0.677344	-0.00397559	-1.97446	0.689474	0.495936	0.996847	0.0480734
EPSTI1	cluster4	1.07024	2.50489	1.41929	-0.0971741	0.267969	0.00300714	0.135377	0.923542
ESPN	cluster1	-1.8649	-1.6237	-0.876507	-0.367589	0.0494431	0.0790627	0.391069	0.722964
ESPNL	cluster3	0.901896	-0.4253	0.304977	2.26061	0.442671	0.692534	0.781537	0.0420345
ETV7	cluster4	1.48667	2.31657	1.53187	-0.550828	0.205245	0.0224898	0.10334	0.580127
EXOC3L2	cluster5	1.4324	1.46408	2.6666	1.75724	0.16977	0.125554	0.0113118	0.0884304
EXT1	cluster2	-0.180875	-0.0922226	0.0354828	-1.32861	0.885126	0.953379	0.985133	0.00701394
FAM222A	cluster3	0.650633	0.667725	0.171321	1.50619	0.454324	0.428819	0.866067	0.0300886
FBXO39	cluster5	2.17805	1.63807	1.87071	0.625022	0.0632202	0.0803734	0.0332077	0.516339
FCN3	cluster5	1.36624	2.37146	0.997313	3.77074	0.212977	0.0332147	0.352113	0.00102001
FGF9	cluster1	-0.775222	-1.8617	-0.718079	-2.08296	0.512212	0.0734894	0.520821	0.0480571
FGGY	cluster1	-1.49111	-0.893083	-0.701029	-0.529051	0.0374724	0.263486	0.415456	0.554213
FHAD1	cluster4	2.14744	3.38083	2.04631	-1.35124	0.316018	0.0370633	0.112032	0.287385
FLRT2	cluster1	-1.56823	-1.81828	-2.35286	-0.515932	0.173088	0.113382	0.0386548	0.673109
FLT4	cluster1	-0.451278	-0.59825	-2.43821	0.906364	0.706962	0.587905	0.0204681	0.442455
FMNL2	cluster2	-0.109895	0.406247	0.197853	-1.5765	0.910643	0.666105	0.853933	0.00842065
FOXJ1	cluster3	0.0954191	0.365488	1.16627	2.31681	0.928349	0.715879	0.274195	0.0215615
GBP3	cluster4	1.40147	2.8503	1.71451	-0.0348689	0.162548	0.00200896	0.0929647	0.974193
GBP7	cluster4	1.26552	2.43278	1.66282	-0.0401855	0.190947	0.00585839	0.0880274	0.969552
GCH1	cluster4	0.281269	1.25438	1.85105	-0.630656	0.784127	0.163066	0.0153856	0.481455
GFPT2	cluster4	0.585121	0.898187	2.02257	-0.21865	0.629974	0.417805	0.036837	0.82966
GK3P	cluster5	0.903518	1.99474	1.47944	1.11204	0.322137	0.0184173	0.0942497	0.218065
GPD1	cluster5	2.57774	0.761598	1.11887	0.62242	0.0295026	0.465911	0.274298	0.535734
GSG1L	cluster5	1.60948	2.36252	1.48037	1.22753	0.161752	0.0297868	0.126593	0.201623
GZMA	cluster3	0.465302	0.0718492	0.576518	2.20621	0.628065	0.940702	0.535175	0.00532514
GZMB	cluster3	0.678439	0.060893	0.675776	1.6077	0.426329	0.95268	0.420865	0.0134481
H1-4	cluster1	-2.26553	-1.21913	-0.513169	-1.23084	0.0300451	0.242447	0.636015	0.22383
HCST	cluster3	0.301572	0.0496542	0.13055	1.45478	0.76115	0.965083	0.906034	0.0268531
HELZ2	cluster4	0.66768	1.44146	0.692069	-0.89572	0.443842	0.0482955	0.432482	0.287665
HERC5	cluster4	1.63487	3.65865	1.98613	-0.0844557	0.213543	0.00449123	0.188869	0.954143
HMCN1	cluster1	-1.00906	-0.551218	-2.45459	-0.860116	0.366977	0.600002	0.016019	0.429091
HPD	cluster3	-0.515832	-0.244327	-1.20915	2.02075	0.610994	0.804135	0.189743	0.0493025
HPN	cluster5	1.28011	2.49289	1.76406	1.72527	0.274273	0.0339394	0.122431	0.111849
IFI27	cluster4	1.69631	3.11714	2.61279	0.684721	0.171107	0.00155031	0.0110146	0.549576
IFI35	cluster4	0.722137	1.48947	0.958006	-0.320855	0.396475	0.0311663	0.231796	0.734564
IFI44	cluster4	1.08393	3.04809	1.92502	0.202753	0.378109	0.00990358	0.155442	0.881956
IFI44L	cluster4	1.14615	3.0103	1.84333	-0.334514	0.348408	0.0071835	0.150071	0.799467
IFI6	cluster4	1.2524	2.88192	1.77846	-0.302491	0.255629	0.00681926	0.140829	0.805337
IFIT2	cluster4	1.59671	3.60528	2.13946	-0.64368	0.208805	0.00486408	0.148046	0.661028
IFIT3	cluster4	1.30672	2.86592	1.83213	-0.648431	0.225259	0.00573781	0.117016	0.588189
IFIT5	cluster4	0.98684	2.26886	1.45005	-0.428041	0.331127	0.0110245	0.145365	0.678794
IGF2BP1	cluster1	-3.62148	-1.50608	-2.79297	-1.02322	0.00325349	0.225872	0.0223102	0.436486
IGKV6D-41	cluster3	0.171176	-0.0417428	1.31065	3.50226	0.881377	0.969132	0.248889	0.0117568
IL17RC	cluster2	-1.18107	-0.539787	-0.628279	-2.51727	0.28194	0.608138	0.538731	0.00715101
IL1RN	cluster2	0.230308	1.53412	0.969964	-2.10021	0.832832	0.120729	0.37293	0.0465229
IL22RA2	cluster2	-2.70726	0.14804	0.0892741	-1.63537	0.044705	0.917185	0.947171	0.198303
IMPG2	cluster1	-1.92498	-0.210336	-0.103705	-0.558775	0.0442897	0.836151	0.920314	0.586018
IRF7	cluster4	1.23457	2.83823	1.54542	-0.150826	0.219146	0.00178355	0.130699	0.887956
ISG15	cluster4	1.65235	3.89855	2.24946	-0.52085	0.316656	0.00320494	0.142719	0.730416
JUP	cluster2	0.266752	0.0925654	-1.48378	-3.64483	0.877675	0.951747	0.288465	0.00977431
KCNMA1	cluster4	1.93584	1.56244	2.58368	-0.269227	0.152878	0.196378	0.0127885	0.801698
KCTD14	cluster4	0.862502	1.56152	2.08839	-0.929108	0.510795	0.19735	0.0466724	0.382706
KEL	cluster2	-0.574604	-0.057851	-0.276238	-1.76203	0.568894	0.953088	0.77644	0.0422977
KLF15	cluster3	0.339071	0.275742	1.09901	1.58707	0.719136	0.776129	0.170087	0.0296686
LGALS3BP	cluster4	0.940364	1.46973	1.07089	-0.529821	0.238921	0.0321499	0.17558	0.55779
LGALS9	cluster4	0.619045	1.27045	0.618782	-0.433152	0.4666	0.048365	0.468571	0.643415
LIG1	cluster4	1.01037	1.47882	1.18524	0.104825	0.155435	0.0108861	0.0594457	0.928713
LRRC26	cluster3	-0.173951	0.599391	0.759792	2.56278	0.881429	0.604653	0.534434	0.0448765
LRRC3	cluster3	1.57257	-0.463261	1.92075	0.502697	0.119699	0.637736	0.0450822	0.610771
LRRC46	cluster3	0.244182	0.544312	0.320966	1.45659	0.80766	0.538183	0.743965	0.0299392
MACC1	cluster1	-2.10601	-2.34077	-1.04227	-1.27391	0.0299759	0.00963503	0.298896	0.197062
MAJIN	cluster5	2.86491	1.11588	2.25351	0.529346	0.0244431	0.293578	0.0321978	0.618881
MAP6	cluster1	-2.77808	-1.39888	-1.84796	-1.22788	0.0295984	0.27223	0.146174	0.348239
MATN2	cluster1	-1.48524	-1.20651	-1.62274	-0.779434	0.0585004	0.12229	0.0342443	0.382239
Metazoa_SRP	cluster2	1.01253	-0.81301	-1.01405	-1.80678	0.332575	0.400612	0.293193	0.0441116
MGAT5B	cluster5	1.60718	2.53683	0.551055	2.30372	0.163739	0.0253265	0.608862	0.0422588
MICALL2	cluster2	0.0803197	0.922044	0.215872	-1.25804	0.938743	0.208073	0.850706	0.0365038
MIPOL1	cluster1	-2.70858	-1.2879	-1.50982	-2.3779	0.0221799	0.265576	0.192368	0.0553009
MIR197	cluster1	-1.57617	-1.9959	-1.05563	-1.73669	0.103513	0.0257682	0.276264	0.0611415
MIR26A2	cluster5	2.46785	1.53105	0.354083	1.92072	0.0165063	0.10473	0.733207	0.0601008
MIR331	cluster3	-0.0998121	1.06307	2.48686	1.2743	0.918326	0.239741	0.00637439	0.162701
MIR553	cluster1	-1.04437	-1.26182	-1.20107	-2.11844	0.310413	0.199021	0.226877	0.0240316
MMP11	cluster3	0.320633	0.0487707	0.366394	2.28354	0.733464	0.960667	0.694834	0.00424148
MR1	cluster4	0.738477	1.35531	1.45519	-0.270083	0.425372	0.0900977	0.0489583	0.776615
MS4A3	cluster1	-1.48043	-1.91983	-1.49938	-1.01685	0.145146	0.0463855	0.135571	0.320853
MX1	cluster4	1.14579	2.8953	1.70427	-0.629012	0.305929	0.00794428	0.17205	0.618526
MX2	cluster4	0.915749	2.41242	1.20391	-0.788074	0.370608	0.0119921	0.272569	0.474086
MYO18B	cluster4	-0.0217363	3.04348	0.842445	0.502502	0.986044	0.0288811	0.499713	0.676782
MYO7B	cluster4	2.50729	4.42604	3.99055	0.087444	0.253886	0.0170606	0.00659997	0.952354
NAV3	cluster1	-1.07468	-0.842456	-0.981546	-1.57402	0.212356	0.335182	0.252964	0.0446065
NBN	cluster2	-0.327147	-0.100892	-0.213892	-1.48457	0.727973	0.917103	0.823337	0.0356464
NCR3	cluster3	0.604376	-0.14411	0.0327091	1.29236	0.475641	0.9143	0.980166	0.0351101
NECTIN3	cluster3	0.574931	2.10793	1.2101	2.78228	0.625914	0.0782098	0.284078	0.0248696
NFILZ	cluster3	0.346836	0.179198	0.34467	1.48741	0.743524	0.890533	0.738197	0.00992019
NID2	cluster3	0.610302	0.111329	1.17742	1.91027	0.538959	0.910136	0.218031	0.0376836
NPFFR1	cluster4	0.346484	2.03974	1.51383	-2.41536	0.805685	0.123318	0.16515	0.0226624
NR2E1	cluster4	0.641546	1.26818	2.52132	0.834203	0.578593	0.257238	0.0256795	0.432131
OAS2	cluster4	1.10718	2.4994	1.38744	-0.90642	0.277214	0.0106282	0.217368	0.422447
OAS3	cluster4	1.17688	2.65042	1.4422	-0.803495	0.250362	0.00640147	0.19229	0.474173
OASL	cluster4	1.38157	3.30623	2.20915	-0.219175	0.219484	0.00184166	0.0687099	0.860692
ODF3B	cluster4	0.882264	1.64385	0.881621	0.215999	0.298857	0.0209863	0.287304	0.821594
OR6N1	cluster3	0.88422	-0.0980746	2.57601	0.986745	0.42398	0.926792	0.0243451	0.378692
P2RY14	cluster4	1.56929	2.37293	1.14327	0.155721	0.189209	0.0199008	0.242255	0.887878
PAK6	cluster3	1.29868	0.323563	-0.0874546	2.16331	0.27208	0.758284	0.935368	0.0486706
PAQR8	cluster2	-0.0847642	-0.0138038	0.105261	-1.06988	0.959026	0.994756	0.96086	0.0438775
PARP14	cluster4	0.74584	1.78659	0.810421	-0.516283	0.401173	0.0179171	0.363351	0.577064
PARP9	cluster4	0.716665	1.69313	0.803992	-0.397976	0.419039	0.0212085	0.35858	0.669889
PDCD1LG2	cluster4	1.21139	1.67589	1.9331	0.609519	0.199666	0.0472782	0.0114875	0.495374
PEF1	cluster5	2.58399	1.97353	0.560003	0.197466	0.0240853	0.0510959	0.588221	0.848329
PIDD1	cluster3	0.217087	0.259542	0.562153	1.32541	0.835632	0.807026	0.520499	0.0281647
PIERCE1	cluster3	2.05728	-0.285625	0.713113	2.12211	0.0755243	0.778123	0.507612	0.0481257
PIPOX	cluster5	1.20509	1.48494	1.28845	0.774927	0.136641	0.0466201	0.0804492	0.344991
PKN3	cluster3	-0.378272	0.815059	-0.0870138	2.17433	0.699658	0.38438	0.929239	0.0165861
PKP1	cluster3	0.23019	1.61574	0.706056	3.25233	0.859998	0.202351	0.596451	0.0140499
PLA2G4C	cluster4	1.56184	3.15089	2.29107	-0.834743	0.229289	0.00723409	0.0383881	0.477457
PLD5	cluster1	-2.42442	-1.65401	-0.875304	-2.95336	0.0305014	0.143455	0.452291	0.00680601
PLPP1	cluster1	-1.29256	-1.29791	-1.25813	-0.941157	0.0399446	0.0302292	0.0374488	0.168365
PML	cluster4	0.787544	1.51766	0.830527	-0.708736	0.338442	0.0232222	0.314083	0.405859
PRDM14	cluster2	-0.172417	1.01591	0.583362	-5.58984	0.951242	0.696263	0.792575	0.0156927
PRKCE	cluster2	-0.0950302	0.107241	0.0954378	-1.11824	0.945788	0.952778	0.964545	0.031356
PRKG2	cluster1	-2.0597	-0.316916	-0.533989	-0.764074	0.0470939	0.765299	0.62503	0.508894
PRODH	cluster2	0.650703	0.771433	0.0843186	-3.48345	0.682801	0.592017	0.951135	0.00531742
PSMC6	cluster3	1.42872	0.241899	1.92094	1.25171	0.126717	0.804858	0.0346582	0.165194
PSME2	cluster4	0.692491	1.07858	0.546841	0.249232	0.353896	0.0392827	0.546103	0.873975
RAB44	cluster2	-0.282065	0.507808	0.496231	-1.7196	0.766376	0.572628	0.583028	0.0120819
RASAL2	cluster2	-0.620822	-0.478016	-0.435197	-1.32293	0.463581	0.608396	0.655718	0.0230298
RASGEF1B	cluster2	0.280654	0.615736	0.620147	-1.25241	0.773756	0.467061	0.45994	0.0437275
RASSF6	cluster1	-1.14938	-1.03981	-1.71869	-0.429152	0.163163	0.196352	0.0221507	0.648631
REM2	cluster5	2.91364	-0.129273	0.0235573	-0.169337	0.0131227	0.898974	0.981991	0.874031
RETNLB	cluster4	1.49067	2.11485	1.03819	0.489522	0.0955717	0.00963216	0.223844	0.599151
RGL1	cluster2	-0.17863	0.0764196	0.0672759	-1.64417	0.858631	0.944209	0.953929	0.00412287
RHBDF2	cluster4	0.828889	1.5883	0.766319	-0.32944	0.305876	0.0145258	0.347937	0.730528
RHBDL1	cluster1	-0.414547	-1.16327	-3.13529	-1.09716	0.714618	0.258774	0.00174044	0.329415
RIGI	cluster4	0.895604	2.43511	1.27843	-0.944489	0.395703	0.0129749	0.256535	0.399361
RIN2	cluster2	-0.663732	0.56209	0.4157	-2.46822	0.611271	0.635729	0.711751	0.0232863
RN7SL258P	cluster4	0.877342	1.89938	0.0524856	-0.116227	0.313527	0.0116228	0.957048	0.905062
RN7SL353P	cluster2	-1.19806	0.196938	-1.32241	-2.33183	0.33986	0.873257	0.254412	0.0390093
RN7SL698P	cluster1	-1.89742	-1.57925	-1.56377	-2.4961	0.0560244	0.109567	0.121503	0.00751224
RN7SL834P	cluster2	-0.467749	0.898284	0.388049	-2.04746	0.666712	0.372846	0.69856	0.0226719
RN7SL96P	cluster5	2.10161	0.687462	-0.628029	0.0204937	0.046786	0.495289	0.539105	0.984203
RNASE3	cluster3	0.989325	0.534703	1.81608	2.5153	0.395026	0.636179	0.121457	0.0361483
RND3	cluster5	1.53554	2.83517	0.95777	1.27801	0.191613	0.0126418	0.384885	0.237399
RNF182	cluster1	-2.38915	-0.791662	-1.46373	-1.46093	0.0354584	0.483548	0.197694	0.218536
RNF213	cluster4	0.848739	1.92742	0.886035	-0.366931	0.329423	0.00867884	0.310123	0.696652
RNU1-91P	cluster1	-2.13354	-1.57738	-2.30967	-3.24555	0.0756439	0.181094	0.0491209	0.00469528
RNU2-68P	cluster5	3.75265	2.01898	0.263335	-0.383149	0.00236893	0.0708082	0.808893	0.714678
RNU4-78P	cluster1	-0.846474	-1.78298	-0.331777	-2.20303	0.426946	0.0645886	0.752998	0.0268541
RNU6-112P	cluster4	0.481991	2.414	1.14722	0.92353	0.671312	0.0334445	0.262336	0.383344
RNU6-759P	cluster1	-0.790348	-1.38897	-0.581426	-2.24264	0.509778	0.210951	0.61722	0.0366208
RNU6-838P	cluster1	-1.8763	-1.45037	-1.41239	-1.22533	0.023853	0.077333	0.0821476	0.14995
RNU6-979P	cluster4	1.06592	2.22144	-0.217791	0.356306	0.307068	0.0337832	0.829258	0.728279
RNU7-40P	cluster4	1.74042	1.87258	0.98525	-1.29149	0.103586	0.0420397	0.284645	0.149602
RPL18A	cluster4	1.03298	0.345749	2.41826	0.200793	0.295372	0.720155	0.0135733	0.837841
RSAD2	cluster4	0.710578	2.81427	1.92608	-1.18333	0.581147	0.0206099	0.184748	0.410466
RSPH10B	cluster1	-1.33523	-0.425391	-2.07494	1.12196	0.201374	0.681384	0.0300786	0.283722
RXRG	cluster3	0.341001	0.659779	1.16443	1.87494	0.728873	0.487197	0.193395	0.0350443
SEMA3A	cluster1	-2.60457	-1.42404	-0.895147	-1.46954	0.0441836	0.253322	0.489113	0.243496
SERPINA5	cluster1	-0.904415	-0.818126	-1.82237	-0.401974	0.309779	0.349535	0.0203761	0.677011
SERPINB6	cluster3	0.443472	-0.306266	0.371981	1.44342	0.635082	0.771589	0.706385	0.0212142
SERPING1	cluster4	1.94419	2.19021	1.78082	-0.151085	0.0625044	0.0155126	0.0282184	0.874658
SHROOM4	cluster4	0.166739	1.29123	2.45884	-1.17585	0.9087	0.339956	0.0393951	0.303009
SLC16A14	cluster1	-1.31444	-1.70133	-0.87305	0.705065	0.133888	0.0358839	0.341114	0.463944
SLC1A1	cluster1	-2.04687	-2.63632	0.544852	0.0877949	0.131689	0.043298	0.713152	0.950753
SMIM17	cluster3	0.766209	-0.802822	0.719666	2.20105	0.449984	0.401872	0.465847	0.0252319
SMKR1	cluster3	0.951038	0.157726	0.848586	1.84941	0.233082	0.877229	0.28188	0.00492682
SMO	cluster1	-1.94626	-1.40627	-2.4284	-2.07328	0.0963248	0.225334	0.0355051	0.0861132
SMPDL3B	cluster3	0.912462	0.478278	-0.254328	2.49456	0.418182	0.665903	0.823124	0.0476787
SNORA14A	cluster2	-0.0545936	-1.01616	-0.960773	-2.97935	0.969603	0.413267	0.438558	0.0124747
SNORA2B	cluster2	-0.432103	-0.567793	-0.873817	-2.13416	0.707786	0.599062	0.416166	0.0390635
SNORD27	cluster1	-2.14414	-1.26963	-0.991016	-1.04052	0.0475692	0.246287	0.36768	0.338615
SNORD43	cluster3	0.111825	0.408097	1.92508	1.71663	0.91212	0.681418	0.04651	0.0764116
SNORD53	cluster1	-1.92008	-1.42434	-0.838928	-2.36854	0.0839056	0.188512	0.457538	0.0245996
SNORD58A	cluster1	-0.718058	-0.800371	-1.54227	-1.05423	0.425292	0.354628	0.0399379	0.202201
SNORD63	cluster1	-1.30137	-0.517064	-2.15677	-2.70447	0.299025	0.666865	0.0566338	0.0138102
SNORD69	cluster1	-0.482031	-1.95344	0.204482	-1.63015	0.658949	0.0394944	0.857219	0.0985071
SOCS1	cluster4	1.08837	1.54626	1.65263	-0.421383	0.215563	0.0440804	0.0178169	0.649072
SOX15	cluster2	-0.355541	-0.293437	-1.41004	-2.18394	0.75407	0.786625	0.180097	0.033546
SPIN4	cluster1	-1.52336	-0.910749	-0.858427	0.0413528	0.0304659	0.238944	0.274625	0.966942
SPTLC2	cluster2	-0.150599	0.160474	0.337759	-1.17693	0.935837	0.941892	0.809712	0.0178865
ST8SIA5	cluster2	-1.10088	-0.446125	-0.629618	-1.9755	0.277877	0.666653	0.52701	0.0277805
STAP1	cluster2	-0.330442	-0.332913	-0.196867	-1.18801	0.77201	0.790617	0.900702	0.022958
STAT1	cluster4	0.660661	1.50911	0.792587	-0.624649	0.43421	0.0181407	0.327785	0.469497
STAT2	cluster4	0.964752	1.80893	0.98813	-0.493875	0.250738	0.012301	0.244649	0.592196
SWI5	cluster3	0.132213	0.512771	0.622861	1.58763	0.890397	0.570425	0.478704	0.0354915
SYNE2	cluster2	-0.0830488	-0.0505473	0.239873	-1.18897	0.950628	0.974023	0.855528	0.0353175
SYNPO2	cluster4	2.12283	1.54488	2.65614	-0.206004	0.157072	0.222515	0.030698	0.861958
SYT14	cluster1	-0.436518	-2.19067	-0.305956	-0.624078	0.704802	0.0300571	0.776166	0.55457
TCF4	cluster2	-0.331537	-0.192004	-0.0421183	-1.14093	0.77305	0.903094	0.98192	0.0345292
TENT5A	cluster2	0.156155	0.808079	0.613507	-1.34445	0.874603	0.29925	0.469872	0.0344388
TFPI2	cluster2	-0.356008	-0.471747	1.37027	-2.89217	0.834142	0.759039	0.344157	0.042742
THSD7A	cluster1	-2.09638	-1.65474	-1.11214	-1.5159	0.0424412	0.0953657	0.280245	0.13644
TIFA	cluster4	0.677909	1.51318	1.77648	0.514698	0.478132	0.0755577	0.0269345	0.579956
TLCD2	cluster4	0.538287	1.433	2.52536	-0.103483	0.619583	0.157459	0.0154248	0.918736
TLR7	cluster2	0.0660999	0.23908	0.76203	-2.29071	0.947261	0.803307	0.390143	0.00235946
TMEM163	cluster1	-0.0569339	-1.71416	-1.00326	0.266677	0.954503	0.0412695	0.275424	0.785101
TMEM217	cluster1	-3.41638	-1.42551	-1.61858	-0.493246	0.00383998	0.219482	0.175553	0.701915
TMEM51	cluster4	0.99068	1.47523	1.80942	-0.507282	0.361118	0.136961	0.0376283	0.589976
TNFSF10	cluster2	0.0676451	0.404454	0.652063	-1.53685	0.947985	0.673645	0.432266	0.0125525
TNFSF15	cluster1	-1.53418	-1.43381	-0.654796	-2.32094	0.192684	0.209711	0.568389	0.0337556
TP53I3	cluster1	-0.809195	-0.59089	-2.02503	-0.580736	0.377067	0.520764	0.0149573	0.555086
TRBV28	cluster3	0.0635915	0.0648039	0.00691425	1.45991	0.947847	0.94837	0.994491	0.0378156
TRIL	cluster2	-0.256931	1.07653	-0.772747	-3.50613	0.880485	0.510925	0.592588	0.0153325
TRIM16	cluster1	-1.33086	-1.40475	-2.03279	-1.70274	0.208192	0.171412	0.040068	0.0834729
TRIM21	cluster4	0.918573	1.40261	0.836724	-0.118478	0.207457	0.0153942	0.250586	0.921044
TRIM25	cluster4	0.416972	1.34434	0.488728	-0.621668	0.653204	0.0486346	0.589486	0.472326
TRIM69	cluster4	0.950023	0.639458	1.4017	-0.348824	0.239662	0.453177	0.0393694	0.716412
TYMP	cluster4	0.525587	1.48171	0.876527	-0.295262	0.556484	0.0231623	0.270376	0.757069
UBE2L6	cluster4	0.928773	1.5004	1.01348	-0.153357	0.212531	0.0137939	0.164321	0.881133
UBE2QL1	cluster2	-0.365414	0.80478	1.53184	-3.78031	0.834527	0.618567	0.30142	0.00929721
UNC45B	cluster3	0.1128	-0.336725	-0.713609	2.03231	0.907048	0.721434	0.442899	0.02919
UPK2	cluster3	0.913841	0.555165	0.434631	2.64842	0.428911	0.613291	0.698706	0.0283593
UTF1	cluster2	-0.699078	-0.0613926	-0.205497	-1.16667	0.371428	0.966973	0.886085	0.0363331
VAPB	cluster5	1.50584	2.3958	0.828581	0.761206	0.127337	0.00826744	0.371391	0.416273
Vault	cluster1	-2.08459	-3.50058	-1.99364	-1.43178	0.0613806	0.00112505	0.0677535	0.204322
WARS1	cluster4	1.06142	1.36291	1.03568	-0.00327839	0.15235	0.0382054	0.157098	0.997418
WASF1	cluster5	1.59118	1.38579	1.59648	2.30251	0.131931	0.180891	0.110859	0.02258
WDR31	cluster5	1.67437	1.64162	2.50096	2.82068	0.1184	0.0997237	0.0212281	0.0112754
XAF1	cluster4	1.06363	2.04857	1.33833	0.00913919	0.23268	0.00914641	0.128647	0.992543
XCL2	cluster3	1.2095	0.364981	1.59921	2.84446	0.243745	0.715817	0.0962802	0.0030272
XPNPEP2	cluster3	-0.098497	0.29274	0.36141	2.24082	0.919184	0.759163	0.701245	0.00653943
Y_RNA	cluster3	0.75822	1.73274	0.230915	1.32889	0.416638	0.031963	0.80881	0.115762
Y_RNA	cluster2	-0.51522	-0.625279	0.609861	-2.03805	0.637369	0.552082	0.579501	0.0378667
ZNF385C	cluster2	0.099397	-0.132307	-0.358941	-1.49891	0.917593	0.892495	0.703589	0.0338077
ZNRF3	cluster1	-0.463615	-0.501498	-1.77261	0.162786	0.652591	0.603882	0.0461142	0.872205
